# Supplementary material for: Overexpression of Salicylic Acid Carboxyl Methyltransferase (CsSAMT1) Enhances Tolerance to Huanglongbing Disease in Wanjincheng Orange (Citrus sinensis (L.) Osbeck)
Source: Int J Mol Sci. 2021 Mar 10;22(6):2803. doi: 10.3390/ijms22062803 (PMC7999837; doi:10.3390/ijms22062803)
Supplement: Supplementary file 1 [file ijms-22-02803-s001.zip]

Archive with 9 entries (7 files):
- ijms-1113839-SL/
- ijms-1113839-SL/Supplementary Files/
- ijms-1113839-SL/Supplementary Files/Supplemenatry data S1.xlsx
- ijms-1113839-SL/Supplementary Files/Supplemenatry data S2.xlsx
- ijms-1113839-SL/Supplementary Files/Supplemenatry data S3.xlsx
- ijms-1113839-SL/Supplementary Files/Supplemenatry data S4.xlsx
- ijms-1113839-SL/Supplementary Files/Supplemenatry data S5.xls
- ijms-1113839-SL/Supplementary Files/Supplementary Materials.docx
- ijms-1113839-SL/Supplementary Files/~$pplementary Materials.docx
