# Supplementary material for: Overexpression of Salicylic Acid Carboxyl Methyltransferase (CsSAMT1) Enhances Tolerance to Huanglongbing Disease in Wanjincheng Orange (Citrus sinensis (L.) Osbeck)
Source: Int J Mol Sci. 2021 Mar 10;22(6):2803. doi: 10.3390/ijms22062803 (PMC7999837; doi:10.3390/ijms22062803)
Supplement: Supplementary file 1 [file ijms-22-02803-s001.zip › ijms-1113839-SL/Supplementary Files/Supplemenatry data S1.xlsx]

## Sheet: DEGs in OE13 line
#ID	WT1_Count	WT2_Count	WT3_Count	OE131_Count	OE132_Count	OE133_Count	WT1_FPKM	WT2_FPKM	WT3_FPKM	OE131_FPKM	OE132_FPKM	OE133_FPKM	FDR	log2FC	regulated	COG_class	COG_class_annotation	GO_annotation	KEGG_annotation	KEGG_pathway_annotation	KOG_class	KOG_class_annotation	Pfam_annotation	Swiss-Prot_annotation	eggNOG_class	eggNOG_class_annotation	NR_annotation
Cs6g10590	29	43	18	71	93	118	0.334687	0.467633	0.235379	1.36643	1.58577	1.99095	7.75762e-09	2.07655	up	[RTKL]	General function prediction only;; Signal transduction mechanisms;; Transcription;; Replication, recombination and repair	Molecular Function: ATP binding (GO:0005524);; Biological Process: protein phosphorylation (GO:0006468);; Molecular Function: RNA polymerase II carboxy-terminal domain kinase activity (GO:0008353);;	K07760|0|cit:102622283|K07760 cyclin-dependent kinase [EC:2.7.11.22] | (RefSeq) cyclin-dependent kinase B1-2	--	[R]	General function prediction only	Protein kinase domain;; Protein tyrosine kinase	Cyclin-dependent kinase B1-1 GN=F24B22.140 OS=Arabidopsis thaliana (Mouse-ear cress) PE=1 SV=2	R	General function prediction only	hypothetical protein CICLE_v10012202mg [Citrus clementina]
Cs8g12120	241	284	223	23	108	49	2.03905	2.24312	2.213	0.311921	1.32726	0.592592	0.00494244	-1.22614	down	--	--	--	--	--	--	--	--	--	--	--	hypothetical protein CICLE_v10006044mg [Citrus clementina]
Cs6g10480	2208	2191	1718	3581	2571	3301	10.6216	9.7945	9.70566	28.6487	17.9266	22.833	8.29566e-09	1.27653	up	--	--	Molecular Function: auxin:proton symporter activity (GO:0009672);; Biological Process: auxin polar transport (GO:0009926);; Biological Process: proton transport (GO:0015992);; Cellular Component: integral component of membrane (GO:0016021);; Biological Process: transmembrane transport (GO:0055085);;	--	--	[S]	Function unknown	Membrane transport protein	--	S	Function unknown	hypothetical protein CICLE_v10011730mg [Citrus clementina]
Cs8g09080	1119	1690	1401	1482	2339	2084	4.59375	6.44975	6.75204	10.1188	13.9741	12.3271	6.42297e-09	1.10457	up	--	--	--	--	--	[T]	Signal transduction mechanisms	NB-ARC domain;; Leucine Rich repeats (2 copies);; Leucine rich repeat	Probable disease resistance protein At4g27220 GN=At4g27220 OS=Arabidopsis thaliana (Mouse-ear cress) PE=2 SV=1	T	Signal transduction mechanisms	PREDICTED: uncharacterized protein LOC102630079 [Citrus sinensis]
Cs8g20120	860	1095	753	2516	2597	2213	5.0254	5.94967	5.16638	24.4599	22.0932	18.6466	2.4009e-36	2.07823	up	--	--	Molecular Function: nucleotide binding (GO:0000166);; Molecular Function: nucleic acid binding (GO:0003676);; Biological Process: DNA repair (GO:0006281);; Molecular Function: zinc ion binding (GO:0008270);; Cellular Component: Cul4-RING E3 ubiquitin ligase complex (GO:0080008);;	K10140|0|cit:102616830|K10140 DNA damage-binding protein 2 | (RefSeq) protein DAMAGED DNA-BINDING 2	Nucleotide excision repair (ko03420);; Ubiquitin mediated proteolysis (ko04120)	[S]	Function unknown	WD domain, G-beta repeat	Protein DAMAGED DNA-BINDING 2 GN=DDB2 OS=Arabidopsis thaliana (Mouse-ear cress) PE=1 SV=1	R	General function prediction only	PREDICTED: protein DAMAGED DNA-BINDING 2-like [Citrus sinensis]
Cs8g08340	19	32	44	46	59	57	0.113449	0.180572	0.32428	0.458952	0.537074	0.516734	0.00929929	1.1733	up	[L]	Replication, recombination and repair	Biological Process: nuclear division (GO:0000280);; Biological Process: cytokinesis by cell plate formation (GO:0000911);; Molecular Function: DNA binding (GO:0003677);; Molecular Function: DNA helicase activity (GO:0003678);; Molecular Function: ATP binding (GO:0005524);; Cellular Component: cytosol (GO:0005829);; Biological Process: DNA unwinding involved in DNA replication (GO:0006268);; Biolo…	K02212|0|cit:102619925|K02212 DNA replication licensing factor MCM4 [EC:3.6.4.12] | (RefSeq) DNA replication licensing factor MCM4	DNA replication (ko03030)	[L]	Replication, recombination and repair	MCM2/3/5 family;; MCM N-terminal domain;; Magnesium chelatase, subunit ChlI;; AAA domain (dynein-related subfamily);; Sigma-54 interaction domain	DNA replication licensing factor MCM4 GN=MCM4 OS=Arabidopsis thaliana (Mouse-ear cress) PE=1 SV=1	L	Replication, recombination and repair	PREDICTED: DNA replication licensing factor MCM4-like [Citrus sinensis]
Cs5g15350	121	147	131	27	11	22	1.30084	1.4693	1.63539	0.469219	0.166309	0.331614	4.26308e-05	-1.72636	down	--	--	Molecular Function: catalytic activity (GO:0003824);;	K13356|0|cit:102629857|K13356 alcohol-forming fatty acyl-CoA reductase [EC:1.2.1.84] | (RefSeq) alcohol-forming fatty acyl-CoA reductase-like	Cutin, suberine and wax biosynthesis (ko00073);; Peroxisome (ko04146)	[I]	Lipid transport and metabolism	Male sterility protein;; Male sterility protein;; NAD dependent epimerase/dehydratase family;; 3-beta hydroxysteroid dehydrogenase/isomerase family	Alcohol-forming fatty acyl-CoA reductase OS=Simmondsia chinensis (Jojoba) PE=1 SV=1	I	Lipid transport and metabolism	PREDICTED: alcohol-forming fatty acyl-CoA reductase-like [Citrus sinensis]
Cs7g04150	1745	1706	1406	8211	4262	6649	8.81195	7.98857	8.32314	68.7132	31.277	48.1305	6.42581e-19	2.51039	up	[RTKL]	General function prediction only;; Signal transduction mechanisms;; Transcription;; Replication, recombination and repair	Molecular Function: protein serine/threonine kinase activity (GO:0004674);; Molecular Function: non-membrane spanning protein tyrosine kinase activity (GO:0004715);; Molecular Function: ATP binding (GO:0005524);; Cellular Component: nucleus (GO:0005634);; Cellular Component: cytoplasm (GO:0005737);; Cellular Component: plasma membrane (GO:0005886);; Biological Process: protein phosphorylation (GO…	K04733|0|cit:102631386|K04733 interleukin-1 receptor-associated kinase 4 [EC:2.7.11.1] | (RefSeq) protein kinase 2B, chloroplastic	--	[T]	Signal transduction mechanisms	Protein tyrosine kinase;; Protein kinase domain	Protein kinase 2B, chloroplastic (Precursor) GN=APK2B OS=Arabidopsis thaliana (Mouse-ear cress) PE=2 SV=1	T	Signal transduction mechanisms	hypothetical protein CICLE_v10031645mg [Citrus clementina]
Cs9g01640	2877	5044	3116	3658	5905	6254	5.65844	9.22228	7.1977	11.9642	16.9005	17.7229	1.6894e-07	1.1379	up	--	--	Biological Process: signal transduction (GO:0007165);; Biological Process: protein localization (GO:0008104);; Cellular Component: plasmodesma (GO:0009506);; Cellular Component: chloroplast (GO:0009507);; Molecular Function: phosphatidylinositol binding (GO:0035091);;	K19525|0|cit:102625672|K19525 vacuolar protein sorting-associated protein 13A/C | (RefSeq) uncharacterized LOC102625672	--	[U]	Intracellular trafficking, secretion, and vesicular transport	Protein of unknown function (DUF1162);; Plant protein of unknown function (DUF946)	--	U	Intracellular trafficking, secretion, and vesicular transport	PREDICTED: uncharacterized protein LOC102625672 isoform X1 [Citrus sinensis]
Cs8g05000	1198	1011	757	2328	1571	1200	14.7048	11.538	10.9151	47.5451	28.0607	21.219	1.46619e-05	1.38573	up	[KAD]	Transcription;; RNA processing and modification;; Cell cycle control, cell division, chromosome partitioning	--	K09422|4.88041e-155|cit:102607871|K09422 myb proto-oncogene protein, plant | (RefSeq) transcription factor MYB44-like	--	[K]	Transcription	Myb-like DNA-binding domain;; Myb-like DNA-binding domain	Transcription factor MYB44 GN=K8K14.2 OS=Arabidopsis thaliana (Mouse-ear cress) PE=2 SV=1	K	Transcription	PREDICTED: transcription factor MYB44-like [Citrus sinensis]
Cs5g14570	36	56	30	43	83	61	1.19226	1.72581	1.1491	2.37701	4.00096	2.90246	0.00296013	1.13738	up	[Q]	Secondary metabolites biosynthesis, transport and catabolism	Molecular Function: monooxygenase activity (GO:0004497);; Molecular Function: iron ion binding (GO:0005506);; Molecular Function: electron carrier activity (GO:0009055);; Molecular Function: oxidoreductase activity, acting on paired donors, with incorporation or reduction of molecular oxygen (GO:0016705);; Molecular Function: heme binding (GO:0020037);; Biological Process: oxidation-reduction pro…	K09843|4.6642e-41|cic:CICLE_v10027226mg|K09843 (+)-abscisic acid 8'-hydroxylase [EC:1.14.13.93] | (RefSeq) hypothetical protein	Carotenoid biosynthesis (ko00906)	[QI]	Secondary metabolites biosynthesis, transport and catabolism;; Lipid transport and metabolism	Cytochrome P450	Abscisic acid 8&apos;-hydroxylase 4 GN=CYP707A4 OS=Arabidopsis thaliana (Mouse-ear cress) PE=2 SV=2	Q	Secondary metabolites biosynthesis, transport and catabolism	hypothetical protein CISIN_1g036255mg, partial [Citrus sinensis]
Cs5g33720	74	61	56	114	117	99	1.19453	0.924602	1.0586	3.07333	2.75338	2.30395	5.82431e-06	1.36165	up	--	--	Biological Process: response to stress (GO:0006950);; Biological Process: response to abiotic stimulus (GO:0009628);; Biological Process: primary metabolic process (GO:0044238);; Biological Process: cellular biosynthetic process (GO:0044249);; Biological Process: cellular macromolecule metabolic process (GO:0044260);; Biological Process: organic substance biosynthetic process (GO:1901576);;	--	--	--	--	--	--	S	Function unknown	PREDICTED: uncharacterized protein LOC102622761 [Citrus sinensis]
Cs3g17220	5	12	0	50	50	55	0.016644	0.04481	0	0.336548	0.300792	0.322561	1.52815e-06	2.61553	up	[Z]	Cytoskeleton	Molecular Function: microtubule motor activity (GO:0003777);; Molecular Function: ATP binding (GO:0005524);; Cellular Component: kinesin complex (GO:0005871);; Cellular Component: microtubule (GO:0005874);; Biological Process: microtubule-based movement (GO:0007018);; Molecular Function: microtubule binding (GO:0008017);;	K10395|0|cit:102619187|K10395 kinesin family member 4/21/27 | (RefSeq) kinesin-like protein FRA1	--	[Z]	Cytoskeleton	Kinesin motor domain	Kinesin-like protein FLA10 GN=FLA10 OS=Chlamydomonas reinhardtii (Chlamydomonas smithii) PE=1 SV=1	Z	Cytoskeleton	PREDICTED: chromosome-associated kinesin KIF4-like [Citrus sinensis]
Cs3g09000	136	23	19	416	223	305	0.699381	0.109725	0.114371	3.57706	1.677	2.27026	3.31926e-05	2.21819	up	[M]	Cell wall/membrane/envelope biogenesis	Cellular Component: integral component of membrane (GO:0016021);; Molecular Function: cellulose synthase (UDP-forming) activity (GO:0016760);; Biological Process: cellulose biosynthetic process (GO:0030244);;	K20924|0|cit:102625040|K20924 cellulose synthase-like protein [EC:2.4.1.-] | (RefSeq) cellulose synthase-like protein D3	--	--	--	Cellulose synthase;; RING/Ubox like zinc-binding domain;; Glycosyltransferase like family 2;; Glycosyl transferase family group 2	Cellulose synthase-like protein D3 GN=T17B22.26 OS=Arabidopsis thaliana (Mouse-ear cress) PE=1 SV=1	G	Carbohydrate transport and metabolism	PREDICTED: cellulose synthase-like protein D3-like isoform X1 [Citrus sinensis]
orange1.1t05376	67	65	60	235	180	89	1.36402	1.22093	1.43186	7.97157	5.34026	2.5997	1.53401e-05	1.79628	up	--	--	Cellular Component: extracellular region (GO:0005576);; Cellular Component: vacuole (GO:0005773);; Biological Process: cell adhesion (GO:0007155);;	--	--	[MW]	Cell wall/membrane/envelope biogenesis;; Extracellular structures	Fasciclin domain	Fasciclin-like arabinogalactan protein 17 (Precursor) GN=FLA17 OS=Arabidopsis thaliana (Mouse-ear cress) PE=2 SV=1	MW	Cell wall/membrane/envelope biogenesis;; Extracellular structures	PREDICTED: fasciclin-like arabinogalactan protein 17-like, partial [Citrus sinensis]
Cs8g20440	154	181	146	33	60	50	1.31493	1.43239	1.46593	0.461704	0.737454	0.613721	0.000361632	-1.03085	down	[P]	Inorganic ion transport and metabolism	--	K03549|0|cit:102629427|K03549 KUP system potassium uptake protein | (RefSeq) potassium transporter 1	--	--	--	K+ potassium transporter	Potassium transporter 1 OS=Arabidopsis thaliana (Mouse-ear cress) PE=1 SV=2	P	Inorganic ion transport and metabolism	PREDICTED: potassium transporter 1-like isoform X1 [Citrus sinensis]
Cs9g06400	918	1137	849	64	137	132	11.9108	13.7188	12.9324	1.37883	2.56874	2.45751	5.71071e-26	-2.3756	down	--	--	--	--	--	--	--	Protein of unknown function (DUF3049)	Protein FANTASTIC FOUR 3 GN=FAF3 OS=Arabidopsis thaliana (Mouse-ear cress) PE=2 SV=1	S	Function unknown	PREDICTED: protein FANTASTIC FOUR 3-like [Citrus sinensis]
Citrus_sinensis_newGene_339	18	21	10	72	39	47	0.154555	0.168475	0.103167	1.04252	0.495252	0.58875	3.55349e-05	1.94314	up	--	--	--	--	--	--	--	--	NADP-dependent alkenal double bond reductase P2 OS=Arabidopsis thaliana OX=3702 GN=P2 PE=2 SV=2	--	--	hypothetical protein CISIN_1g040207mg [Citrus sinensis]
orange1.1t02853	1346	1059	1053	171	357	188	22.8027	16.5125	21.0154	4.75156	8.7083	4.52858	2.0469e-08	-1.54	down	--	--	--	--	--	--	--	--	--	S	Function unknown	PREDICTED: uncharacterized protein LOC102619868 [Citrus sinensis]
Cs5g09360	3517	3324	2044	3346	4681	3478	50.304	44.1981	34.3288	79.5866	97.4157	71.6737	1.18928e-07	1.02228	up	--	--	Molecular Function: enzyme inhibitor activity (GO:0004857);;	--	--	--	--	Plant invertase/pectin methylesterase inhibitor	21 kDa protein (Precursor) OS=Daucus carota (Wild carrot) PE=2 SV=1	S	Function unknown	hypothetical protein CICLE_v10022313mg [Citrus clementina]
orange1.1t04750	24	39	21	59	73	66	0.132399	0.204495	0.134654	0.54959	0.6001	0.537331	1.40834e-06	1.72066	up	[S]	Function unknown	--	--	--	--	--	TIR domain;; NB-ARC domain;; Leucine Rich repeats (2 copies);; Leucine rich repeat;; Leucine Rich Repeat;; TIR domain;; Leucine rich repeat;; Leucine Rich repeat	TMV resistance protein N GN=N OS=Nicotiana glutinosa (Tobacco) PE=1 SV=1	S	Function unknown	PREDICTED: TMV resistance protein N-like [Citrus sinensis]
Cs8g18210	1651	1832	1494	2891	1535	2962	21.1715	21.8872	22.6262	62.0755	28.819	54.9456	6.94434e-05	1.18668	up	[RTKL]	General function prediction only;; Signal transduction mechanisms;; Transcription;; Replication, recombination and repair	Molecular Function: protein serine/threonine kinase activity (GO:0004674);; Molecular Function: ATP binding (GO:0005524);; Biological Process: protein phosphorylation (GO:0006468);;	K04733|0|cit:102608077|K04733 interleukin-1 receptor-associated kinase 4 [EC:2.7.11.1] | (RefSeq) probable serine/threonine-protein kinase NAK	--	[T]	Signal transduction mechanisms	Protein tyrosine kinase;; Protein kinase domain	Protein kinase 2A, chloroplastic (Precursor) GN=APK2A OS=Arabidopsis thaliana (Mouse-ear cress) PE=2 SV=1	T	Signal transduction mechanisms	hypothetical protein CICLE_v10028493mg [Citrus clementina]
orange1.1t05780	96	131	94	123	151	146	6.10888	7.78391	7.06154	12.9963	14.0076	13.3881	1.69421e-05	1.01471	up	--	--	Cellular Component: plastid chromosome (GO:0009508);; Cellular Component: chloroplast stroma (GO:0009570);;	--	--	[H]	Coenzyme transport and metabolism	--	--	H	Coenzyme transport and metabolism	hypothetical protein CISIN_1g033696mg [Citrus sinensis]
Cs5g07570	1032	936	798	2605	979	1562	16.1618	13.6208	14.6605	67.8234	22.2987	35.226	0.000100029	1.45156	up	[RTKL]	General function prediction only;; Signal transduction mechanisms;; Transcription;; Replication, recombination and repair	Molecular Function: protein serine/threonine kinase activity (GO:0004674);; Molecular Function: ATP binding (GO:0005524);; Biological Process: protein phosphorylation (GO:0006468);;	--	--	[T]	Signal transduction mechanisms	Protein kinase domain;; Protein tyrosine kinase	Probable receptor-like protein kinase At5g47070 GN=At5g47070 OS=Arabidopsis thaliana (Mouse-ear cress) PE=1 SV=1	T	Signal transduction mechanisms	PREDICTED: probable receptor-like protein kinase At5g47070-like [Citrus sinensis]
Cs7g03870	2864	3018	2416	4742	3522	3462	20.1135	19.6618	19.9075	55.3264	35.9388	34.9854	7.68539e-07	1.15291	up	--	--	Molecular Function: methyltransferase activity (GO:0008168);; Biological Process: methylation (GO:0032259);;	--	--	--	--	Putative S-adenosyl-L-methionine-dependent methyltransferase;; Methyltransferase domain	Probable methyltransferase PMT2 GN=At1g26850 OS=Arabidopsis thaliana (Mouse-ear cress) PE=2 SV=2	R	General function prediction only	hypothetical protein CICLE_v10030989mg [Citrus clementina]
Cs8g16740	9085	8494	6794	1450	2633	2192	123.472	107.294	108.418	32.7595	52.0658	42.9042	2.29967e-14	-1.28247	down	--	--	--	K10604|0|cit:102607291|K10604 E3 ubiquitin-protein ligase MGRN1 [EC:2.3.2.27] | (RefSeq) probable E3 ubiquitin-protein ligase LOG2	Ubiquitin mediated proteolysis (ko04120)	[O]	Posttranslational modification, protein turnover, chaperones	Zinc finger, C3HC4 type (RING finger);; Zinc finger, C3HC4 type (RING finger)	Probable E3 ubiquitin-protein ligase LOG2 OS=Arabidopsis thaliana (Mouse-ear cress) PE=1 SV=1	O	Posttranslational modification, protein turnover, chaperones	hypothetical protein CICLE_v10028818mg [Citrus clementina]
Cs3g18050	1897	1520	1357	3608	3558	1510	26.1576	19.4806	21.9664	82.7442	71.4026	29.9954	3.73975e-05	1.4152	up	--	--	--	--	--	--	--	Phosphate-induced protein 1 conserved region	Protein EXORDIUM-like 2 (Precursor) GN=EXL2 OS=Arabidopsis thaliana (Mouse-ear cress) PE=2 SV=1	R	General function prediction only	PREDICTED: uncharacterized protein LOC102624853 [Citrus sinensis]
Cs1g09230	104	113	131	192	182	189	1.51984	1.53229	2.26182	4.68313	3.8756	3.99959	4.78144e-06	1.27428	up	--	--	--	--	--	--	--	--	--	R	General function prediction only	hypothetical protein CICLE_v10003331mg, partial [Citrus clementina]
Cs9g07140	188	117	80	26	23	25	4.33669	2.51322	2.16473	0.982981	0.774534	0.809664	0.000497431	-1.44864	down	--	--	--	--	--	--	--	Protein of unknown function (DUF1677)	--	S	Function unknown	hypothetical protein CICLE_v10006253mg [Citrus clementina]
Citrus_sinensis_newGene_1755	135	122	108	13	31	31	5.10309	4.27869	4.76361	0.804664	1.66727	1.65135	7.28289e-05	-1.46685	down	[G]	Carbohydrate transport and metabolism	Molecular Function: zinc ion binding (GO:0008270);; Molecular Function: oxidoreductase activity, acting on the CH-OH group of donors, NAD or NADP as acceptor (GO:0016616);; Biological Process: oxidation-reduction process (GO:0055114);;	--	--	[Q]	Secondary metabolites biosynthesis, transport and catabolism	--	Probable cinnamyl alcohol dehydrogenase 1 OS=Aralia cordata OX=29746 GN=CAD1 PE=2 SV=1	C	Energy production and conversion	hypothetical protein CICLE_v10026656mg [Citrus clementina]
Cs2g12940	5297	5528	4499	9954	6514	9007	35.8451	34.7733	35.7553	112.014	64.1411	87.8231	6.60017e-09	1.37182	up	[RTKL]	General function prediction only;; Signal transduction mechanisms;; Transcription;; Replication, recombination and repair	Molecular Function: non-membrane spanning protein tyrosine kinase activity (GO:0004715);; Molecular Function: ATP binding (GO:0005524);; Biological Process: protein phosphorylation (GO:0006468);; Molecular Function: polysaccharide binding (GO:0030247);;	--	--	[T]	Signal transduction mechanisms	Protein tyrosine kinase;; Protein kinase domain	Probable serine/threonine-protein kinase At1g18390 (Precursor) GN=At1g18390 OS=Arabidopsis thaliana (Mouse-ear cress) PE=2 SV=2	T	Signal transduction mechanisms	hypothetical protein CICLE_v10014492mg [Citrus clementina]
Cs1g24510	164	156	104	257	166	257	1.76976	1.56315	1.3104	4.6152	2.60348	3.99678	5.36542e-05	1.28045	up	[O]	Posttranslational modification, protein turnover, chaperones	Molecular Function: ATP binding (GO:0005524);; Molecular Function: nucleoside-triphosphatase activity (GO:0017111);;	K08900|0|cit:102616240|K08900 mitochondrial chaperone BCS1 | (RefSeq) AAA-ATPase At2g18193-like	--	[O]	Posttranslational modification, protein turnover, chaperones	Domain associated at C-terminal with AAA;; ATPase family associated with various cellular activities (AAA);; RNA helicase	26S protease regulatory subunit 6B homolog GN=MCK7.16 OS=Arabidopsis thaliana (Mouse-ear cress) PE=1 SV=1	O	Posttranslational modification, protein turnover, chaperones	PREDICTED: ATP-dependent zinc metalloprotease FTSH 2, chloroplastic-like isoform X1 [Citrus sinensis]
Cs3g13820	1402	1313	1130	373	334	384	19.267	15.9934	18.6779	8.89483	6.27017	7.51901	1.70486e-09	-1.10875	down	--	--	Biological Process: maltose metabolic process (GO:0000023);; Cellular Component: chloroplast (GO:0009507);; Biological Process: photosystem II assembly (GO:0010207);; Biological Process: starch biosynthetic process (GO:0019252);; Biological Process: positive regulation of catalytic activity (GO:0043085);;	--	--	--	--	Domain of unknown function (DUF1995)	--	S	Function unknown	hypothetical protein CICLE_v10001688mg [Citrus clementina]
orange1.1t00571	5577	6848	4999	7367	8364	8954	47.8601	54.6184	50.3764	105.121	104.426	110.7	2.75454e-30	1.16705	up	[T]	Signal transduction mechanisms	Biological Process: regulation of cellular process (GO:0050794);;	K12130|0|cit:102622921|K12130 pseudo-response regulator 5 | (RefSeq) two-component response regulator-like APRR9	Circadian rhythm - plant (ko04712)	[K]	Transcription	Response regulator receiver domain;; CCT motif	Two-component response regulator-like APRR5 GN=APRR5 OS=Arabidopsis thaliana (Mouse-ear cress) PE=1 SV=2	K	Transcription	PREDICTED: two-component response regulator-like PRR95-like isoform X3 [Citrus sinensis]
Cs4g10280	639	1017	642	1294	1464	1567	3.43536	5.08671	4.04337	11.5811	11.4633	12.1527	5.93509e-19	1.55542	up	[C]	Energy production and conversion	Molecular Function: copper ion binding (GO:0005507);; Cellular Component: cytosol (GO:0005829);; Biological Process: gluconeogenesis (GO:0006094);; Biological Process: glycolytic process (GO:0006096);; Biological Process: citrate metabolic process (GO:0006101);; Biological Process: isocitrate metabolic process (GO:0006102);; Biological Process: protein N-linked glycosylation (GO:0006487);; Biolog…	K01681|0|cit:102628904|K01681 aconitate hydratase [EC:4.2.1.3] | (RefSeq) aconitate hydratase, cytoplasmic	Citrate cycle (TCA cycle) (ko00020);; Glyoxylate and dicarboxylate metabolism (ko00630);; Carbon metabolism (ko01200);; 2-Oxocarboxylic acid metabolism (ko01210);; Biosynthesis of amino acids (ko01230)	[AJ]	RNA processing and modification;; Translation, ribosomal structure and biogenesis	Aconitase family (aconitate hydratase);; Aconitase C-terminal domain	Aconitate hydratase, cytoplasmic OS=Cucurbita maxima (Pumpkin) PE=2 SV=1	C	Energy production and conversion	hypothetical protein CICLE_v10007338mg [Citrus clementina]
Cs5g20370	34	82	42	105	130	99	0.303545	0.699405	0.447464	1.60248	1.72927	1.3099	1.7941e-05	1.57957	up	[S]	Function unknown	--	--	--	--	--	Leucine Rich repeats (2 copies);; Leucine rich repeat;; Leucine Rich Repeat;; Leucine rich repeat;; Leucine Rich Repeat	TMV resistance protein N GN=N OS=Nicotiana glutinosa (Tobacco) PE=1 SV=1	S	Function unknown	hypothetical protein CICLE_v100235052mg, partial [Citrus clementina]
Cs5g22460	96	105	90	97	142	158	0.453484	0.458918	0.495224	0.760312	0.976274	1.07633	4.35249e-05	1.04555	up	[S]	Function unknown	--	--	--	--	--	NB-ARC domain;; TIR domain;; Leucine Rich repeats (2 copies);; Leucine rich repeat;; Leucine Rich Repeat;; TIR domain;; Leucine rich repeat;; Leucine Rich Repeat	TMV resistance protein N GN=N OS=Nicotiana glutinosa (Tobacco) PE=1 SV=1	T	Signal transduction mechanisms	PREDICTED: putative disease resistance protein At4g11170-like [Citrus sinensis]
Cs1g23940	1446	1241	1103	377	299	405	27.2534	21.7384	24.3963	11.794	8.20037	10.9763	1.62202e-06	-1.0844	down	--	--	Biological Process: carotenoid biosynthetic process (GO:0016117);; Biological Process: glucosinolate biosynthetic process (GO:0019761);; Biological Process: protein autophosphorylation (GO:0046777);;	--	--	[S]	Function unknown	--	--	S	Function unknown	hypothetical protein CICLE_v10026615mg [Citrus clementina]
Cs5g17380	239	210	255	12	24	31	5.69358	4.63278	7.12962	0.470599	0.800329	1.05566	1.8529e-12	-2.4752	down	--	--	--	--	--	--	--	NmrA-like family;; NAD dependent epimerase/dehydratase family;; NADH(P)-binding;; 3-beta hydroxysteroid dehydrogenase/isomerase family	Isoeugenol synthase 1 GN=IGS1 OS=Petunia hybrida (Petunia) PE=1 SV=1	R	General function prediction only	PREDICTED: eugenol synthase 1-like [Citrus sinensis]
Cs3g15780	2262	2144	1758	2575	2327	3376	20.4834	17.9933	18.0686	37.4543	31.9518	43.9433	1.93883e-08	1.07048	up	--	--	Biological Process: vesicle-mediated transport (GO:0016192);;	--	--	--	--	Syntaxin 6, N-terminal	Syntaxin-61 GN=F3M18.7 OS=Arabidopsis thaliana (Mouse-ear cress) PE=1 SV=1	S	Function unknown	hypothetical protein CICLE_v10001640mg [Citrus clementina]
Cs8g04690	462	664	472	1064	840	771	2.55393	3.39801	3.06101	9.7217	6.71427	6.12694	5.10984e-08	1.37732	up	--	--	Molecular Function: alpha-L-fucosidase activity (GO:0004560);; Biological Process: metabolic process (GO:0008152);;	K15923|0|cit:102623475|K15923 alpha-L-fucosidase 2 [EC:3.2.1.51] | (RefSeq) alpha-L-fucosidase 2-like	Other glycan degradation (ko00511)	--	--	Glycosyl hydrolase family 65, N-terminal domain	Alpha-L-fucosidase 2 (Precursor) GN=F10M10.30 OS=Arabidopsis thaliana (Mouse-ear cress) PE=1 SV=1	R	General function prediction only	PREDICTED: alpha-L-fucosidase 2-like isoform X1 [Citrus sinensis]
Cs7g18610	147	162	134	31	52	49	1.65655	1.70364	1.78132	0.568918	0.842052	0.788214	0.000398369	-1.02637	down	--	--	--	K14508|0|cic:CICLE_v10033908mg|K14508 regulatory protein NPR1 | (RefSeq) hypothetical protein	Plant hormone signal transduction (ko04075)	[R]	General function prediction only	NPR1/NIM1 like defence protein C terminal;; Ankyrin repeats (3 copies);; Domain of unknown function (DUF3420);; Ankyrin repeat;; Ankyrin repeat	Regulatory protein NPR4 GN=NPR4 OS=Arabidopsis thaliana (Mouse-ear cress) PE=1 SV=1	R	General function prediction only	hypothetical protein CISIN_1g043128mg, partial [Citrus sinensis]
Cs9g05140	145	79	86	13	7	22	2.18417	1.10926	1.52298	0.314989	0.138744	0.46411	0.000293601	-1.75071	down	--	--	Molecular Function: peroxidase activity (GO:0004601);; Biological Process: response to oxidative stress (GO:0006979);; Molecular Function: heme binding (GO:0020037);; Molecular Function: metal ion binding (GO:0046872);; Biological Process: oxidation-reduction process (GO:0055114);;	K00430|0|cit:102620211|K00430 peroxidase [EC:1.11.1.7] | (RefSeq) peroxidase 24-like	Phenylpropanoid biosynthesis (ko00940)	--	--	Peroxidase	Peroxidase 24 (Precursor) GN=T7F6.21 OS=Arabidopsis thaliana (Mouse-ear cress) PE=2 SV=1	G	Carbohydrate transport and metabolism	PREDICTED: peroxidase 24-like [Citrus sinensis]
Cs2g04300	479	444	419	1130	502	606	3.66988	3.1666	3.79952	14.438	5.60501	6.69974	0.000428267	1.30777	up	--	--	Molecular Function: transporter activity (GO:0005215);; Biological Process: transport (GO:0006810);; Biological Process: immune response (GO:0006955);; Biological Process: cell death (GO:0008219);; Cellular Component: membrane (GO:0016020);;	--	--	--	--	MAC/Perforin domain	MACPF domain-containing protein CAD1 GN=CAD1 OS=Arabidopsis thaliana (Mouse-ear cress) PE=2 SV=1	S	Function unknown	PREDICTED: MACPF domain-containing protein CAD1-like [Citrus sinensis]
Cs4g06150	1014	1168	809	239	286	250	10.0665	10.7808	9.42388	3.9334	4.1235	3.56804	1.9376e-17	-1.24926	down	[C]	Energy production and conversion	Molecular Function: UDP-N-acetylmuramate dehydrogenase activity (GO:0008762);; Biological Process: cytokinin catabolic process (GO:0009823);; Molecular Function: cytokinin dehydrogenase activity (GO:0019139);; Molecular Function: flavin adenine dinucleotide binding (GO:0050660);; Biological Process: oxidation-reduction process (GO:0055114);;	K00279|0|cit:102616868|K00279 cytokinin dehydrogenase [EC:1.5.99.12] | (RefSeq) cytokinin dehydrogenase 7	Zeatin biosynthesis (ko00908)	[C]	Energy production and conversion	Cytokinin dehydrogenase 1, FAD and cytokinin binding;; FAD binding domain	Cytokinin dehydrogenase 7 GN=F13M11.? OS=Arabidopsis thaliana (Mouse-ear cress) PE=1 SV=1	C	Energy production and conversion	PREDICTED: cytokinin dehydrogenase 7-like [Citrus sinensis]
Cs1g05450	45	20	22	95	53	59	0.46414	0.192994	0.261588	1.64648	0.792257	0.888364	0.00112471	1.56705	up	--	--	--	--	--	[R]	General function prediction only	Domain of unknown function;; Ankyrin repeats (3 copies);; Ankyrin repeats (many copies);; Ankyrin repeat;; Ankyrin repeats (many copies);; Ankyrin repeat	Ankyrin repeat-containing protein At3g12360 GN=At3g12360 OS=Arabidopsis thaliana (Mouse-ear cress) PE=2 SV=1	R	General function prediction only	hypothetical protein CICLE_v10025204mg [Citrus clementina]
Cs3g03960	2162	2143	1535	1881	4017	4332	20.4053	18.7982	17.0151	29.5151	55.1567	58.9049	1.56229e-08	1.37969	up	[H]	Coenzyme transport and metabolism	--	K09833|0|cit:102618884|K09833 homogentisate phytyltransferase / homogentisate geranylgeranyltransferase [EC:2.5.1.115 2.5.1.116] | (RefSeq) homogentisate phytyltransferase 1, chloroplastic-like	Ubiquinone and other terpenoid-quinone biosynthesis (ko00130)	--	--	UbiA prenyltransferase family	Homogentisate phytyltransferase 1, chloroplastic (Precursor) GN=F19F24.15 OS=Arabidopsis thaliana (Mouse-ear cress) PE=1 SV=1	G	Carbohydrate transport and metabolism	PREDICTED: homogentisate phytyltransferase 1, chloroplastic-like [Citrus sinensis]
Cs8g17530	1377	1435	1385	2039	1932	2145	12.0471	11.1605	14.2728	30.523	23.7509	27.8446	1.34029e-12	1.18667	up	[RTKL]	General function prediction only;; Signal transduction mechanisms;; Transcription;; Replication, recombination and repair	Molecular Function: protein serine/threonine kinase activity (GO:0004674);; Molecular Function: non-membrane spanning protein tyrosine kinase activity (GO:0004715);; Molecular Function: ATP binding (GO:0005524);; Biological Process: protein phosphorylation (GO:0006468);;	--	--	[T]	Signal transduction mechanisms	Protein kinase domain;; Protein tyrosine kinase	Probable serine/threonine-protein kinase RLCKVII GN=At1g07870 OS=Arabidopsis thaliana (Mouse-ear cress) PE=2 SV=1	T	Signal transduction mechanisms	PREDICTED: probable serine/threonine-protein kinase RLCKVII-like [Citrus sinensis]
Cs4g18940	1478	1433	1179	366	407	445	36.0455	32.7596	34.3759	15.0358	14.1814	15.6552	7.16583e-15	-1.06333	down	[J]	Translation, ribosomal structure and biogenesis	Molecular Function: ATP binding (GO:0005524);; Cellular Component: mitochondrion (GO:0005739);; Biological Process: regulation of translational fidelity (GO:0006450);; Cellular Component: chloroplast (GO:0009507);; Cellular Component: glutamyl-tRNA(Gln) amidotransferase complex (GO:0030956);; Biological Process: mitochondrial translation (GO:0032543);; Molecular Function: glutaminyl-tRNA synthase…	K02435|4.72505e-86|cit:102617478|K02435 aspartyl-tRNA(Asn)/glutamyl-tRNA(Gln) amidotransferase subunit C [EC:6.3.5.6 6.3.5.7] | (RefSeq) glutamyl-tRNA(Gln) amidotransferase subunit C, chloroplastic/mitochondrial	Aminoacyl-tRNA biosynthesis (ko00970)	[YU]	Nuclear structure;; Intracellular trafficking, secretion, and vesicular transport	Glu-tRNAGln amidotransferase C subunit	Glutamyl-tRNA(Gln) amidotransferase subunit C, chloroplastic/mitochondrial {ECO:0000255|HAMAP-Rule:MF_03149} (Precursor) GN=VIT_04s0008g00570 OS=Vitis vinifera (Grape) PE=3 SV=1	L	Replication, recombination and repair	hypothetical protein CICLE_v10009788mg [Citrus clementina]
Cs5g13360	115	108	126	194	159	198	0.617696	0.53796	0.799204	1.73804	1.24554	1.53944	2.23835e-05	1.23882	up	[M]	Cell wall/membrane/envelope biogenesis	--	--	--	[M]	Cell wall/membrane/envelope biogenesis	Mechanosensitive ion channel	Mechanosensitive ion channel protein 6 GN=MSL6 OS=Arabidopsis thaliana (Mouse-ear cress) PE=1 SV=1	M	Cell wall/membrane/envelope biogenesis	PREDICTED: mechanosensitive ion channel protein 6-like [Citrus sinensis]
Cs4g06600	39	31	23	50	53	61	0.426822	0.312967	0.28369	0.894036	0.835016	0.9562	0.000396655	1.32837	up	--	--	Biological Process: carbohydrate metabolic process (GO:0005975);; Molecular Function: glucan endo-1,3-beta-D-glucosidase activity (GO:0042973);;	--	--	--	--	Glycosyl hydrolases family 17;; X8 domain	Glucan endo-1,3-beta-glucosidase 5 (Precursor) GN=At4g31140 OS=Arabidopsis thaliana (Mouse-ear cress) PE=1 SV=1	R	General function prediction only	PREDICTED: glucan endo-1,3-beta-glucosidase 5-like [Citrus sinensis]
orange1.1t01744	3	11	14	47	126	59	0.039177	0.186753	0.308392	1.47786	3.47741	1.60785	1.10772e-07	2.68425	up	[IQR]	Lipid transport and metabolism;; Secondary metabolites biosynthesis, transport and catabolism;; General function prediction only	Molecular Function: 2,3-dihydro-2,3-dihydroxybenzoate dehydrogenase activity (GO:0008667);; Biological Process: oxidation-reduction process (GO:0055114);;	--	--	[R]	General function prediction only	Enoyl-(Acyl carrier protein) reductase;; short chain dehydrogenase;; KR domain	Short-chain dehydrogenase reductase 3b GN=F14M4 OS=Arabidopsis thaliana (Mouse-ear cress) PE=2 SV=1	Q	Secondary metabolites biosynthesis, transport and catabolism	hypothetical protein CICLE_v10021745mg [Citrus clementina]
Cs6g04940	86	79	80	120	134	185	0.576966	0.506268	0.653307	1.39105	1.33523	1.85955	4.66645e-07	1.40424	up	--	--	--	--	--	--	--	Weak chloroplast movement under blue light	Interactor of constitutive active ROPs 2, chloroplastic (Precursor) GN=T2N18.16 OS=Arabidopsis thaliana (Mouse-ear cress) PE=1 SV=1	S	Function unknown	hypothetical protein CICLE_v10011300mg [Citrus clementina]
orange1.1t00304	223	200	138	35	59	47	2.73179	2.2753	1.98579	0.710712	1.05167	0.80899	3.56837e-05	-1.23774	down	--	--	--	--	--	--	--	Phloem protein 2	F-box protein PP2-A13 GN=T27I15.150 OS=Arabidopsis thaliana (Mouse-ear cress) PE=1 SV=1	R	General function prediction only	hypothetical protein CICLE_v10021409mg [Citrus clementina]
orange1.1t03712	436	467	380	452	564	672	1.6791	1.67413	1.71924	2.89466	3.16465	3.73125	7.46439e-11	1.03534	up	--	--	--	--	--	[T]	Signal transduction mechanisms	NB-ARC domain;; Leucine Rich repeats (2 copies)	Disease resistance protein At4g27190 GN=At4g27190 OS=Arabidopsis thaliana (Mouse-ear cress) PE=2 SV=1	T	Signal transduction mechanisms	PREDICTED: uncharacterized protein LOC102607223 [Citrus sinensis]
Cs9g16970	1516	1261	1035	2701	1411	2032	18.816	14.5455	15.0887	55.7395	25.4703	36.3325	2.88961e-05	1.30138	up	[R]	General function prediction only	Molecular Function: serine-type endopeptidase activity (GO:0004252);; Biological Process: proteolysis (GO:0006508);; Cellular Component: plasmodesma (GO:0009506);; Cellular Component: integral component of membrane (GO:0016021);;	--	--	[T]	Signal transduction mechanisms	Rhomboid family	Putative non-specific lipid-transfer protein 14 (Precursor) GN=LTP14 OS=Arabidopsis thaliana (Mouse-ear cress) PE=3 SV=2	T	Signal transduction mechanisms	PREDICTED: inactive rhomboid protein 1-like [Citrus sinensis]
Cs7g16030	13983	15853	11776	57727	30752	49728	62.2993	65.6479	61.6232	428.048	199.558	319.523	3.68212e-17	2.29664	up	--	--	--	--	--	[T]	Signal transduction mechanisms	NB-ARC domain;; Leucine rich repeat;; Leucine Rich repeats (2 copies);; Leucine Rich Repeat	Putative disease resistance protein RGA3 GN=RGA3 OS=Solanum bulbocastanum (Wild potato) PE=2 SV=2	T	Signal transduction mechanisms	PREDICTED: putative disease resistance protein RGA3-like isoform X1 [Citrus sinensis]
Cs6g17420	21	22	19	32	64	44	0.103866	0.101541	0.113987	0.270599	0.476416	0.318716	0.000146648	1.56407	up	--	--	Cellular Component: condensin complex (GO:0000796);; Biological Process: mitotic chromosome condensation (GO:0007076);; Biological Process: response to heat (GO:0009408);; Cellular Component: plasmodesma (GO:0009506);; Biological Process: embryo development ending in seed dormancy (GO:0009793);;	K06678|0|cit:102626025|K06678 condensin complex subunit 3 | (RefSeq) condensin complex subunit 3	--	[BD]	Chromatin structure and dynamics;; Cell cycle control, cell division, chromosome partitioning	Nuclear condensing complex subunits, C-term domain	--	BD	Chromatin structure and dynamics;; Cell cycle control, cell division, chromosome partitioning	PREDICTED: condensin complex subunit 3-like [Citrus sinensis]
Cs5g32420	10123	9845	8042	16634	17820	19187	123.309	111.45	115.01	336.778	315.692	336.58	5.6667e-45	1.5933	up	[P]	Inorganic ion transport and metabolism	Molecular Function: N,N-dimethylaniline monooxygenase activity (GO:0004499);; Biological Process: oxidation-reduction process (GO:0055114);;	K11816|0|cit:102627952|K11816 indole-3-pyruvate monooxygenase [EC:1.14.13.168] | (RefSeq) probable indole-3-pyruvate monooxygenase YUCCA10	Tryptophan metabolism (ko00380)	[Q]	Secondary metabolites biosynthesis, transport and catabolism	Flavin-binding monooxygenase-like;; Pyridine nucleotide-disulphide oxidoreductase;; L-lysine 6-monooxygenase (NADPH-requiring);; Pyridine nucleotide-disulphide oxidoreductase;; Pyridine nucleotide-disulphide oxidoreductase;; Thi4 family;; FAD binding domain	Probable indole-3-pyruvate monooxygenase YUCCA10 GN=F27K7.7 OS=Arabidopsis thaliana (Mouse-ear cress) PE=2 SV=1	Q	Secondary metabolites biosynthesis, transport and catabolism	PREDICTED: probable indole-3-pyruvate monooxygenase YUCCA10-like [Citrus sinensis]
Cs3g23650	528	339	260	23	73	18	14.5196	8.65404	8.36561	1.03973	2.91434	0.680529	1.0608e-06	-2.18756	down	[TZDR]	Signal transduction mechanisms;; Cytoskeleton;; Cell cycle control, cell division, chromosome partitioning;; General function prediction only	--	--	--	[T]	Signal transduction mechanisms	EF hand;; EF hand;; EF-hand domain;; EF-hand domain pair;; EF-hand domain pair	Calmodulin-like protein 6 GN=CML6 OS=Arabidopsis thaliana (Mouse-ear cress) PE=2 SV=1	T	Signal transduction mechanisms	hypothetical protein CICLE_v10002898mg [Citrus clementina]
orange1.1t04079	279	599	386	532	617	631	0.66839	1.33473	1.08537	2.12046	2.1515	2.17991	3.3115e-05	1.11074	up	[U]	Intracellular trafficking, secretion, and vesicular transport	--	--	--	[U]	Intracellular trafficking, secretion, and vesicular transport	NB-ARC domain;; Armadillo/beta-catenin-like repeat;; HEAT repeats;; HEAT-like repeat;; AAA domain;; Leucine Rich repeats (2 copies);; Leucine rich repeat;; HEAT repeat;; NACHT domain;; ATPase family associated with various cellular activities (AAA);; Archaeal ATPase;; AAA ATPase domain;; AAA domain	Importin subunit alpha-1a OS=Oryza sativa subsp. japonica (Rice) PE=1 SV=2	U	Intracellular trafficking, secretion, and vesicular transport	PREDICTED: disease resistance protein At4g27190-like isoform X1 [Citrus sinensis]
Cs3g27270	168	354	258	329	1022	630	1.6014	3.13795	2.88715	5.20678	14.1696	8.65307	1.0543e-06	1.75863	up	--	--	Cellular Component: ubiquitin ligase complex (GO:0000151);; Molecular Function: ubiquitin-protein transferase activity (GO:0004842);; Biological Process: membrane fusion (GO:0006944);; Biological Process: protein ubiquitination (GO:0016567);; Biological Process: actin filament-based movement (GO:0030048);; Biological Process: obsolete cellular process involved in reproduction (GO:0048610);; Biolo…	--	--	[S]	Function unknown	Armadillo/beta-catenin-like repeat;; U-box domain;; HEAT repeats;; Kinesin-associated protein (KAP);; Armadillo-like	U-box domain-containing protein 15 GN=PUB15 OS=Arabidopsis thaliana (Mouse-ear cress) PE=2 SV=2	S	Function unknown	PREDICTED: U-box domain-containing protein 15-like [Citrus sinensis]
Cs8g01880	897	385	328	2851	1315	754	13.2613	5.24386	5.70726	69.5078	27.997	15.8856	0.00620091	1.57276	up	--	--	Cellular Component: extracellular region (GO:0005576);; Cellular Component: plant-type cell wall (GO:0009505);; Cellular Component: membrane (GO:0016020);; Biological Process: sexual reproduction (GO:0019953);;	--	--	--	--	Pollen allergen;; Rare lipoprotein A (RlpA)-like double-psi beta-barrel	Expansin-like A1 (Precursor) GN=F16L2_180 OS=Arabidopsis thaliana (Mouse-ear cress) PE=2 SV=1	R	General function prediction only	PREDICTED: expansin-like A1-like [Citrus sinensis]
Cs3g24860	1475	2341	1955	3161	2258	2134	7.29468	10.8076	11.2493	25.8557	16.2192	14.9506	0.000390761	1.02355	up	[S]	Function unknown	Molecular Function: protein kinase activity (GO:0004672);; Molecular Function: ATP binding (GO:0005524);; Biological Process: protein phosphorylation (GO:0006468);; Cellular Component: integral component of membrane (GO:0016021);; Molecular Function: 2-alkenal reductase [NAD(P)] activity (GO:0032440);; Biological Process: oxidation-reduction process (GO:0055114);;	--	--	--	--	Leucine Rich repeats (2 copies);; Protein tyrosine kinase;; Leucine rich repeat;; Protein kinase domain;; Leucine Rich Repeat;; Leucine rich repeat;; Leucine Rich repeat;; Leucine rich repeat N-terminal domain	Probable LRR receptor-like serine/threonine-protein kinase At2g16250 (Precursor) GN=At2g16250 OS=Arabidopsis thaliana (Mouse-ear cress) PE=2 SV=1	T	Signal transduction mechanisms	PREDICTED: probable LRR receptor-like serine/threonine-protein kinase At2g16250-like [Citrus sinensis]
Cs2g12850	1223	1595	1415	1805	1803	3231	12.3446	14.9646	16.7775	30.3031	26.4885	46.9982	3.87288e-07	1.28079	up	--	--	Molecular Function: acetylglucosaminyltransferase activity (GO:0008375);; Cellular Component: membrane (GO:0016020);;	--	--	--	--	Core-2/I-Branching enzyme	--	S	Function unknown	PREDICTED: uncharacterized protein LOC102627900 [Citrus sinensis]
Cs5g14880	1512	1746	1246	1064	3035	2104	16.6393	17.8587	16.0914	19.4545	48.5911	33.3555	0.000293498	1.02559	up	[Q]	Secondary metabolites biosynthesis, transport and catabolism	Molecular Function: oxidoreductase activity (GO:0016491);; Molecular Function: metal ion binding (GO:0046872);;	--	--	[QI]	Secondary metabolites biosynthesis, transport and catabolism;; Lipid transport and metabolism	Cytochrome P450	Cytochrome P450 CYP72A219 OS=Panax ginseng (Korean ginseng) PE=2 SV=1	Q	Secondary metabolites biosynthesis, transport and catabolism	PREDICTED: secologanin synthase-like [Citrus sinensis]
Cs7g29300	556	685	510	1457	932	963	2.38345	2.73029	2.56934	10.3948	5.81344	5.94845	3.19997e-08	1.55105	up	--	--	--	--	--	--	--	--	--	S	Function unknown	PREDICTED: uncharacterized protein LOC102622185 isoform X1 [Citrus sinensis]
Cs5g19200	912	1098	882	1057	1415	1292	7.36876	8.10658	8.31906	13.9356	16.3104	14.8481	2.16165e-20	1.03179	up	[J]	Translation, ribosomal structure and biogenesis	Molecular Function: translation initiation factor activity (GO:0003743);; Biological Process: translational initiation (GO:0006413);;	K15027|0|cit:102621119|K15027 translation initiation factor 2D | (RefSeq) eukaryotic translation initiation factor 2D	--	[J]	Translation, ribosomal structure and biogenesis	Translation initiation factor SUI1	--	J	Translation, ribosomal structure and biogenesis	PREDICTED: eukaryotic translation initiation factor 2D-like isoform X1 [Citrus sinensis]
Citrus_sinensis_newGene_1252	157	213	185	794	532	790	0.839995	0.844699	1.10588	5.88002	3.46566	5.67221	6.13161e-20	2.46187	up	--	--	--	--	--	[R]	General function prediction only	Retrotransposon gag protein;; Zinc knuckle;; Retroviral aspartyl protease;; Aspartyl protease	--	L	Replication, recombination and repair	PREDICTED: uncharacterized protein LOC107177977 [Citrus sinensis]
Cs6g07360	7360	7740	6318	13296	8918	13746	64.2478	62.9088	65.3884	197.638	113.425	176.304	2.55824e-09	1.38185	up	--	--	Biological Process: sphingolipid biosynthetic process (GO:0030148);; Molecular Function: inositol phosphoceramide synthase activity (GO:0045140);;	--	--	[S]	Function unknown	PAP2 superfamily C-terminal	Phosphatidylinositol:ceramide inositolphosphotransferase 1 GN=F5K20.320 OS=Arabidopsis thaliana (Mouse-ear cress) PE=2 SV=1	S	Function unknown	hypothetical protein CICLE_v10012250mg [Citrus clementina]
Cs4g02520	10788	8779	7002	14020	10453	11209	150.943	114.164	115.04	326.162	212.782	225.937	8.32523e-06	1.0785	up	--	--	Cellular Component: integral component of membrane (GO:0016021);;	--	--	--	--	Tetraspanin family;; Cytochrome oxidase c subunit VIb	Tetraspanin-8 GN=TET8 OS=Arabidopsis thaliana (Mouse-ear cress) PE=2 SV=1	S	Function unknown	hypothetical protein CICLE_v10009180mg [Citrus clementina]
Cs1g20490	1351	1626	1426	135	293	385	7.28859	8.15303	9.03127	1.20453	2.29924	2.99278	6.37122e-09	-1.6911	down	[RTKL]	General function prediction only;; Signal transduction mechanisms;; Transcription;; Replication, recombination and repair	Biological Process: activation of MAPKK activity (GO:0000186);; Molecular Function: MAP kinase kinase kinase activity (GO:0004709);; Molecular Function: protein tyrosine kinase activity (GO:0004713);; Molecular Function: ATP binding (GO:0005524);; Cellular Component: cytoplasm (GO:0005737);; Biological Process: protein autophosphorylation (GO:0046777);;	--	--	[T]	Signal transduction mechanisms	Protein kinase domain;; Protein tyrosine kinase	Receptor-like cytosolic serine/threonine-protein kinase RBK1 GN=RBK1 OS=Arabidopsis thaliana (Mouse-ear cress) PE=1 SV=1	T	Signal transduction mechanisms	PREDICTED: receptor-like cytosolic serine/threonine-protein kinase RBK1-like [Citrus sinensis]
Cs1g06230	1294	1450	1089	2126	1090	1869	11.876	12.3593	11.8483	32.7509	14.6088	24.5629	0.00066832	1.04428	up	--	--	Molecular Function: diacylglycerol kinase activity (GO:0004143);; Biological Process: protein kinase C-activating G-protein coupled receptor signaling pathway (GO:0007205);; Biological Process: phosphorylation (GO:0016310);;	K00901|0|cit:102622184|K00901 diacylglycerol kinase (ATP) [EC:2.7.1.107] | (RefSeq) diacylglycerol kinase 5	Glycerolipid metabolism (ko00561);; Glycerophospholipid metabolism (ko00564);; Phosphatidylinositol signaling system (ko04070)	[IT]	Lipid transport and metabolism;; Signal transduction mechanisms	Diacylglycerol kinase accessory domain;; Diacylglycerol kinase catalytic domain	Diacylglycerol kinase 5 GN=DGK5 OS=Arabidopsis thaliana (Mouse-ear cress) PE=2 SV=1	T	Signal transduction mechanisms	hypothetical protein CICLE_v10007969mg [Citrus clementina]
Citrus_sinensis_newGene_4685	12	32	39	40	72	69	0.218945	0.557105	0.858891	1.23111	1.97218	1.86438	0.00465704	1.38405	up	--	--	Cellular Component: integral component of membrane (GO:0016021);;	--	--	--	--	--	--	--	--	hypothetical protein CICLE_v10010849mg [Citrus clementina]
Cs8g01240	3332	4287	3305	6944	4535	5515	18.357	21.9557	21.4074	63.8275	36.445	43.8851	2.86106e-07	1.28094	up	[RTKL]	General function prediction only;; Signal transduction mechanisms;; Transcription;; Replication, recombination and repair	Molecular Function: calmodulin-dependent protein kinase activity (GO:0004683);; Molecular Function: calcium ion binding (GO:0005509);; Molecular Function: ATP binding (GO:0005524);; Biological Process: protein phosphorylation (GO:0006468);;	K13412|0|cit:102608452|K13412 calcium-dependent protein kinase [EC:2.7.11.1] | (RefSeq) calcium-dependent protein kinase 26	Plant-pathogen interaction (ko04626)	[T]	Signal transduction mechanisms	Protein kinase domain;; EF hand;; EF-hand domain pair;; Protein tyrosine kinase;; EF-hand domain;; EF-hand domain pair;; EF hand;; Cytoskeletal-regulatory complex EF hand;; Lipopolysaccharide kinase (Kdo/WaaP) family	Calcium-dependent protein kinase 4 GN=CPK4 OS=Solanum tuberosum (Potato) PE=2 SV=1	T	Signal transduction mechanisms	hypothetical protein CICLE_v10028110mg [Citrus clementina]
Cs7g29750	203	212	203	386	133	715	4.53068	4.38628	5.32537	14.3356	4.30983	23.0071	0.00357064	1.3663	up	[Q]	Secondary metabolites biosynthesis, transport and catabolism	--	K12153|0|cit:102610000|K12153 phenylalanine N-monooxygenase [EC:1.14.13.124] | (RefSeq) tyrosine N-monooxygenase-like	Cyanoamino acid metabolism (ko00460);; Glucosinolate biosynthesis (ko00966);; 2-Oxocarboxylic acid metabolism (ko01210)	[Q]	Secondary metabolites biosynthesis, transport and catabolism	Cytochrome P450	Tyrosine N-monooxygenase GN=CYP79A1 OS=Sorghum bicolor (Sorghum) PE=1 SV=3	Q	Secondary metabolites biosynthesis, transport and catabolism	PREDICTED: tyrosine N-monooxygenase-like [Citrus sinensis]
Cs4g08020	703	812	634	875	1059	997	3.49771	3.75963	3.70532	7.24667	7.6683	7.14834	1.05981e-23	1.10598	up	--	--	--	K13457|0|cit:102609562|K13457 disease resistance protein RPM1 | (RefSeq) disease resistance protein RPM1-like	Plant-pathogen interaction (ko04626)	[T]	Signal transduction mechanisms	NB-ARC domain;; Leucine Rich repeats (2 copies);; Leucine rich repeat;; Leucine Rich Repeat	Disease resistance protein RPM1 GN=F17A9.20 OS=Arabidopsis thaliana (Mouse-ear cress) PE=1 SV=1	T	Signal transduction mechanisms	PREDICTED: disease resistance protein RPM1-like isoform X1 [Citrus sinensis]
Cs6g11900	47911	50656	39231	11389	14389	15067	500.782	492.054	481.363	197.931	218.979	227.074	2.40876e-39	-1.08328	down	[R]	General function prediction only	Molecular Function: nucleotide binding (GO:0000166);; Molecular Function: poly(U) RNA binding (GO:0008266);; Biological Process: response to cold (GO:0009409);; Cellular Component: chloroplast thylakoid membrane (GO:0009535);; Cellular Component: chloroplast stroma (GO:0009570);; Biological Process: response to abscisic acid (GO:0009737);; Cellular Component: chloroplast envelope (GO:0009941);; C…	K11294|1.93886e-126|cic:CICLE_v10012331mg|K11294 nucleolin | (RefSeq) hypothetical protein	--	[R]	General function prediction only	RNA recognition motif. (a.k.a. RRM, RBD, or RNP domain);; RNA recognition motif (a.k.a. RRM, RBD, or RNP domain);; RNA recognition motif. (a.k.a. RRM, RBD, or RNP domain)	RNA-binding protein CP29B, chloroplastic {ECO:0000305} (Precursor) GN=F3G5.1 OS=Arabidopsis thaliana (Mouse-ear cress) PE=1 SV=1	A	RNA processing and modification	hypothetical protein CICLE_v10012331mg [Citrus clementina]
Cs2g13110	209	200	139	866	337	533	3.13136	2.79371	2.44329	21.666	7.37531	11.5476	2.70977e-08	2.11316	up	[I]	Lipid transport and metabolism	Molecular Function: catalytic activity (GO:0003824);; Cellular Component: plasma membrane (GO:0005886);; Biological Process: response to stress (GO:0006950);; Biological Process: metabolic process (GO:0008152);;	--	--	[I]	Lipid transport and metabolism	PAP2 superfamily	Putative lipid phosphate phosphatase 3, chloroplastic (Precursor) GN=LPP3 OS=Arabidopsis thaliana (Mouse-ear cress) PE=2 SV=1	I	Lipid transport and metabolism	hypothetical protein CICLE_v10015826mg [Citrus clementina]
Cs1g26350	242	335	243	525	496	353	1.97807	2.65971	2.49333	7.11373	5.82505	4.18425	3.11689e-07	1.36266	up	[V]	Defense mechanisms	Biological Process: drug transmembrane transport (GO:0006855);; Molecular Function: drug transmembrane transporter activity (GO:0015238);; Molecular Function: antiporter activity (GO:0015297);; Cellular Component: membrane (GO:0016020);;	--	--	[R]	General function prediction only	MatE;; Polysaccharide biosynthesis C-terminal domain	MATE efflux family protein 3, chloroplastic (Precursor) GN=DTX45 OS=Arabidopsis thaliana (Mouse-ear cress) PE=2 SV=2	R	General function prediction only	PREDICTED: MATE efflux family protein 3, chloroplastic-like isoform X1 [Citrus sinensis]
Cs8g20410	10082	9288	6736	1518	1789	1267	81.6798	69.5757	63.8451	20.55	20.9934	14.7109	2.13232e-21	-1.77718	down	[E]	Amino acid transport and metabolism	Molecular Function: asparagine synthase (glutamine-hydrolyzing) activity (GO:0004066);; Molecular Function: ATP binding (GO:0005524);; Biological Process: cellular amino acid catabolic process (GO:0009063);; Biological Process: response to absence of light (GO:0009646);; Biological Process: L-asparagine biosynthetic process (GO:0070981);;	K01953|0|cit:102628580|K01953 asparagine synthase (glutamine-hydrolysing) [EC:6.3.5.4] | (RefSeq) asparagine synthetase [glutamine-hydrolyzing] 1	Alanine, aspartate and glutamate metabolism (ko00250)	[E]	Amino acid transport and metabolism	Asparagine synthase;; Glutamine amidotransferase domain;; Glutamine amidotransferase domain;; Aluminium induced protein;; Glutamine amidotransferases class-II	Asparagine synthetase [glutamine-hydrolyzing] 1 GN=T21L8.90 OS=Arabidopsis thaliana (Mouse-ear cress) PE=2 SV=2	E	Amino acid transport and metabolism	PREDICTED: asparagine synthetase [glutamine-hydrolyzing] 1-like [Citrus sinensis]
Cs2g17510	4592	5131	3941	607	896	831	45.2598	47.007	45.6054	9.94628	12.8439	11.797	7.57919e-74	-1.87348	down	[T]	Signal transduction mechanisms	Molecular Function: signal transducer activity (GO:0004871);; Biological Process: signal transduction (GO:0007165);;	K12116|0|cit:102630709|K12116 flavin-binding kelch repeat F-box protein 1 | (RefSeq) adagio protein 3	Circadian rhythm - plant (ko04712)	--	--	Galactose oxidase, central domain;; Galactose oxidase, central domain;; Kelch motif;; PAS domain;; Kelch motif;; Kelch motif;; Kelch motif;; PAS fold;; PAS fold;; F-box domain	Adagio protein 3 GN=T23K23.10 OS=Arabidopsis thaliana (Mouse-ear cress) PE=1 SV=1	R	General function prediction only	hypothetical protein CICLE_v10014570mg [Citrus clementina]
Cs8g07010	3869	4325	3248	1010	974	1061	35.0691	36.4391	34.5751	15.2108	12.8417	13.8444	5.01774e-18	-1.20764	down	[O]	Posttranslational modification, protein turnover, chaperones	Biological Process: maltose metabolic process (GO:0000023);; Biological Process: phosphatidylglycerol biosynthetic process (GO:0006655);; Biological Process: leaf morphogenesis (GO:0009965);; Biological Process: thylakoid membrane organization (GO:0010027);; Biological Process: carotenoid biosynthetic process (GO:0016117);; Biological Process: mRNA modification (GO:0016556);; Biological Process: …	K07399|0|cit:102620665|K07399 cytochrome c biogenesis protein | (RefSeq) cytochrome c biogenesis protein CCS1, chloroplastic	--	--	--	ResB-like family	Cytochrome c biogenesis protein CCS1, chloroplastic (Precursor) GN=CCS1 OS=Arabidopsis thaliana (Mouse-ear cress) PE=1 SV=1	S	Function unknown	PREDICTED: cytochrome c biogenesis protein CCS1, chloroplastic-like [Citrus sinensis]
Cs8g18020	20	12	12	233	130	162	0.416164	0.222866	0.296909	8.2932	4.03391	4.99139	1.18505e-19	3.6273	up	[O]	Posttranslational modification, protein turnover, chaperones	--	K13993|1.4512e-86|cit:102626248|K13993 HSP20 family protein | (RefSeq) 17.4 kDa class I heat shock protein-like	Protein processing in endoplasmic reticulum (ko04141)	[O]	Posttranslational modification, protein turnover, chaperones	Hsp20/alpha crystallin family	17.6 kDa class I heat shock protein 3 GN=HSP17.6C OS=Arabidopsis thaliana (Mouse-ear cress) PE=2 SV=2	O	Posttranslational modification, protein turnover, chaperones	hypothetical protein CICLE_v10029466mg [Citrus clementina]
Cs3g27490	1137	1392	909	1310	1725	1792	5.98138	6.80678	5.61186	11.4561	13.2026	13.5802	1.31295e-19	1.14619	up	--	--	Molecular Function: G-protein coupled GABA receptor activity (GO:0004965);; Molecular Function: ionotropic glutamate receptor activity (GO:0004970);; Molecular Function: intracellular ligand-gated ion channel activity (GO:0005217);; Molecular Function: extracellular-glutamate-gated ion channel activity (GO:0005234);; Molecular Function: calcium channel activity (GO:0005262);; Biological Process: …	K05387|0|cit:102625433|K05387 glutamate receptor, ionotropic, plant | (RefSeq) glutamate receptor 3.3	--	[PET]	Inorganic ion transport and metabolism;; Amino acid transport and metabolism;; Signal transduction mechanisms	Receptor family ligand binding region;; Ligand-gated ion channel;; Bacterial extracellular solute-binding proteins, family 3;; Periplasmic binding protein	Glutamate receptor 3.3 (Precursor) GN=GLR3.3 OS=Arabidopsis thaliana (Mouse-ear cress) PE=2 SV=1	P	Inorganic ion transport and metabolism	PREDICTED: glutamate receptor 3.3-like isoform X1 [Citrus sinensis]
Cs6g10540	3324	3254	2656	743	941	794	57.2337	52.0668	53.6948	21.2734	23.5646	19.6863	4.80343e-24	-1.21645	down	--	--	--	--	--	--	--	Late embryogenesis abundant protein	--	S	Function unknown	hypothetical protein CICLE_v10012748mg [Citrus clementina]
Cs1g18690	128	133	113	28	16	36	1.19386	1.15049	1.23461	0.42934	0.20977	0.471469	0.000622575	-1.35107	down	--	--	--	K19327|0|cit:102623481|K19327 anoctamin-10 | (RefSeq) anoctamin-like protein At1g73020	--	[D]	Cell cycle control, cell division, chromosome partitioning	Calcium-activated chloride channel	Anoctamin-like protein At1g73020 GN=At1g73020 OS=Arabidopsis thaliana (Mouse-ear cress) PE=1 SV=1	D	Cell cycle control, cell division, chromosome partitioning	PREDICTED: anoctamin-like protein At1g73020-like isoform X1 [Citrus sinensis]
Cs3g11620	132	49	41	415	164	289	0.758983	0.258562	0.275682	3.97684	1.37261	2.39517	4.97882e-06	2.15245	up	[L]	Replication, recombination and repair	Molecular Function: helicase activity (GO:0004386);; Biological Process: virus induced gene silencing (GO:0009616);;	K18422|0|cit:102619574|K18422 helicase MOV-10 [EC:3.6.4.13] | (RefSeq) probable RNA helicase SDE3	--	[A]	RNA processing and modification	AAA domain;; AAA domain;; Part of AAA domain;; AAA domain;; UvrD/REP helicase N-terminal domain;; UvrD-like helicase C-terminal domain;; Viral (Superfamily 1) RNA helicase	Probable RNA helicase SDE3 GN=SDE3 OS=Arabidopsis thaliana (Mouse-ear cress) PE=1 SV=1	A	RNA processing and modification	PREDICTED: probable RNA helicase SDE3-like [Citrus sinensis]
Cs3g12730	167	201	222	596	307	451	2.26455	2.53866	3.54172	13.4841	6.07508	8.83381	9.98314e-07	1.70735	up	--	--	--	--	--	--	--	--	--	T	Signal transduction mechanisms	PREDICTED: uncharacterized protein LOC102629827 isoform X1 [Citrus sinensis]
Cs3g24430	132	176	90	157	248	292	1.39164	1.72067	1.11772	2.74914	3.80513	4.44703	6.52952e-07	1.38856	up	--	--	--	K20858|0|cit:102621466|K20858 calcium uniporter protein, mitochondrial | (RefSeq) calcium uniporter protein 4, mitochondrial	--	[R]	General function prediction only	Protein of unknown function, DUF607	Calcium uniporter protein 2, mitochondrial (Precursor) OS=Arabidopsis thaliana (Mouse-ear cress) PE=2 SV=1	S	Function unknown	PREDICTED: uncharacterized protein LOC102621466 [Citrus sinensis]
Cs2g30710	744	1155	777	1052	2136	2276	3.95136	5.681	4.78696	9.12626	16.2374	17.1517	1.2991e-10	1.59166	up	--	--	--	--	--	--	--	--	--	R	General function prediction only	hypothetical protein CISIN_1g043502mg, partial [Citrus sinensis]
Cs5g05650	1777	1703	1362	3343	2912	2501	17.9105	16.0066	15.9849	56.1999	42.8683	36.4562	1.34391e-12	1.496	up	[E]	Amino acid transport and metabolism	Biological Process: tryptophan biosynthetic process (GO:0000162);; Molecular Function: anthranilate phosphoribosyltransferase activity (GO:0004048);; Biological Process: tryptophan catabolic process (GO:0006569);; Cellular Component: chloroplast stroma (GO:0009570);; Biological Process: systemic acquired resistance (GO:0009627);; Biological Process: indoleacetic acid biosynthetic process (GO:0009…	K00766|0|cit:102626494|K00766 anthranilate phosphoribosyltransferase [EC:2.4.2.18] | (RefSeq) anthranilate phosphoribosyltransferase, chloroplastic	Phenylalanine, tyrosine and tryptophan biosynthesis (ko00400);; Biosynthesis of amino acids (ko01230)	[E]	Amino acid transport and metabolism	Glycosyl transferase family, a/b domain;; Glycosyl transferase family, helical bundle domain	Anthranilate phosphoribosyltransferase, chloroplastic (Precursor) GN=PAT1 OS=Arabidopsis thaliana (Mouse-ear cress) PE=2 SV=1	E	Amino acid transport and metabolism	PREDICTED: anthranilate phosphoribosyltransferase, chloroplastic-like [Citrus sinensis]
orange1.1t04406	678	796	644	1837	1790	1147	3.04857	3.32711	3.39832	13.7385	11.7184	7.43488	8.28354e-13	1.77314	up	[F]	Nucleotide transport and metabolism	Molecular Function: guanylate kinase activity (GO:0004385);; Biological Process: purine nucleotide metabolic process (GO:0006163);; Biological Process: phosphorylation (GO:0016310);;	K00942|0|cit:102622652|K00942 guanylate kinase [EC:2.7.4.8] | (RefSeq) guanylate kinase 3, chloroplastic	Purine metabolism (ko00230)	[F]	Nucleotide transport and metabolism	Guanylate kinase	Guanylate kinase 3, chloroplastic (Precursor) GN=GK3 OS=Arabidopsis thaliana (Mouse-ear cress) PE=2 SV=1	F	Nucleotide transport and metabolism	hypothetical protein CICLE_v10026219mg [Citrus clementina]
orange1.1t04061	165	173	136	205	243	346	0.980205	0.953811	0.94863	2.02739	2.10106	2.96525	1.56689e-08	1.34322	up	--	--	Biological Process: RNA splicing, via endonucleolytic cleavage and ligation (GO:0000394);; Molecular Function: microtubule motor activity (GO:0003777);; Molecular Function: ATP binding (GO:0005524);; Cellular Component: cytoplasm (GO:0005737);; Cellular Component: kinesin complex (GO:0005871);; Cellular Component: microtubule (GO:0005874);; Biological Process: microtubule-based movement (GO:00070…	K10395|0|cit:102624205|K10395 kinesin family member 4/21/27 | (RefSeq) kinesin-like protein FRA1	--	[Z]	Cytoskeleton	Kinesin motor domain	Kinesin-like protein FLA10 GN=FLA10 OS=Chlamydomonas reinhardtii (Chlamydomonas smithii) PE=1 SV=1	Z	Cytoskeleton	PREDICTED: chromosome-associated kinesin KIF4A-like isoform X4 [Citrus sinensis]
Cs1g19730	234	89	56	326	474	354	2.19264	0.769216	0.606477	5.07916	6.46108	4.78219	5.44074e-06	1.92959	up	--	--	Biological Process: metabolic process (GO:0008152);; Molecular Function: anthocyanidin 3-O-glucosyltransferase activity (GO:0047213);;	--	--	[GC]	Carbohydrate transport and metabolism;; Energy production and conversion	UDP-glucoronosyl and UDP-glucosyl transferase	7-deoxyloganetin glucosyltransferase GN=UGT85A24 OS=Gardenia jasminoides (Cape jasmine) PE=1 SV=1	CG	Energy production and conversion;; Carbohydrate transport and metabolism	PREDICTED: UDP-glycosyltransferase 85A2-like [Citrus sinensis]
Citrus_sinensis_newGene_2990	58	94	42	65	244	148	0.374074	0.640677	0.319839	0.690119	1.91484	1.18337	0.000220453	1.58998	up	--	--	--	K00604|4.26027e-08|cic:CICLE_v10013714mg|K00604 methionyl-tRNA formyltransferase [EC:2.1.2.9] | (RefSeq) hypothetical protein	One carbon pool by folate (ko00670);; Aminoacyl-tRNA biosynthesis (ko00970)	--	--	--	--	--	--	uncharacterized protein LOC18044994 [Citrus clementina]
Cs7g03800	689	705	592	1772	881	1108	7.4713	7.06674	7.63363	33.0946	13.9343	17.7399	3.59253e-06	1.50758	up	[A]	RNA processing and modification	Molecular Function: zinc ion binding (GO:0008270);;	--	--	[A]	RNA processing and modification	Protein of unknown function (DUF3675);; RING-variant domain	Probable E3 ubiquitin ligase SUD1 GN=F28A23.140 OS=Arabidopsis thaliana (Mouse-ear cress) PE=1 SV=1	A	RNA processing and modification	hypothetical protein CICLE_v10032323mg [Citrus clementina]
Cs2g17040	2266	2212	1690	399	817	533	39.1269	35.4936	34.2608	11.4314	20.5176	13.235	2.01859e-07	-1.1302	down	--	--	Cellular Component: nucleosome (GO:0000786);; Molecular Function: DNA binding (GO:0003677);; Cellular Component: nucleus (GO:0005634);; Biological Process: nucleosome assembly (GO:0006334);; Biological Process: regulation of transcription, DNA-templated (GO:0006355);;	--	--	--	--	linker histone H1 and H5 family	HMG-Y-related protein A OS=Glycine max (Soybean) PE=2 SV=1	R	General function prediction only	PREDICTED: HMG-Y-related protein A-like [Citrus sinensis]
Cs5g25460	214	745	478	621	986	878	1.76077	5.71562	4.63628	8.52686	11.8431	10.4434	0.000458962	1.29732	up	--	--	--	--	--	[J]	Translation, ribosomal structure and biogenesis	Domain of unknown function (DUF3554)	--	J	Translation, ribosomal structure and biogenesis	PREDICTED: LOW QUALITY PROTEIN: translational activator GCN1-like [Citrus sinensis]
Cs9g06750	169	322	226	70	37	74	1.39224	2.4778	2.19357	0.953841	0.444779	0.882738	0.00505479	-1.12324	down	[Q]	Secondary metabolites biosynthesis, transport and catabolism	Molecular Function: protein serine/threonine kinase activity (GO:0004674);; Molecular Function: copper ion binding (GO:0005507);; Molecular Function: ATP binding (GO:0005524);; Cellular Component: cell wall (GO:0005618);; Biological Process: protein phosphorylation (GO:0006468);; Molecular Function: primary amine oxidase activity (GO:0008131);; Biological Process: amine metabolic process (GO:0009…	K00276|0|cit:102624545|K00276 primary-amine oxidase [EC:1.4.3.21] | (RefSeq) primary amine oxidase	Glycine, serine and threonine metabolism (ko00260);; Tyrosine metabolism (ko00350);; Phenylalanine metabolism (ko00360);; beta-Alanine metabolism (ko00410);; Isoquinoline alkaloid biosynthesis (ko00950);; Tropane, piperidine and pyridine alkaloid biosynthesis (ko00960)	[Q]	Secondary metabolites biosynthesis, transport and catabolism	Copper amine oxidase, enzyme domain;; Copper amine oxidase, N3 domain;; Copper amine oxidase, N2 domain	Primary amine oxidase (Precursor) OS=Pisum sativum (Garden pea) PE=1 SV=1	Q	Secondary metabolites biosynthesis, transport and catabolism	PREDICTED: primary amine oxidase-like [Citrus sinensis]
Cs7g25050	58	75	58	13	9	13	2.39641	2.8691	2.80352	0.884764	0.4997	0.733642	0.000731283	-1.48019	down	--	--	--	--	--	--	--	--	--	--	--	PREDICTED: uncharacterized protein LOC102630353 [Citrus sinensis]
Cs4g13690	2257	1433	1342	162	102	140	33.6833	19.8775	23.5196	4.00836	2.19864	2.99047	5.03669e-20	-2.72064	down	--	--	Molecular Function: binding (GO:0005488);;	--	--	--	--	Myb-like DNA-binding domain	Transcription factor DIVARICATA GN=DIVARICATA OS=Antirrhinum majus (Garden snapdragon) PE=2 SV=1	K	Transcription	hypothetical protein CICLE_v10009128mg [Citrus clementina]
Cs6g15210	355	375	222	545	383	329	3.5533	3.48074	2.60114	9.0584	5.5692	4.73849	0.0012619	1.04093	up	--	--	--	--	--	--	--	IQ calmodulin-binding motif	--	S	Function unknown	PREDICTED: uncharacterized protein LOC102611499 [Citrus sinensis]
Cs9g01634	11	65	46	63	113	105	0.608609	3.58956	3.20471	6.23292	9.88584	9.0472	0.0054081	1.42435	up	--	--	Biological Process: signal transduction (GO:0007165);; Cellular Component: plasmodesma (GO:0009506);; Cellular Component: chloroplast (GO:0009507);; Molecular Function: phosphatidylinositol binding (GO:0035091);;	K19525|1.10067e-42|cit:102625672|K19525 vacuolar protein sorting-associated protein 13A/C | (RefSeq) uncharacterized LOC102625672	--	[U]	Intracellular trafficking, secretion, and vesicular transport	--	--	U	Intracellular trafficking, secretion, and vesicular transport	PREDICTED: uncharacterized protein LOC102625672 isoform X1 [Citrus sinensis]
orange1.1t02250	21	15	14	127	64	93	0.240591	0.152791	0.183526	2.43933	1.06709	1.5372	6.79139e-10	2.6623	up	[Q]	Secondary metabolites biosynthesis, transport and catabolism	--	K13356|0|cit:102629259|K13356 alcohol-forming fatty acyl-CoA reductase [EC:1.2.1.84] | (RefSeq) fatty acyl-CoA reductase 2-like	Cutin, suberine and wax biosynthesis (ko00073);; Peroxisome (ko04146)	[I]	Lipid transport and metabolism	Male sterility protein;; Male sterility protein;; NAD dependent epimerase/dehydratase family;; 3-beta hydroxysteroid dehydrogenase/isomerase family	Fatty acyl-CoA reductase 2 OS=Arabidopsis thaliana (Mouse-ear cress) PE=2 SV=2	I	Lipid transport and metabolism	PREDICTED: fatty acyl-CoA reductase 2-like [Citrus sinensis]
Cs8g12630	659	477	345	140	93	185	8.65943	5.82824	5.32023	3.04332	1.76272	3.49913	0.00334882	-1.02837	down	--	--	--	--	--	--	--	Protein of unknown function (DUF640)	Protein LIGHT-DEPENDENT SHORT HYPOCOTYLS 1 GN=F24J2.30 OS=Arabidopsis thaliana (Mouse-ear cress) PE=1 SV=1	S	Function unknown	PREDICTED: uncharacterized protein LOC102610630 [Citrus sinensis]
Cs5g12820	76	137	94	173	136	237	3.21261	5.4112	4.66748	12.1989	8.39618	14.4799	4.14851e-05	1.3816	up	--	--	Molecular Function: monooxygenase activity (GO:0004497);; Molecular Function: iron ion binding (GO:0005506);; Molecular Function: electron carrier activity (GO:0009055);; Molecular Function: oxidoreductase activity, acting on paired donors, with incorporation or reduction of molecular oxygen (GO:0016705);; Molecular Function: heme binding (GO:0020037);; Biological Process: oxidation-reduction pro…	--	--	[Q]	Secondary metabolites biosynthesis, transport and catabolism	--	--	Q	Secondary metabolites biosynthesis, transport and catabolism	hypothetical protein CISIN_1g0386481mg, partial [Citrus sinensis]
Cs7g08770	702	720	582	338	1350	1709	8.83178	8.41803	8.5951	7.0633	24.7161	30.9733	0.00390473	1.1854	up	[M]	Cell wall/membrane/envelope biogenesis	Molecular Function: inositol 3-alpha-galactosyltransferase activity (GO:0047216);;	K18819|0|cit:102619819|K18819 inositol 3-alpha-galactosyltransferase [EC:2.4.1.123] | (RefSeq) galactinol synthase 1	Galactose metabolism (ko00052)	[G]	Carbohydrate transport and metabolism	Glycosyl transferase family 8	Galactinol synthase 1 GN=GOLS1 OS=Ajuga reptans (Bugle) PE=1 SV=1	G	Carbohydrate transport and metabolism	PREDICTED: galactinol synthase 1-like [Citrus sinensis]
Cs3g03790	2779	3914	2810	4713	3902	4475	12.5894	16.479	14.9483	35.498	25.7183	29.2054	1.74223e-08	1.12261	up	[R]	General function prediction only	Molecular Function: voltage-gated potassium channel activity (GO:0005249);; Biological Process: potassium ion transport (GO:0006813);; Cellular Component: integral component of membrane (GO:0016021);; Biological Process: transmembrane transport (GO:0055085);;	--	--	[PT]	Inorganic ion transport and metabolism;; Signal transduction mechanisms	Ion transport protein;; Domain of unknown function (DUF3354);; Ankyrin repeats (3 copies);; Ankyrin repeat;; Ankyrin repeats (many copies);; Ankyrin repeat;; Ankyrin repeats (many copies);; Cyclic nucleotide-binding domain;; Ion channel;; Endonuclease/Exonuclease/phosphatase family	Potassium channel AKT2/3 GN=T10I14.30 OS=Arabidopsis thaliana (Mouse-ear cress) PE=1 SV=1	P	Inorganic ion transport and metabolism	PREDICTED: potassium channel AKT2/3-like [Citrus sinensis]
orange1.1t03736	455	914	593	582	1085	979	3.47229	6.48233	5.31028	7.39003	12.0482	10.7681	0.000186819	1.02379	up	[S]	Function unknown	--	--	--	[T]	Signal transduction mechanisms	NB-ARC domain;; Leucine Rich repeats (2 copies);; Leucine rich repeat	Putative disease resistance RPP13-like protein 1 GN=RPPL1 OS=Arabidopsis thaliana (Mouse-ear cress) PE=3 SV=1	T	Signal transduction mechanisms	PREDICTED: putative disease resistance protein RGA3-like [Citrus sinensis]
Cs3g12710	40	67	36	96	80	79	0.20358	0.318897	0.215006	0.819871	0.59382	0.584553	0.000141984	1.38308	up	--	--	--	K13459|0|cic:CICLE_v10003176mg|K13459 disease resistance protein RPS2 | (RefSeq) hypothetical protein	Plant-pathogen interaction (ko04626)	[T]	Signal transduction mechanisms	NB-ARC domain;; Leucine rich repeat;; Leucine Rich repeats (2 copies);; AAA domain;; Archaeal ATPase;; NACHT domain	Disease resistance protein At4g27190 GN=At4g27190 OS=Arabidopsis thaliana (Mouse-ear cress) PE=2 SV=1	T	Signal transduction mechanisms	hypothetical protein CISIN_1g0018602mg, partial [Citrus sinensis]
Cs6g09640	524	386	333	588	835	622	4.9515	3.37169	3.6997	9.26339	11.5379	8.45798	1.10255e-09	1.3285	up	[E]	Amino acid transport and metabolism	Biological Process: metabolic process (GO:0008152);; Molecular Function: alanine-glyoxylate transaminase activity (GO:0008453);; Molecular Function: pyridoxal phosphate binding (GO:0030170);;	K00827|0|cit:102615236|K00827 alanine-glyoxylate transaminase / (R)-3-amino-2-methylpropionate-pyruvate transaminase [EC:2.6.1.44 2.6.1.40] | (RefSeq) alanine--glyoxylate aminotransferase 2 homolog 3, mitochondrial-like	Alanine, aspartate and glutamate metabolism (ko00250);; Glycine, serine and threonine metabolism (ko00260);; Cysteine and methionine metabolism (ko00270);; Valine, leucine and isoleucine degradation (ko00280)	[E]	Amino acid transport and metabolism	Aminotransferase class-III	Alanine--glyoxylate aminotransferase 2 homolog 3, mitochondrial (Precursor) GN=At3g08860 OS=Arabidopsis thaliana (Mouse-ear cress) PE=2 SV=1	E	Amino acid transport and metabolism	hypothetical protein CICLE_v10011621mg [Citrus clementina]
Cs7g18040	54	87	41	181	224	151	0.44724	0.672203	0.399536	2.50945	2.71561	1.81692	6.67501e-12	2.12558	up	--	--	--	K00679|0|cic:CICLE_v10027727mg|K00679 phospholipid:diacylglycerol acyltransferase [EC:2.3.1.158] | (RefSeq) hypothetical protein	Glycerolipid metabolism (ko00561)	[I]	Lipid transport and metabolism	Lecithin:cholesterol acyltransferase	Putative phospholipid:diacylglycerol acyltransferase 2 GN=PDAT2 OS=Arabidopsis thaliana (Mouse-ear cress) PE=3 SV=1	I	Lipid transport and metabolism	PREDICTED: putative phospholipid:diacylglycerol acyltransferase 2-like isoform X2 [Citrus sinensis]
Cs2g28680	712	633	601	208	217	152	6.07334	5.0173	6.02177	2.94763	2.68721	1.86122	3.42765e-05	-1.02871	down	--	--	Molecular Function: peroxidase activity (GO:0004601);; Biological Process: response to oxidative stress (GO:0006979);; Molecular Function: oxidoreductase activity, acting on single donors with incorporation of molecular oxygen, incorporation of two atoms of oxygen (GO:0016702);; Molecular Function: heme binding (GO:0020037);; Biological Process: oxidation-reduction process (GO:0055114);;	K10529|0|cit:102610448|K10529 alpha-dioxygenase [EC:1.-.-.-] | (RefSeq) alpha-dioxygenase 1-like	alpha-Linolenic acid metabolism (ko00592)	[R]	General function prediction only	Animal haem peroxidase	Alpha-dioxygenase 1 (Precursor) GN=T13O15.6 OS=Arabidopsis thaliana (Mouse-ear cress) PE=1 SV=1	R	General function prediction only	PREDICTED: alpha-dioxygenase 1-like [Citrus sinensis]
orange1.1t04039	11288	10422	9653	1915	2470	3553	169.873	145.781	170.58	47.9046	54.0761	77.0165	1.02085e-10	-1.29485	down	--	--	Cellular Component: nucleolus (GO:0005730);; Biological Process: signal transduction (GO:0007165);; Biological Process: response to endogenous stimulus (GO:0009719);; Biological Process: response to organic substance (GO:0010033);; Biological Process: proline transport (GO:0015824);;	--	--	--	--	Domain of unknown function (DUF4228)	--	S	Function unknown	hypothetical protein CICLE_v10002430mg [Citrus clementina]
orange1.1t00851	2218	2834	2202	496	854	809	16.2222	19.2705	18.9193	6.0249	9.08593	8.52249	2.48303e-10	-1.07626	down	--	--	--	--	--	--	--	AP2 domain	Ethylene-responsive transcription factor ERF053 GN=ERF053 OS=Arabidopsis thaliana (Mouse-ear cress) PE=2 SV=1	K	Transcription	hypothetical protein CICLE_v10015144mg [Citrus clementina]
Citrus_sinensis_newGene_3497	72	76	57	12	15	19	1.56744	1.53697	1.44008	0.404216	0.450131	0.572932	0.00131909	-1.29717	down	--	--	Molecular Function: transporter activity (GO:0005215);; Biological Process: transport (GO:0006810);; Cellular Component: integral component of membrane (GO:0016021);;	K14638|0|cit:102628275|K14638 solute carrier family 15 (peptide/histidine transporter), member 3/4 | (RefSeq) protein NRT1/ PTR FAMILY 1.2-like	--	[E]	Amino acid transport and metabolism	POT family	Protein NRT1/ PTR FAMILY 1.2 OS=Arabidopsis thaliana OX=3702 GN=NPF1.2 PE=1 SV=1	E	Amino acid transport and metabolism	PREDICTED: protein NRT1/ PTR FAMILY 1.2-like isoform X1 [Citrus sinensis]
Cs6g15050	275	351	281	106	53	79	3.74339	4.45373	4.48901	2.38827	1.04161	1.55101	0.00254465	-1.09616	down	[R]	General function prediction only	--	--	--	[G]	Carbohydrate transport and metabolism	Calcineurin-like phosphoesterase;; Iron/zinc purple acid phosphatase-like protein C	Purple acid phosphatase 22 (Precursor) GN=F3C22.220 OS=Arabidopsis thaliana (Mouse-ear cress) PE=2 SV=1	G	Carbohydrate transport and metabolism	PREDICTED: purple acid phosphatase 22-like isoform X1 [Citrus sinensis]
Cs3g24940	637	798	622	94	141	257	4.68177	5.4584	5.3726	1.14342	1.50404	2.71657	3.84939e-05	-1.31054	down	--	--	--	--	--	[S]	Function unknown	U-box domain;; Armadillo-like	U-box domain-containing protein 5 GN=PUB5 OS=Arabidopsis thaliana (Mouse-ear cress) PE=3 SV=3	S	Function unknown	hypothetical protein CISIN_1g004582mg [Citrus sinensis]
Cs9g09410	38	57	39	63	77	76	0.625072	0.88072	0.753623	1.73098	1.85257	1.80166	9.63879e-05	1.2532	up	--	--	Molecular Function: structural molecule activity (GO:0005198);; Cellular Component: Arp2/3 protein complex (GO:0005885);; Biological Process: regulation of actin filament polymerization (GO:0030833);;	K05758|0|cit:102609439|K05758 actin related protein 2/3 complex, subunit 2 | (RefSeq) actin-related protein 2/3 complex subunit 2B	Endocytosis (ko04144)	[Z]	Cytoskeleton	Arp2/3 complex, 34 kD subunit p34-Arc	Actin-related protein 2/3 complex subunit 2B GN=ARPC2B OS=Arabidopsis thaliana (Mouse-ear cress) PE=2 SV=1	Z	Cytoskeleton	PREDICTED: actin-related protein 2/3 complex subunit 2B-like isoform X1 [Citrus sinensis]
Citrus_sinensis_newGene_1049	78	182	117	499	751	631	1.64634	3.62618	2.94807	17.8348	23.5159	19.5576	9.96197e-25	2.79681	up	[O]	Posttranslational modification, protein turnover, chaperones	Molecular Function: ATP binding (GO:0005524);; Biological Process: protein metabolic process (GO:0019538);;	K03695|3.24241e-140|cit:102630870|K03695 ATP-dependent Clp protease ATP-binding subunit ClpB | (RefSeq) chaperone protein ClpB1-like	--	[O]	Posttranslational modification, protein turnover, chaperones	Clp amino terminal domain, pathogenicity island component	Chaperone protein ClpB1 OS=Arabidopsis thaliana OX=3702 GN=CLPB1 PE=1 SV=2	O	Posttranslational modification, protein turnover, chaperones	PREDICTED: chaperone protein ClpB1-like [Citrus sinensis]
Cs3g23260	593	870	504	730	987	879	3.67412	5.01164	3.66422	7.52326	8.90047	7.84638	1.92351e-09	1.05441	up	--	--	Molecular Function: metal ion binding (GO:0046872);;	--	--	--	--	NYN domain	--	R	General function prediction only	PREDICTED: uncharacterized protein LOC102626968 isoform X1 [Citrus sinensis]
Cs4g06410	2717	1995	2059	160	180	113	62.6932	42.7945	55.7896	6.10719	6.01127	3.74285	5.54047e-36	-3.06656	down	--	--	--	--	--	--	--	AP2 domain	Ethylene-responsive transcription factor ERF017 GN=ERF017 OS=Arabidopsis thaliana (Mouse-ear cress) PE=2 SV=1	K	Transcription	PREDICTED: ethylene-responsive transcription factor ERF017-like [Citrus sinensis]
orange1.1t03534	236	280	216	323	270	359	1.31931	1.45092	1.41524	3.00017	2.19404	2.88543	8.56827e-06	1.02172	up	[S]	Function unknown	--	--	--	[T]	Signal transduction mechanisms	NB-ARC domain	Putative disease resistance RPP13-like protein 1 GN=RPPL1 OS=Arabidopsis thaliana (Mouse-ear cress) PE=3 SV=1	T	Signal transduction mechanisms	hypothetical protein CICLE_v10018708mg [Citrus clementina]
Cs8g06020	16662	19209	14884	4939	5589	4869	95.0262	100.464	101.261	50.4516	49.213	42.0681	2.51316e-18	-1.03266	down	--	--	Molecular Function: transcription factor activity, sequence-specific DNA binding (GO:0003700);; Biological Process: regulation of transcription, DNA-templated (GO:0006355);; Molecular Function: sequence-specific DNA binding (GO:0043565);; Biological Process: response to oxygen-containing compound (GO:1901700);;	K14432|0|cit:102618173|K14432 ABA responsive element binding factor | (RefSeq) bZIP transcription factor TRAB1	Plant hormone signal transduction (ko04075)	--	--	bZIP transcription factor;; Basic region leucine zipper	ABSCISIC ACID-INSENSITIVE 5-like protein 6 OS=Arabidopsis thaliana (Mouse-ear cress) PE=1 SV=1	K	Transcription	PREDICTED: ABSCISIC ACID-INSENSITIVE 5-like protein 7-like isoform X2 [Citrus sinensis]
Cs2g24730	558	459	327	770	744	363	9.5253	7.2858	6.54992	21.8727	18.4906	8.91661	0.00217795	1.07907	up	--	--	--	--	--	--	--	--	--	S	Function unknown	PREDICTED: uncharacterized protein LOC102614992 isoform X1 [Citrus sinensis]
Cs4g12650	1398	1250	1111	210	452	392	14.5213	12.0612	13.5415	3.62105	6.82938	5.86478	8.15976e-07	-1.15284	down	[R]	General function prediction only	--	--	--	--	--	TPR repeat;; Tetratricopeptide repeat;; Tetratricopeptide repeat;; Tetratricopeptide repeat;; Tetratricopeptide repeat;; Anaphase-promoting complex, cyclosome, subunit 3;; Tetratricopeptide repeat;; Tetratricopeptide repeat	Peptidyl-prolyl cis-trans isomerase FKBP62 GN=MJL12.19 OS=Arabidopsis thaliana (Mouse-ear cress) PE=1 SV=2	R	General function prediction only	hypothetical protein CICLE_v10005569mg [Citrus clementina]
Cs6g12050	692	855	645	1174	670	1228	7.56513	8.76052	8.20697	21.9946	10.7823	19.9223	0.000164383	1.1123	up	[RTKL]	General function prediction only;; Signal transduction mechanisms;; Transcription;; Replication, recombination and repair	Molecular Function: protein kinase activity (GO:0004672);; Molecular Function: ATP binding (GO:0005524);; Biological Process: protein phosphorylation (GO:0006468);;	--	--	[T]	Signal transduction mechanisms	Protein tyrosine kinase;; Protein kinase domain	Probable receptor-like protein kinase At5g47070 GN=At5g47070 OS=Arabidopsis thaliana (Mouse-ear cress) PE=1 SV=1	T	Signal transduction mechanisms	PREDICTED: probable receptor-like protein kinase At5g47070-like [Citrus sinensis]
Cs4g14090	9881	12035	9915	421	1097	642	57.6695	64.6329	67.5899	4.1188	9.30239	5.40928	1.36587e-35	-3.08362	down	[G]	Carbohydrate transport and metabolism	Molecular Function: beta-galactosidase activity (GO:0004565);; Biological Process: carbohydrate metabolic process (GO:0005975);; Molecular Function: carbohydrate binding (GO:0030246);;	--	--	[G]	Carbohydrate transport and metabolism	Glycosyl hydrolases family 35;; Glycosyl hydrolases family 2, sugar binding domain;; Beta-galactosidase;; Beta-galactosidase jelly roll domain	Beta-galactosidase (Precursor) OS=Malus domestica (Apple) PE=1 SV=1	G	Carbohydrate transport and metabolism	hypothetical protein CISIN_1g004219mg [Citrus sinensis]
Cs3g03680	489	415	440	913	1362	1588	20.6505	16.266	21.8058	64.1551	83.7377	96.6591	7.32724e-26	2.08876	up	[C]	Energy production and conversion	Molecular Function: electron carrier activity (GO:0009055);; Cellular Component: chloroplast stroma (GO:0009570);; Biological Process: response to blue light (GO:0009637);; Biological Process: response to high light intensity (GO:0009644);; Biological Process: response to sucrose (GO:0009744);; Biological Process: photosynthetic electron transport in photosystem I (GO:0009773);; Biological Proces…	K02639|6.16221e-93|cit:102609364|K02639 ferredoxin | (RefSeq) ferredoxin, leaf L-A-like	Photosynthesis (ko00195)	--	--	2Fe-2S iron-sulfur cluster binding domain	Ferredoxin-2, chloroplastic (Precursor) GN=T7P1.9 OS=Arabidopsis thaliana (Mouse-ear cress) PE=1 SV=1	C	Energy production and conversion	PREDICTED: ferredoxin-2, chloroplastic-like [Citrus sinensis]
Cs4g05910	701	822	495	196	166	171	8.5132	9.28382	7.05313	3.9534	2.92659	2.98371	7.81764e-07	-1.16509	down	[R]	General function prediction only	--	--	--	[R]	General function prediction only	Ankyrin repeats (3 copies);; Domain of unknown function;; Ankyrin repeat;; Ankyrin repeats (many copies);; Ankyrin repeats (many copies);; Ankyrin repeat	Ankyrin repeat-containing protein At5g02620 GN=At5g02620 OS=Arabidopsis thaliana (Mouse-ear cress) PE=1 SV=1	R	General function prediction only	PREDICTED: ankyrin repeat-containing protein At5g02620-like [Citrus sinensis]
Cs5g11010	95	73	69	227	169	202	1.20724	0.850261	1.01481	4.87966	3.156	3.8592	6.3099e-10	1.87266	up	[L]	Replication, recombination and repair	--	--	--	--	--	Exonuclease	Protein NEN1 {ECO:0000303|PubMed:25081480} OS=Arabidopsis thaliana (Mouse-ear cress) PE=2 SV=1	L	Replication, recombination and repair	PREDICTED: uncharacterized protein LOC102611682 isoform X1 [Citrus sinensis]
Cs7g03380	1059	1001	977	127	95	65	15.5938	13.6954	16.8894	3.10137	2.02835	1.37496	1.04125e-16	-2.4996	down	--	--	Biological Process: mitotic cell cycle (GO:0000278);; Biological Process: cytokinesis by cell plate formation (GO:0000911);; Biological Process: establishment of planar polarity (GO:0001736);; Biological Process: regionalization (GO:0003002);; Molecular Function: ARF guanyl-nucleotide exchange factor activity (GO:0005086);; Cellular Component: endosome (GO:0005768);; Cellular Component: plasma me…	--	--	[U]	Intracellular trafficking, secretion, and vesicular transport	Sec7 domain	ARF guanine-nucleotide exchange factor GNOM GN=At1g13980 OS=Arabidopsis thaliana (Mouse-ear cress) PE=1 SV=1	U	Intracellular trafficking, secretion, and vesicular transport	hypothetical protein CICLE_v10033125mg [Citrus clementina]
orange1.1t00278	467	478	334	115	128	66	10.8318	10.2849	9.08684	4.41158	4.29798	2.19016	6.1851e-05	-1.25392	down	[K]	Transcription	Molecular Function: DNA binding (GO:0003677);; Molecular Function: transcription factor activity, sequence-specific DNA binding (GO:0003700);; Cellular Component: nucleus (GO:0005634);; Biological Process: regulation of transcription, DNA-templated (GO:0006355);; Molecular Function: protein dimerization activity (GO:0046983);;	--	--	[K]	Transcription	SRF-type transcription factor (DNA-binding and dimerisation domain);; K-box region	MADS-box protein SOC1 GN=F17K2.19 OS=Arabidopsis thaliana (Mouse-ear cress) PE=1 SV=1	K	Transcription	SOC1-like protein 1 [Citrus sinensis]
Cs6g09340	215	56	78	185	297	457	1.85075	0.44524	0.786222	2.64351	3.71159	5.66147	0.000315815	1.67343	up	--	--	Biological Process: transport (GO:0006810);; Cellular Component: integral component of membrane (GO:0016021);;	--	--	[I]	Lipid transport and metabolism	CRAL/TRIO domain;; CRAL/TRIO, N-terminal domain	Patellin-6 GN=PATL6 OS=Arabidopsis thaliana (Mouse-ear cress) PE=2 SV=1	I	Lipid transport and metabolism	PREDICTED: patellin-6-like [Citrus sinensis]
Cs9g18590	668	718	524	162	156	187	7.18287	7.18077	6.61152	2.88487	2.43219	2.88428	4.51831e-11	-1.20691	down	--	--	--	--	--	--	--	AP2 domain	Ethylene-responsive transcription factor CRF4 GN=T13J8.60 OS=Arabidopsis thaliana (Mouse-ear cress) PE=1 SV=2	K	Transcription	hypothetical protein CICLE_v10005220mg [Citrus clementina]
Citrus_sinensis_newGene_53	1044	838	861	146	244	174	18.8816	14.1001	18.2665	4.33267	6.39273	4.49876	5.05342e-13	-1.57754	down	--	--	--	--	--	--	--	--	--	--	--	PREDICTED: uncharacterized protein LOC102629778 [Citrus sinensis]
Cs7g15030	4488	5213	3746	6455	6860	6740	37.9567	41.0234	37.2046	90.9681	84.6419	82.3505	1.9243e-26	1.24532	up	[C]	Energy production and conversion	Molecular Function: calmodulin binding (GO:0005516);; Cellular Component: vacuole (GO:0005773);; Cellular Component: plasma membrane (GO:0005886);; Molecular Function: UDP-N-acetylmuramate dehydrogenase activity (GO:0008762);; Biological Process: response to light stimulus (GO:0009416);; Biological Process: unidimensional cell growth (GO:0009826);; Cellular Component: integral component of membra…	K09828|0|cit:102618829|K09828 Delta24-sterol reductase [EC:1.3.1.72 1.3.1.-] | (RefSeq) delta(24)-sterol reductase	Steroid biosynthesis (ko00100)	[R]	General function prediction only	FAD binding domain	Delta(24)-sterol reductase GN=DIM OS=Pisum sativum (Garden pea) PE=1 SV=1	R	General function prediction only	PREDICTED: delta(24)-sterol reductase-like isoform X1 [Citrus sinensis]
Cs7g19420	5361	5078	4112	1184	1941	1384	61.1814	53.862	55.0974	22.4674	32.2286	22.7465	5.94475e-10	-1.01452	down	--	--	--	--	--	--	--	--	--	S	Function unknown	hypothetical protein CICLE_v10032920mg [Citrus clementina]
Cs1g19350	192	222	135	20	19	30	2.0677	2.22044	1.70969	0.357877	0.297826	0.460915	1.17259e-10	-2.10269	down	--	--	Molecular Function: transferase activity (GO:0016740);;	--	--	[GC]	Carbohydrate transport and metabolism;; Energy production and conversion	UDP-glucoronosyl and UDP-glucosyl transferase	Anthocyanidin 5,3-O-glucosyltransferase GN=RhGT1 OS=Rosa hybrid cultivar PE=2 SV=1	CG	Energy production and conversion;; Carbohydrate transport and metabolism	PREDICTED: anthocyanidin 5,3-O-glucosyltransferase-like [Citrus sinensis]
Cs7g18330	74	103	44	86	112	98	1.8182	2.36832	1.27753	3.53987	4.04113	3.47994	0.00219805	1.02292	up	--	--	--	--	--	--	--	--	--	--	--	PREDICTED: uncharacterized protein LOC102625991 [Citrus sinensis]
Cs2g01150	3115	2809	2149	5822	2548	3585	33.1145	27.8112	26.9057	103.361	39.5628	54.9898	0.000670947	1.18252	up	--	--	--	--	--	--	--	Plant protein of unknown function	UPF0481 protein At3g47200 GN=At3g47200 OS=Arabidopsis thaliana (Mouse-ear cress) PE=2 SV=1	S	Function unknown	hypothetical protein CICLE_v10015337mg [Citrus clementina]
Cs1g16720	96	124	141	142	248	191	2.00964	2.42674	3.46862	4.96126	7.58507	5.79477	4.41279e-05	1.22448	up	--	--	Molecular Function: hydrolase activity, acting on ester bonds (GO:0016788);;	--	--	--	--	GDSL-like Lipase/Acylhydrolase	GDSL esterase/lipase 1 (Precursor) GN=GLIP1 OS=Arabidopsis thaliana (Mouse-ear cress) PE=1 SV=1	I	Lipid transport and metabolism	hypothetical protein CICLE_v10025893mg [Citrus clementina]
Cs3g09800	3330	4291	3069	4953	6214	5616	17.4038	20.8857	19.2473	43.7261	48.2781	43.1054	3.70418e-35	1.31144	up	[G]	Carbohydrate transport and metabolism	Biological Process: maltose metabolic process (GO:0000023);; Molecular Function: trehalose-phosphatase activity (GO:0004805);; Biological Process: trehalose biosynthetic process (GO:0005992);; Molecular Function: transferase activity, transferring glycosyl groups (GO:0016757);; Biological Process: starch biosynthetic process (GO:0019252);; Biological Process: positive regulation of catalytic acti…	K16055|0|cit:102611843|K16055 trehalose 6-phosphate synthase/phosphatase [EC:2.4.1.15 3.1.3.12] | (RefSeq) alpha,alpha-trehalose-phosphate synthase [UDP-forming] 5	Starch and sucrose metabolism (ko00500)	[G]	Carbohydrate transport and metabolism	Glycosyltransferase family 20;; Trehalose-phosphatase;; haloacid dehalogenase-like hydrolase	Alpha,alpha-trehalose-phosphate synthase [UDP-forming] 5 GN=TPS5 OS=Arabidopsis thaliana (Mouse-ear cress) PE=1 SV=2	G	Carbohydrate transport and metabolism	hypothetical protein CICLE_v10000247mg [Citrus clementina]
Cs5g24320	474	399	356	72	121	94	7.84542	6.13204	6.90859	1.97603	2.90414	2.22751	2.39477e-09	-1.38718	down	--	--	--	--	--	--	--	SANTA (SANT Associated)	--	S	Function unknown	hypothetical protein CICLE_v10021601mg [Citrus clementina]
Citrus_sinensis_newGene_4079	341	323	335	25	29	45	4.86517	4.11599	5.73335	0.530833	0.48337	0.851772	2.15814e-18	-2.50148	down	[E]	Amino acid transport and metabolism	Molecular Function: oxidoreductase activity (GO:0016491);; Biological Process: oxidation-reduction process (GO:0055114);;	--	--	--	--	--	--	E	Amino acid transport and metabolism	hypothetical protein CICLE_v10017011mg [Citrus clementina]
Cs5g22140	1279	1148	910	2102	2073	1596	14.6352	11.3625	12.6483	36.7692	33.1623	25.2603	1.337e-11	1.42842	up	--	--	--	--	--	--	--	--	Transcription factor bHLH113 GN=MLD14.24 OS=Arabidopsis thaliana (Mouse-ear cress) PE=2 SV=1	S	Function unknown	hypothetical protein CICLE_v10022741mg [Citrus clementina]
Citrus_sinensis_newGene_1801	26	24	61	100	89	111	0.4191	0.356086	1.16327	2.70094	2.1181	2.61087	0.000311164	1.66947	up	--	--	Biological Process: defense response (GO:0006952);; Biological Process: signal transduction (GO:0007165);; Molecular Function: ADP binding (GO:0043531);;	--	--	--	--	TIR domain;; TIR domain	TMV resistance protein N OS=Nicotiana glutinosa OX=35889 GN=N PE=1 SV=1	S	Function unknown	PREDICTED: toll/interleukin-1 receptor-like protein, partial [Citrus sinensis]
Cs1g21040	115	183	88	175	313	259	0.637872	0.946789	0.57148	1.62062	2.53909	2.08242	5.37245e-08	1.52445	up	[RTKL]	General function prediction only;; Signal transduction mechanisms;; Transcription;; Replication, recombination and repair	Biological Process: activation of MAPKK activity (GO:0000186);; Molecular Function: MAP kinase kinase kinase activity (GO:0004709);; Molecular Function: ATP binding (GO:0005524);; Cellular Component: integral component of membrane (GO:0016021);; Molecular Function: 2-alkenal reductase [NAD(P)] activity (GO:0032440);; Biological Process: oxidation-reduction process (GO:0055114);;	--	--	--	--	Protein kinase domain;; Protein tyrosine kinase;; Leucine Rich repeats (2 copies);; Leucine rich repeat;; Leucine Rich Repeat;; Leucine Rich repeat;; Leucine rich repeat N-terminal domain	LRR receptor-like serine/threonine-protein kinase HSL2 (Precursor) GN=HSL2 OS=Arabidopsis thaliana (Mouse-ear cress) PE=2 SV=1	T	Signal transduction mechanisms	PREDICTED: LRR receptor-like serine/threonine-protein kinase HSL2-like isoform X1 [Citrus sinensis]
Cs3g17830	153	73	58	232	213	296	3.43709	1.51696	1.51951	8.6999	6.9852	9.6067	9.77869e-07	1.82708	up	--	--	--	--	--	--	--	--	--	--	--	hypothetical protein CISIN_1g032017mg [Citrus sinensis]
Citrus_sinensis_newGene_2287	37	61	38	84	110	127	0.562361	0.860885	0.678486	2.12833	2.45047	2.79821	1.08654e-08	1.76195	up	[X]	Mobilome: prophages, transposons	Molecular Function: nucleic acid binding (GO:0003676);; Biological Process: DNA integration (GO:0015074);; Cellular Component: macromolecular complex (GO:0032991);; Cellular Component: nuclear part (GO:0044428);;	--	--	[R]	General function prediction only	Integrase core domain;; GAG-pre-integrase domain	Retrovirus-related Pol polyprotein from transposon TNT 1-94 OS=Nicotiana tabacum OX=4097 PE=2 SV=1	L	Replication, recombination and repair	hypothetical protein VITISV_000843 [Vitis vinifera]
Cs1g22660	1444	1105	971	2422	1968	2492	14.3969	10.238	11.3623	40.1631	28.5565	35.8031	7.52748e-13	1.58818	up	[K]	Transcription	Molecular Function: transcription factor activity, sequence-specific DNA binding (GO:0003700);; Cellular Component: nucleus (GO:0005634);; Biological Process: toxin catabolic process (GO:0009407);; Biological Process: response to heat (GO:0009408);; Biological Process: response to water deprivation (GO:0009414);; Biological Process: response to abscisic acid (GO:0009737);; Biological Process: res…	K09419|0|cit:102622704|K09419 heat shock transcription factor, other eukaryote | (RefSeq) heat shock factor protein HSF24	--	[K]	Transcription	HSF-type DNA-binding	Heat shock factor protein HSF24 GN=HSF24 OS=Solanum peruvianum (Peruvian tomato) PE=2 SV=1	K	Transcription	PREDICTED: heat shock factor protein HSF24-like [Citrus sinensis]
Cs9g10530	2966	3441	2488	887	436	663	27.3349	29.4775	27.014	13.5844	5.84442	8.79485	1.94445e-05	-1.32984	down	[GEPR]	Carbohydrate transport and metabolism;; Amino acid transport and metabolism;; Inorganic ion transport and metabolism;; General function prediction only	Molecular Function: inorganic phosphate transmembrane transporter activity (GO:0005315);; Biological Process: phosphate ion transport (GO:0006817);; Cellular Component: integral component of membrane (GO:0016021);; Biological Process: transmembrane transport (GO:0055085);;	K08176|0|cit:102609811|K08176 MFS transporter, PHS family, inorganic phosphate transporter | (RefSeq) inorganic phosphate transporter 1-4	--	[P]	Inorganic ion transport and metabolism	Sugar (and other) transporter;; Major Facilitator Superfamily	Probable inorganic phosphate transporter 1-7 GN=PHT1-7 OS=Arabidopsis thaliana (Mouse-ear cress) PE=2 SV=2	P	Inorganic ion transport and metabolism	PREDICTED: inorganic phosphate transporter 1-4-like [Citrus sinensis]
Cs5g19840	346	398	374	428	541	1319	2.82028	3.01397	3.58199	5.7996	6.42413	15.5098	4.51494e-05	1.48693	up	[T]	Signal transduction mechanisms	Molecular Function: catalytic activity (GO:0003824);;	--	--	[T]	Signal transduction mechanisms	Protein phosphatase 2C;; Protein phosphatase 2C;; Stage II sporulation protein E (SpoIIE)	Probable protein phosphatase 2C 2 GN=At1g07160 OS=Arabidopsis thaliana (Mouse-ear cress) PE=2 SV=1	T	Signal transduction mechanisms	PREDICTED: probable protein phosphatase 2C 25-like [Citrus sinensis]
Cs4g11870	1174	496	676	188	163	252	9.29733	3.64459	6.28064	2.47439	1.86939	2.87104	0.00139318	-1.16907	down	--	--	--	--	--	--	--	--	Transcription factor bHLH123 GN=F3H11.2 OS=Arabidopsis thaliana (Mouse-ear cress) PE=2 SV=1	K	Transcription	hypothetical protein CICLE_v10008228mg [Citrus clementina]
Cs1g19540	109	37	36	248	125	197	1.51914	0.47369	0.576447	5.76197	2.53537	3.96978	5.30328e-05	1.89834	up	--	--	Molecular Function: peroxidase activity (GO:0004601);; Biological Process: polyamine catabolic process (GO:0006598);; Biological Process: response to oxidative stress (GO:0006979);; Biological Process: phenylpropanoid metabolic process (GO:0009698);; Biological Process: response to nitrate (GO:0010167);; Biological Process: nitrate transport (GO:0015706);; Molecular Function: heme binding (GO:002…	K00430|0|cit:102611617|K00430 peroxidase [EC:1.11.1.7] | (RefSeq) peroxidase 47	Phenylpropanoid biosynthesis (ko00940)	--	--	Peroxidase	Peroxidase 47 (Precursor) GN=F17M5.180 OS=Arabidopsis thaliana (Mouse-ear cress) PE=2 SV=2	G	Carbohydrate transport and metabolism	hypothetical protein CISIN_1g017040mg [Citrus sinensis]
Cs2g13230	1597	1947	1704	127	256	154	12.8538	14.8994	15.9009	1.55747	2.90707	1.7099	3.98301e-30	-2.53851	down	--	--	--	--	--	--	--	CCT motif	Putative zinc finger protein At1g68190 GN=At1g68190 OS=Arabidopsis thaliana (Mouse-ear cress) PE=2 SV=1	R	General function prediction only	PREDICTED: putative zinc finger protein At1g68190-like isoform X1 [Citrus sinensis]
orange1.1t00233	125	85	88	175	170	236	1.6076	1.00466	1.3182	3.73381	3.1934	4.37566	2.00881e-07	1.51658	up	--	--	--	--	--	--	--	--	--	S	Function unknown	hypothetical protein CICLE_v10020784mg [Citrus clementina]
Cs6g14485	192	185	192	49	52	63	8.14998	7.35483	9.56201	3.44447	3.20049	3.95995	0.0001425	-1.07147	down	--	--	--	K10740|4.15742e-56|cit:102619411|K10740 replication factor A3 | (RefSeq) replication protein A 14 kDa subunit B	DNA replication (ko03030);; Nucleotide excision repair (ko03420);; Mismatch repair (ko03430);; Homologous recombination (ko03440)	--	--	Replication factor A protein 3	Replication protein A 14 kDa subunit B GN=F28J12.250 OS=Arabidopsis thaliana (Mouse-ear cress) PE=1 SV=1	L	Replication, recombination and repair	PREDICTED: replication protein A 14 kDa subunit B-like [Citrus sinensis]
orange1.1t03348	568	765	605	1144	1008	789	4.47215	5.59938	5.59363	14.9815	11.5521	8.95689	5.96402e-07	1.23657	up	[RTKL]	General function prediction only;; Signal transduction mechanisms;; Transcription;; Replication, recombination and repair	Molecular Function: protein serine/threonine kinase activity (GO:0004674);; Molecular Function: ATP binding (GO:0005524);; Biological Process: protein phosphorylation (GO:0006468);; Cellular Component: integral component of membrane (GO:0016021);;	K13418|0|cit:102608503|K13418 somatic embryogenesis receptor kinase 1 [EC:2.7.10.1 2.7.11.1] | (RefSeq) somatic embryogenesis receptor kinase 1-like	--	--	--	Protein kinase domain;; Protein tyrosine kinase;; Leucine Rich repeats (2 copies);; Leucine rich repeat;; Leucine Rich Repeat	Somatic embryogenesis receptor kinase 1 (Precursor) OS=Arabidopsis thaliana (Mouse-ear cress) PE=1 SV=2	T	Signal transduction mechanisms	PREDICTED: somatic embryogenesis receptor kinase 1-like isoform X1 [Citrus sinensis]
orange1.1t05250	19	28	14	36	43	52	0.220118	0.312599	0.193945	0.710662	0.749134	0.903238	0.000218301	1.53263	up	--	--	--	--	--	--	--	Leucine rich repeat;; Leucine Rich repeats (2 copies);; Leucine Rich Repeat;; Leucine Rich Repeat;; Leucine rich repeat	TMV resistance protein N GN=N OS=Nicotiana glutinosa (Tobacco) PE=1 SV=1	T	Signal transduction mechanisms	PREDICTED: TMV resistance protein N-like, partial [Citrus sinensis]
Cs9g17330	215	210	166	323	243	292	2.03914	1.85028	1.83906	5.08866	3.34205	3.98084	7.33513e-06	1.16909	up	[Z]	Cytoskeleton	Molecular Function: GTPase activity (GO:0003924);; Molecular Function: structural constituent of cytoskeleton (GO:0005200);; Molecular Function: protein binding (GO:0005515);; Molecular Function: GTP binding (GO:0005525);; Cellular Component: Golgi apparatus (GO:0005794);; Cellular Component: microtubule (GO:0005874);; Biological Process: gluconeogenesis (GO:0006094);; Biological Process: obsolet…	K07375|0|cic:CICLE_v10004755mg|K07375 tubulin beta | (RefSeq) hypothetical protein	Phagosome (ko04145)	[Z]	Cytoskeleton	Tubulin/FtsZ family, GTPase domain;; Tubulin C-terminal domain	Tubulin beta-1 chain GN=TUBB1 OS=Lupinus albus (White lupin) PE=3 SV=1	Z	Cytoskeleton	hypothetical protein CICLE_v10004755mg [Citrus clementina]
Cs4g14980	3197	3580	2816	511	1119	735	13.3767	13.9266	13.841	3.55724	6.82168	4.43274	9.45873e-10	-1.3303	down	[T]	Signal transduction mechanisms	Molecular Function: protein serine/threonine phosphatase activity (GO:0004722);; Biological Process: protein dephosphorylation (GO:0006470);; Molecular Function: metal ion binding (GO:0046872);;	K14497|0|cit:102624980|K14497 protein phosphatase 2C [EC:3.1.3.16] | (RefSeq) protein phosphatase 2C 77	Plant hormone signal transduction (ko04075)	[T]	Signal transduction mechanisms	Protein phosphatase 2C;; Protein phosphatase 2C	Protein phosphatase 2C 77 GN=ABI2 OS=Arabidopsis thaliana (Mouse-ear cress) PE=1 SV=1	T	Signal transduction mechanisms	PREDICTED: protein phosphatase 2C 77-like [Citrus sinensis]
Cs7g15640	50	87	69	111	123	73	0.642401	1.04923	1.04197	2.38713	2.32072	1.36375	0.0030399	1.12052	up	--	--	--	--	--	--	--	--	--	S	Function unknown	PREDICTED: uncharacterized protein LOC102614360 isoform X1 [Citrus sinensis]
Cs5g08560	36	38	25	35	46	100	0.667657	0.655852	0.546341	1.09353	1.24911	2.72531	0.00609113	1.26175	up	[KAD]	Transcription;; RNA processing and modification;; Cell cycle control, cell division, chromosome partitioning	Molecular Function: binding (GO:0005488);;	K09422|2.28431e-133|cit:102621115|K09422 myb proto-oncogene protein, plant | (RefSeq) transcription factor MYB114-like	--	[K]	Transcription	Myb-like DNA-binding domain;; Myb-like DNA-binding domain	Transcription factor MYB82 GN=MYB82 OS=Arabidopsis thaliana (Mouse-ear cress) PE=1 SV=1	S	Function unknown	PREDICTED: transcription factor MYB82-like [Citrus sinensis]
Cs2g20780	6144	6390	4520	8240	7837	7284	55.2377	53.3983	47.6271	121.847	101.726	93.5	3.06743e-11	1.12247	up	[E]	Amino acid transport and metabolism	Molecular Function: transporter activity (GO:0005215);; Biological Process: transport (GO:0006810);; Cellular Component: membrane (GO:0016020);;	K14638|0|cit:102619172|K14638 solute carrier family 15 (peptide/histidine transporter), member 3/4 | (RefSeq) protein NRT1/ PTR FAMILY 6.4	--	[E]	Amino acid transport and metabolism	POT family;; Major Facilitator Superfamily	Protein NRT1/ PTR FAMILY 6.4 GN=MIL23.23 OS=Arabidopsis thaliana (Mouse-ear cress) PE=1 SV=1	P	Inorganic ion transport and metabolism	hypothetical protein CICLE_v10014744mg [Citrus clementina]
Cs2g16810	98	122	95	333	127	164	1.55145	1.80712	1.7725	8.81094	2.92955	3.75412	0.000691306	1.46604	up	--	--	--	--	--	--	--	--	CLE16p (Precursor) GN=CLE16 OS=Arabidopsis thaliana (Mouse-ear cress) PE=2 SV=1	T	Signal transduction mechanisms	hypothetical protein CICLE_v10017256mg [Citrus clementina]
orange1.1t04220	73	58	47	9	11	12	1.99643	1.47376	1.51785	0.400312	0.432689	0.460514	0.000700271	-1.50742	down	--	--	--	--	--	--	--	Auxin responsive protein	Auxin-induced protein X10A OS=Glycine max (Soybean) PE=2 SV=1	R	General function prediction only	PREDICTED: auxin-induced protein 6B-like [Citrus sinensis]
Cs3g23220	168	143	138	248	218	210	0.999109	0.79167	0.965089	2.45135	1.88745	1.79886	4.69108e-06	1.20379	up	[Z]	Cytoskeleton	Biological Process: RNA splicing, via endonucleolytic cleavage and ligation (GO:0000394);; Molecular Function: microtubule motor activity (GO:0003777);; Molecular Function: ATP binding (GO:0005524);; Cellular Component: cytoplasm (GO:0005737);; Cellular Component: kinesin complex (GO:0005871);; Cellular Component: microtubule (GO:0005874);; Biological Process: microtubule-based movement (GO:00070…	K10395|0|cit:102625522|K10395 kinesin family member 4/21/27 | (RefSeq) kinesin-like protein FRA1	--	[Z]	Cytoskeleton	Kinesin motor domain	Kinesin-like protein FLA10 GN=FLA10 OS=Chlamydomonas reinhardtii (Chlamydomonas smithii) PE=1 SV=1	Z	Cytoskeleton	PREDICTED: chromosome-associated kinesin KIF4A-like isoform X1 [Citrus sinensis]
Cs5g21975	550	819	611	838	927	946	2.91964	4.04336	3.81147	7.40365	7.16983	7.23964	1.80036e-10	1.10228	up	--	--	Molecular Function: catalytic activity (GO:0003824);;	--	--	[T]	Signal transduction mechanisms	NB-ARC domain;; Leucine Rich repeats (2 copies);; Leucine rich repeat;; Leucine rich repeat;; Leucine Rich Repeat	Putative disease resistance protein RGA4 GN=RGA4 OS=Solanum bulbocastanum (Wild potato) PE=2 SV=1	T	Signal transduction mechanisms	PREDICTED: putative disease resistance protein RGA3-like [Citrus sinensis]
orange1.1t05969	145	128	130	26	25	33	4.79073	3.93538	5.06225	1.4001	1.17127	1.55969	1.02671e-05	-1.46275	down	--	--	Molecular Function: structural constituent of ribosome (GO:0003735);; Cellular Component: ribosome (GO:0005840);; Biological Process: translation (GO:0006412);;	K02995|5.08666e-15|cic:CICLE_v10003302mg|K02995 small subunit ribosomal protein S8e | (RefSeq) hypothetical protein	Ribosome (ko03010)	[J]	Translation, ribosomal structure and biogenesis	--	40S ribosomal protein S8 GN=RPS8 OS=Zea mays (Maize) PE=1 SV=2	J	Translation, ribosomal structure and biogenesis	hypothetical protein CICLE_v10003302mg [Citrus clementina]
orange1.1t02412	73	183	135	125	271	200	0.339337	0.799328	0.74155	0.974081	1.85112	1.34634	0.00391761	1.10716	up	--	--	Molecular Function: catalytic activity (GO:0003824);; Biological Process: macromolecule metabolic process (GO:0043170);; Biological Process: cellular metabolic process (GO:0044237);; Biological Process: primary metabolic process (GO:0044238);;	--	--	--	--	Domain of unknown function (DUF4218)	--	S	Function unknown	PREDICTED: uncharacterized protein LOC102613918 [Citrus sinensis]
Cs4g15510	1030	1103	950	2533	909	2391	3.87681	3.85682	4.1974	15.8565	4.97551	12.9667	9.69612e-05	1.454	up	[RTKL]	General function prediction only;; Signal transduction mechanisms;; Transcription;; Replication, recombination and repair	Molecular Function: nucleotide binding (GO:0000166);; Molecular Function: protein kinase activity (GO:0004672);; Cellular Component: membrane (GO:0016020);; Biological Process: phosphorylation (GO:0016310);;	--	--	--	--	Protein kinase domain;; Protein tyrosine kinase;; Leucine Rich repeats (2 copies);; Leucine rich repeat;; Leucine Rich Repeat;; Leucine Rich repeat;; Leucine rich repeat;; Leucine rich repeat N-terminal domain	Receptor-like protein kinase HSL1 (Precursor) GN=HSL1 OS=Arabidopsis thaliana (Mouse-ear cress) PE=2 SV=1	T	Signal transduction mechanisms	PREDICTED: receptor-like protein kinase 5-like [Citrus sinensis]
Cs5g05490	35	18	16	69	49	69	0.504696	0.238961	0.273539	1.6779	1.0466	1.45461	7.02066e-05	1.76712	up	--	--	Molecular Function: DNA binding (GO:0003677);; Molecular Function: transcription factor activity, sequence-specific DNA binding (GO:0003700);; Molecular Function: zinc ion binding (GO:0008270);; Biological Process: procambium histogenesis (GO:0010067);; Biological Process: phloem or xylem histogenesis (GO:0010087);; Biological Process: positive regulation of transcription, DNA-templated (GO:00458…	--	--	--	--	Dof domain, zinc finger	Dof zinc finger protein DOF5.6 GN=DOF5.6 OS=Arabidopsis thaliana (Mouse-ear cress) PE=2 SV=2	R	General function prediction only	hypothetical protein CICLE_v10021278mg [Citrus clementina]
Cs1g21760	13	26	21	105	36	77	0.101008	0.196136	0.19006	1.46614	0.416465	0.920189	6.47513e-05	1.98801	up	--	--	Molecular Function: hydrolase activity, hydrolyzing O-glycosyl compounds (GO:0004553);; Biological Process: metabolic process (GO:0008152);;	--	--	--	--	X8 domain;; Glycosyl hydrolases family 17	Glucan endo-1,3-beta-glucosidase 1 (Precursor) OS=Arabidopsis thaliana (Mouse-ear cress) PE=1 SV=3	R	General function prediction only	PREDICTED: glucan endo-1,3-beta-glucosidase 13-like [Citrus sinensis]
Cs1g08270	3400	4154	3153	472	861	1035	40.9696	46.5287	44.614	9.44062	15.0851	17.963	1.89693e-11	-1.47716	down	[E]	Amino acid transport and metabolism	Biological Process: amino acid transmembrane transport (GO:0003333);; Molecular Function: amino acid transmembrane transporter activity (GO:0015171);; Cellular Component: integral component of membrane (GO:0016021);;	--	--	[E]	Amino acid transport and metabolism	Amino acid permease;; Amino acid permease	Amino-acid permease BAT1 GN=F10A8.5 OS=Arabidopsis thaliana (Mouse-ear cress) PE=2 SV=2	E	Amino acid transport and metabolism	hypothetical protein CICLE_v10003745mg [Citrus clementina]
Cs4g11040	439	521	427	56	116	120	2.83004	3.12021	3.22722	0.590765	1.08735	1.11024	2.68016e-09	-1.52603	down	--	--	--	--	--	[R]	General function prediction only	Leucine rich repeat;; Leucine Rich repeats (2 copies);; Leucine Rich Repeat;; Leucine Rich repeat;; Leucine rich repeat;; Leucine rich repeat N-terminal domain	LRR receptor-like serine/threonine-protein kinase GSO1 (Precursor) GN=GSO1 OS=Arabidopsis thaliana (Mouse-ear cress) PE=2 SV=1	R	General function prediction only	PREDICTED: LRR receptor-like serine/threonine-protein kinase GSO1-like [Citrus sinensis]
Cs6g08970	1164	999	908	1135	1629	1295	16.466	13.1409	15.0763	26.7062	33.5409	26.3936	6.80921e-11	1.037	up	--	--	--	--	--	--	--	--	--	--	--	hypothetical protein CISIN_1g033052mg [Citrus sinensis]
Cs4g05490	3255	3415	2207	11392	10465	6870	19.7908	19.3355	15.8165	116.237	93.0449	60.4504	6.12209e-20	2.28115	up	--	--	Molecular Function: hydrolase activity, hydrolyzing O-glycosyl compounds (GO:0004553);; Biological Process: metabolic process (GO:0008152);; Cellular Component: plasmodesma (GO:0009506);; Biological Process: response to sucrose (GO:0009744);; Biological Process: response to fructose (GO:0009750);; Molecular Function: galactinol-raffinose galactosyltransferase activity (GO:0047268);;	K06617|0|cit:102620630|K06617 raffinose synthase [EC:2.4.1.82] | (RefSeq) probable galactinol--sucrose galactosyltransferase 6	Galactose metabolism (ko00052)	--	--	Raffinose synthase or seed imbibition protein Sip1	Probable galactinol--sucrose galactosyltransferase 6 GN=F5O24.140 OS=Arabidopsis thaliana (Mouse-ear cress) PE=2 SV=2	R	General function prediction only	PREDICTED: probable galactinol--sucrose galactosyltransferase 6-like isoform X1 [Citrus sinensis]
Cs2g04190	1013	1192	850	1895	1977	1647	5.7718	6.30127	5.67446	17.9192	16.4202	13.4678	7.22463e-20	1.50771	up	[O]	Posttranslational modification, protein turnover, chaperones	Molecular Function: serine-type endopeptidase activity (GO:0004252);; Biological Process: proteolysis (GO:0006508);; Molecular Function: 2-alkenal reductase [NAD(P)] activity (GO:0032440);; Molecular Function: identical protein binding (GO:0042802);; Biological Process: negative regulation of catalytic activity (GO:0043086);; Biological Process: oxidation-reduction process (GO:0055114);;	--	--	--	--	Subtilase family;; Peptidase inhibitor I9;; PA domain	Subtilisin-like protease (Precursor) GN=At5g67360 OS=Arabidopsis thaliana (Mouse-ear cress) PE=1 SV=1	O	Posttranslational modification, protein turnover, chaperones	PREDICTED: subtilisin-like protease-like [Citrus sinensis]
Cs3g16480	355	366	263	1037	693	915	3.5368	3.46229	3.15017	17.3931	10.0652	13.0534	1.26333e-15	2.02235	up	--	--	--	--	--	[R]	General function prediction only	Putative serine esterase (DUF676);; Alpha/beta hydrolase family	--	R	General function prediction only	PREDICTED: putative lipase ROG1-like [Citrus sinensis]
Cs5g31840	1678	1858	1373	2494	2604	3262	12.2671	12.6207	11.7838	30.3174	27.6978	34.3515	1.33958e-24	1.42089	up	--	--	--	--	--	[S]	Function unknown	2OG-Fe(II) oxygenase superfamily;; 2OG-Fe(II) oxygenase superfamily	--	S	Function unknown	hypothetical protein CICLE_v10019581mg [Citrus clementina]
Cs7g06550	156	116	102	249	123	156	3.09165	2.13032	2.3777	8.20657	3.53199	4.46161	0.00798343	1.06844	up	[GEPR]	Carbohydrate transport and metabolism;; Amino acid transport and metabolism;; Inorganic ion transport and metabolism;; General function prediction only	--	--	--	--	--	BT1 family	Probable folate-biopterin transporter 6 GN=At5g10820 OS=Arabidopsis thaliana (Mouse-ear cress) PE=2 SV=1	R	General function prediction only	hypothetical protein CICLE_v10008109mg [Citrus clementina]
Cs5g26820	175	263	230	201	366	413	1.66167	2.31706	2.55612	3.16314	5.04946	5.64065	0.000103567	1.11257	up	--	--	--	--	--	[GMW]	Carbohydrate transport and metabolism;; Cell wall/membrane/envelope biogenesis;; Extracellular structures	Exostosin family	Probable glycosyltransferase At5g03795 GN=At5g03795 OS=Arabidopsis thaliana (Mouse-ear cress) PE=3 SV=2	GMW	Carbohydrate transport and metabolism;; Cell wall/membrane/envelope biogenesis;; Extracellular structures	hypothetical protein CICLE_v10020045mg [Citrus clementina]
Cs5g07100	44	44	59	219	75	68	0.273163	0.254491	0.43279	2.29665	0.689751	0.612035	0.00246092	1.55327	up	--	--	Molecular Function: protein serine/threonine kinase activity (GO:0004674);; Molecular Function: ATP binding (GO:0005524);; Biological Process: protein phosphorylation (GO:0006468);; Biological Process: transmembrane receptor protein tyrosine kinase signaling pathway (GO:0007169);; Molecular Function: 2-alkenal reductase [NAD(P)] activity (GO:0032440);; Biological Process: oxidation-reduction proc…	--	--	--	--	Protein tyrosine kinase;; Protein kinase domain;; Leucine Rich repeats (2 copies);; Leucine rich repeat;; Leucine Rich Repeat;; Leucine rich repeat	Probable inactive leucine-rich repeat receptor-like protein kinase At3g03770 (Precursor) GN=At3g03770 OS=Arabidopsis thaliana (Mouse-ear cress) PE=2 SV=1	T	Signal transduction mechanisms	PREDICTED: probable inactive leucine-rich repeat receptor-like protein kinase At3g03770-like isoform X1 [Citrus sinensis]
Cs3g08520	31	26	17	69	108	103	0.196607	0.155168	0.129211	0.807657	1.06023	0.960734	3.89705e-12	2.33226	up	[S]	Function unknown	Cellular Component: membrane (GO:0016020);;	--	--	[R]	General function prediction only	Domain of unknown function DUF221;; Late exocytosis, associated with Golgi transport;; Domain of unknown function (DUF4463)	CSC1-like protein At1g32090 GN=At1g32090 OS=Arabidopsis thaliana (Mouse-ear cress) PE=1 SV=1	S	Function unknown	hypothetical protein CICLE_v10000312mg [Citrus clementina]
Cs1g16560	1527	1317	1029	4023	2503	2035	13.0028	10.4252	10.2856	56.9739	31.0208	24.9645	6.10102e-08	1.71917	up	--	--	Molecular Function: enzyme inhibitor activity (GO:0004857);; Cellular Component: cell wall (GO:0005618);; Cellular Component: plasma membrane (GO:0005886);; Molecular Function: pectinesterase activity (GO:0030599);; Biological Process: cell wall modification (GO:0042545);; Biological Process: negative regulation of catalytic activity (GO:0043086);; Molecular Function: aspartyl esterase activity (…	K01051|0|cit:102620200|K01051 pectinesterase [EC:3.1.1.11] | (RefSeq) pectinesterase 3	Pentose and glucuronate interconversions (ko00040);; Starch and sucrose metabolism (ko00500)	--	--	Pectinesterase;; Plant invertase/pectin methylesterase inhibitor	Pectinesterase 3 (Precursor) GN=MPE3 OS=Phaseolus vulgaris (Kidney bean) PE=2 SV=1	R	General function prediction only	PREDICTED: pectinesterase 3-like [Citrus sinensis]
Cs5g34700	164	159	127	173	342	236	0.829872	0.747462	0.753896	1.45802	2.52075	1.72228	2.34011e-07	1.31502	up	--	--	Molecular Function: protein kinase activity (GO:0004672);; Molecular Function: ATP binding (GO:0005524);; Biological Process: protein phosphorylation (GO:0006468);;	--	--	--	--	Protein tyrosine kinase;; Protein kinase domain;; Leucine Rich repeats (2 copies);; Leucine Rich Repeat;; Leucine rich repeat;; Leucine Rich repeat	Putative kinase-like protein TMKL1 (Precursor) GN=TMKL1 OS=Arabidopsis thaliana (Mouse-ear cress) PE=1 SV=1	T	Signal transduction mechanisms	PREDICTED: putative kinase-like protein TMKL1-like [Citrus sinensis]
Cs5g34830	359	318	217	38	64	76	5.7668	4.74304	4.0875	1.00107	1.48971	1.74105	9.68107e-08	-1.55773	down	--	--	--	--	--	--	--	Tetratricopeptide repeat;; Tetratricopeptide repeat;; TPR repeat	Protein SULFUR DEFICIENCY-INDUCED 1 {ECO:0000303|PubMed:19154231} OS=Arabidopsis thaliana (Mouse-ear cress) PE=2 SV=1	R	General function prediction only	hypothetical protein CICLE_v10021176mg [Citrus clementina]
Cs5g30950	20	25	5	70	85	51	0.211878	0.242885	0.054848	1.23091	1.31093	0.775144	4.48627e-06	2.18451	up	--	--	Molecular Function: inositol-polyphosphate 5-phosphatase activity (GO:0004445);; Biological Process: inositol trisphosphate metabolic process (GO:0032957);; Biological Process: phosphatidylinositol phosphorylation (GO:0046854);; Biological Process: inositol phosphate dephosphorylation (GO:0046855);; Biological Process: phosphatidylinositol dephosphorylation (GO:0046856);; Molecular Function: inos…	--	--	[U]	Intracellular trafficking, secretion, and vesicular transport	Endonuclease/Exonuclease/phosphatase family	Type I inositol 1,4,5-trisphosphate 5-phosphatase CVP2 GN=CVP2 OS=Arabidopsis thaliana (Mouse-ear cress) PE=1 SV=2	U	Intracellular trafficking, secretion, and vesicular transport	PREDICTED: type I inositol 1,4,5-trisphosphate 5-phosphatase CVP2-like [Citrus sinensis]
Cs3g13870	2380	2837	2268	444	621	581	15.268	16.9155	17.0856	4.73188	5.79646	5.37573	1.71402e-41	-1.50986	down	[I]	Lipid transport and metabolism	Biological Process: mitotic cell cycle (GO:0000278);; Biological Process: long-chain fatty acid metabolic process (GO:0001676);; Biological Process: defense response to insect (GO:0002213);; Molecular Function: long-chain fatty acid-CoA ligase activity (GO:0004467);; Cellular Component: peroxisome (GO:0005777);; Biological Process: RNA processing (GO:0006396);; Biological Process: fatty acid bios…	K01897|0|cit:102619080|K01897 long-chain acyl-CoA synthetase [EC:6.2.1.3] | (RefSeq) long chain acyl-CoA synthetase 7, peroxisomal	Fatty acid biosynthesis (ko00061);; Fatty acid degradation (ko00071);; Fatty acid metabolism (ko01212);; Peroxisome (ko04146)	[I]	Lipid transport and metabolism	AMP-binding enzyme	Long chain acyl-CoA synthetase 7, peroxisomal GN=LACS7 OS=Arabidopsis thaliana (Mouse-ear cress) PE=1 SV=2	I	Lipid transport and metabolism	hypothetical protein CICLE_v10000461mg [Citrus clementina]
Cs5g22365	265	313	324	293	563	428	2.07996	2.35862	3.10332	4.03918	6.70346	4.92422	1.33236e-05	1.0843	up	--	--	--	--	--	--	--	Transposase family tnp2	--	S	Function unknown	PREDICTED: uncharacterized protein LOC104222351 [Nicotiana sylvestris]
Cs1g03790	501	637	516	495	1051	667	5.56323	6.57514	6.72696	9.13591	16.9749	10.6675	3.29791e-05	1.01176	up	--	--	Molecular Function: monooxygenase activity (GO:0004497);; Molecular Function: oxidoreductase activity, acting on paired donors, with incorporation or reduction of molecular oxygen (GO:0016705);; Molecular Function: metal ion binding (GO:0046872);;	--	--	[QI]	Secondary metabolites biosynthesis, transport and catabolism;; Lipid transport and metabolism	Cytochrome P450	Alkane hydroxylase MAH1 {ECO:0000303|PubMed:17905869} OS=Arabidopsis thaliana (Mouse-ear cress) PE=2 SV=1	Q	Secondary metabolites biosynthesis, transport and catabolism	hypothetical protein CICLE_v10025412mg [Citrus clementina]
Cs1g19290	37	39	36	109	68	81	0.223441	0.217187	0.251602	1.10098	0.602642	0.712642	1.44601e-05	1.6709	up	[RTKL]	General function prediction only;; Signal transduction mechanisms;; Transcription;; Replication, recombination and repair	Molecular Function: nucleotide binding (GO:0000166);; Molecular Function: protein kinase activity (GO:0004672);;	--	--	--	--	Protein kinase domain;; Protein tyrosine kinase;; D-mannose binding lectin	G-type lectin S-receptor-like serine/threonine-protein kinase At5g35370 (Precursor) GN=At5g35370 OS=Arabidopsis thaliana (Mouse-ear cress) PE=2 SV=2	T	Signal transduction mechanisms	PREDICTED: G-type lectin S-receptor-like serine/threonine-protein kinase At5g35370-like isoform X1 [Citrus sinensis]
Cs9g06700	4333	5866	4053	7978	22197	10365	57.7439	72.6621	63.4271	176.772	430.385	198.992	5.82518e-12	1.99586	up	[Q]	Secondary metabolites biosynthesis, transport and catabolism	--	K00276|0|cit:102623979|K00276 primary-amine oxidase [EC:1.4.3.21] | (RefSeq) primary amine oxidase-like	Glycine, serine and threonine metabolism (ko00260);; Tyrosine metabolism (ko00350);; Phenylalanine metabolism (ko00360);; beta-Alanine metabolism (ko00410);; Isoquinoline alkaloid biosynthesis (ko00950);; Tropane, piperidine and pyridine alkaloid biosynthesis (ko00960)	[Q]	Secondary metabolites biosynthesis, transport and catabolism	Copper amine oxidase, enzyme domain;; Copper amine oxidase, N3 domain;; Copper amine oxidase, N2 domain	Primary amine oxidase (Precursor) OS=Pisum sativum (Garden pea) PE=1 SV=1	Q	Secondary metabolites biosynthesis, transport and catabolism	hypothetical protein CISIN_1g040402mg, partial [Citrus sinensis]
Cs1g21380	48	20	25	39	73	69	1.5313	0.579669	0.945752	2.08192	3.42918	3.18809	0.00368873	1.32161	up	--	--	--	--	--	--	--	--	--	--	--	hypothetical protein CISIN_1g034725mg [Citrus sinensis]
Cs6g12930	3305	3059	2684	5561	6903	6202	54.8967	47.2323	52.3588	153.621	166.87	148.454	1.18659e-51	1.69055	up	[R]	General function prediction only	Molecular Function: nucleotide binding (GO:0000166);; Molecular Function: nucleic acid binding (GO:0003676);;	--	--	[R]	General function prediction only	RNA recognition motif. (a.k.a. RRM, RBD, or RNP domain);; RNA recognition motif (a.k.a. RRM, RBD, or RNP domain);; RNA recognition motif. (a.k.a. RRM, RBD, or RNP domain)	Serine/arginine-rich SC35-like splicing factor SCL33 GN=F7A10.15 OS=Arabidopsis thaliana (Mouse-ear cress) PE=1 SV=1	A	RNA processing and modification	PREDICTED: serine/arginine-rich splicing factor 33-like isoform X2 [Citrus sinensis]
Cs9g03520	22	19	9	57	70	60	0.309727	0.245981	0.149602	1.34815	1.47117	1.23192	2.07183e-08	2.23077	up	--	--	Molecular Function: S-adenosylmethionine-dependent methyltransferase activity (GO:0008757);; Molecular Function: gibberellin carboxyl-O-methyltransferase activity (GO:0010341);; Biological Process: methylation (GO:0032259);;	K18886|0|cit:102631417|K18886 gibberellin A4 carboxyl methyltransferase [EC:2.1.1.276] | (RefSeq) gibberellic acid methyltransferase 2	--	--	--	SAM dependent carboxyl methyltransferase	Gibberellic acid methyltransferase 2 GN=GAMT2 OS=Arabidopsis thaliana (Mouse-ear cress) PE=1 SV=1	R	General function prediction only	hypothetical protein CICLE_v10017993mg [Citrus clementina]
Cs7g21920	110	43	53	72	145	142	1.95783	0.710233	1.0815	2.10914	3.74445	3.62395	0.00519034	1.21376	up	--	--	--	--	--	--	--	Protein of unknown function (DUF1635)	--	S	Function unknown	hypothetical protein CICLE_v10032527mg [Citrus clementina]
Cs3g05660	221	211	107	177	335	377	3.75869	3.33893	2.13606	5.01009	8.28805	9.25114	6.55638e-05	1.27456	up	--	--	Cellular Component: mitochondrion (GO:0005739);;	--	--	--	--	Polyketide cyclase / dehydrase and lipid transport;; Polyketide cyclase / dehydrase and lipid transport	--	S	Function unknown	PREDICTED: uncharacterized protein LOC102609844 isoform X1 [Citrus sinensis]
Cs9g05280	519	297	273	369	683	526	8.99191	4.57196	5.47085	10.4246	16.4224	12.5895	0.000272617	1.09737	up	[T]	Signal transduction mechanisms	Biological Process: phosphorelay signal transduction system (GO:0000160);; Molecular Function: signal transducer activity (GO:0004871);; Molecular Function: 2-alkenal reductase [NAD(P)] activity (GO:0032440);; Biological Process: oxidation-reduction process (GO:0055114);;	K14490|9.35454e-102|cit:102625019|K14490 histidine-containing phosphotransfer peotein | (RefSeq) histidine-containing phosphotransfer protein 1	Plant hormone signal transduction (ko04075)	[T]	Signal transduction mechanisms	Hpt domain	Histidine-containing phosphotransfer protein 1 GN=MIL23.8 OS=Arabidopsis thaliana (Mouse-ear cress) PE=1 SV=1	T	Signal transduction mechanisms	PREDICTED: histidine-containing phosphotransfer protein 1-like isoform X1 [Citrus sinensis]
orange1.1t00255	57	62	43	153	108	177	0.40601	0.406799	0.359643	1.80676	1.11658	1.8106	2.39908e-09	1.94331	up	--	--	Biological Process: pattern specification process (GO:0007389);; Biological Process: regulation of cell size (GO:0008361);; Cellular Component: plant-type cell wall (GO:0009505);; Biological Process: plant-type cell wall organization (GO:0009664);; Biological Process: plant-type cell wall biogenesis (GO:0009832);; Biological Process: auxin polar transport (GO:0009926);; Biological Process: root m…	--	--	--	--	Fasciclin domain	Fasciclin-like arabinogalactan protein 10 (Precursor) GN=FLA10 OS=Arabidopsis thaliana (Mouse-ear cress) PE=1 SV=1	R	General function prediction only	PREDICTED: fasciclin-like arabinogalactan protein 10-like, partial [Citrus sinensis]
Cs5g30230	11330	12960	10294	1803	2973	2298	118.619	126.121	126.556	31.3856	45.2772	34.6565	3.97485e-33	-1.61279	down	--	--	Cellular Component: nucleus (GO:0005634);; Cellular Component: chromosome (GO:0005694);; Cellular Component: intracellular organelle part (GO:0044446);;	K11275|3.04487e-35|cit:102626409|K11275 histone H1/5 | (RefSeq) histone H1.2	--	--	--	linker histone H1 and H5 family	Histone H1.2 GN=At2g30620 OS=Arabidopsis thaliana (Mouse-ear cress) PE=1 SV=1	B	Chromatin structure and dynamics	hypothetical protein CICLE_v10021453mg [Citrus clementina]
Cs1g12560	137	151	130	591	252	358	3.56301	3.64992	3.96812	25.663	9.5502	13.4786	1.1245e-07	1.9867	up	[O]	Posttranslational modification, protein turnover, chaperones	--	K13993|1.18616e-141|cit:102624529|K13993 HSP20 family protein | (RefSeq) 26.5 kDa heat shock protein, mitochondrial	Protein processing in endoplasmic reticulum (ko04141)	[O]	Posttranslational modification, protein turnover, chaperones	Hsp20/alpha crystallin family	26.5 kDa heat shock protein, mitochondrial (Precursor) GN=HSP26.5 OS=Arabidopsis thaliana (Mouse-ear cress) PE=2 SV=1	J	Translation, ribosomal structure and biogenesis	PREDICTED: 26.5 kDa heat shock protein, mitochondrial-like [Citrus sinensis]
Cs3g03130	93	120	55	183	152	413	0.823002	0.986222	0.571829	2.69455	1.95709	5.26479	2.85695e-06	1.87599	up	[R]	General function prediction only	Molecular Function: catalytic activity (GO:0003824);; Cellular Component: vacuole (GO:0005773);; Biological Process: metabolic process (GO:0008152);;	--	--	[R]	General function prediction only	Type I phosphodiesterase / nucleotide pyrophosphatase;; Sulfatase	--	R	General function prediction only	PREDICTED: ectonucleotide pyrophosphatase/phosphodiesterase family member 3-like [Citrus sinensis]
Cs4g08780	2563	2820	2079	391	818	559	38.8456	39.7293	36.9977	9.83308	18.0296	12.2075	2.1813e-11	-1.38385	down	[B]	Chromatin structure and dynamics	Molecular Function: DNA binding (GO:0003677);; Cellular Component: intracellular (GO:0005622);;	--	--	[K]	Transcription	Histone-like transcription factor (CBF/NF-Y) and archaeal histone;; Core histone H2A/H2B/H3/H4	Nuclear transcription factor Y subunit B-3 OS=Arabidopsis thaliana (Mouse-ear cress) PE=2 SV=1	K	Transcription	hypothetical protein CICLE_v10009623mg [Citrus clementina]
Cs7g19780	228	279	237	43	50	44	1.82991	2.07727	2.22664	0.573556	0.576351	0.497908	2.04069e-11	-1.68528	down	--	--	Biological Process: guard mother cell differentiation (GO:0010444);; Molecular Function: protein dimerization activity (GO:0046983);; Biological Process: response to freezing (GO:0050826);;	--	--	--	--	Helix-loop-helix DNA-binding domain	Transcription factor ICE1 OS=Arabidopsis thaliana (Mouse-ear cress) PE=1 SV=1	K	Transcription	PREDICTED: transcription factor ICE1-like [Citrus sinensis]
Cs1g10070	530	462	514	119	164	159	11.156	9.03811	12.8583	4.14296	5.01936	4.83096	6.89654e-07	-1.08509	down	--	--	--	--	--	--	--	--	--	S	Function unknown	PREDICTED: uncharacterized protein LOC102615939 isoform X1 [Citrus sinensis]
Cs7g27200	106	147	135	159	558	539	1.15097	1.49107	1.73375	2.89084	8.9245	8.53806	1.04538e-07	2.01766	up	[E]	Amino acid transport and metabolism	Biological Process: amino acid transmembrane transport (GO:0003333);;	K03834|0|cit:102628165|K03834 tyrosine-specific transport protein | (RefSeq) tyrosine-specific transport protein 2-like	--	--	--	Tryptophan/tyrosine permease family;; Transmembrane amino acid transporter protein	--	S	Function unknown	hypothetical protein CICLE_v10031308mg [Citrus clementina]
Cs1g24390	395	441	324	62	48	62	4.18168	4.33409	4.02804	1.08395	0.733853	0.931281	1.15901e-15	-1.96469	down	[G]	Carbohydrate transport and metabolism	Molecular Function: hydrolase activity, hydrolyzing O-glycosyl compounds (GO:0004553);; Biological Process: carbohydrate metabolic process (GO:0005975);;	K19355|0|cit:102613112|K19355 mannan endo-1,4-beta-mannosidase [EC:3.2.1.78] | (RefSeq) mannan endo-1,4-beta-mannosidase 7	Fructose and mannose metabolism (ko00051)	--	--	Cellulase (glycosyl hydrolase family 5)	Mannan endo-1,4-beta-mannosidase 7 (Precursor) GN=MAN7 OS=Arabidopsis thaliana (Mouse-ear cress) PE=2 SV=1	R	General function prediction only	PREDICTED: mannan endo-1,4-beta-mannosidase 7-like [Citrus sinensis]
Cs3g25720	1641	2991	2039	2398	3185	3255	5.16926	8.76049	7.54238	12.5645	14.5996	14.7751	5.29104e-07	1.03906	up	--	--	Biological Process: metabolic process (GO:0008152);; Molecular Function: oxidoreductase activity (GO:0016491);;	--	--	[Q]	Secondary metabolites biosynthesis, transport and catabolism	Flavin containing amine oxidoreductase;; NAD(P)-binding Rossmann-like domain;; SWIRM domain;; FAD dependent oxidoreductase;; HI0933-like protein;; Thi4 family;; Pyridine nucleotide-disulphide oxidoreductase;; FAD binding domain;; FAD binding domain	Lysine-specific histone demethylase 1 homolog 3 OS=Arabidopsis thaliana (Mouse-ear cress) PE=1 SV=1	Q	Secondary metabolites biosynthesis, transport and catabolism	PREDICTED: uncharacterized protein LOC102614145 isoform X1 [Citrus sinensis]
Cs7g18970	39	22	37	99	84	74	0.47737	0.24924	0.532013	2.04415	1.51411	1.31668	1.54156e-05	1.76622	up	--	--	--	--	--	--	--	Leucine Rich repeats (2 copies);; Leucine Rich Repeat;; Leucine rich repeat N-terminal domain;; Leucine rich repeat;; Leucine rich repeat;; Leucine Rich repeat	Polygalacturonase inhibitor (Precursor) GN=PGIP OS=Pyrus communis (Pear) PE=1 SV=1	R	General function prediction only	PREDICTED: polygalacturonase inhibitor-like [Citrus sinensis]
Cs6g16700	717	899	596	119	282	239	8.48888	9.89936	8.29148	2.33059	4.85198	4.07254	4.14278e-05	-1.08553	down	[Q]	Secondary metabolites biosynthesis, transport and catabolism	Molecular Function: iron ion binding (GO:0005506);; Molecular Function: electron carrier activity (GO:0009055);; Molecular Function: heme binding (GO:0020037);; Biological Process: oxidation-reduction process (GO:0055114);; Molecular Function: aromatase activity (GO:0070330);;	K00517|0|cit:102625826|K00517 [EC:1.14.-.-] | (RefSeq) cytochrome P450 94A1-like	Limonene and pinene degradation (ko00903);; Stilbenoid, diarylheptanoid and gingerol biosynthesis (ko00945)	[QI]	Secondary metabolites biosynthesis, transport and catabolism;; Lipid transport and metabolism	Cytochrome P450	Cytochrome P450 94A1 GN=CYP94A1 OS=Vicia sativa (Spring vetch) PE=2 SV=2	Q	Secondary metabolites biosynthesis, transport and catabolism	PREDICTED: cytochrome P450 94A1-like [Citrus sinensis]
orange1.1t04515	124	184	120	250	259	335	1.0913	1.50764	1.24002	3.65952	3.32496	4.25072	6.86059e-12	1.58843	up	--	--	--	--	--	[T]	Signal transduction mechanisms	NB-ARC domain;; AAA domain;; Domain of unknown function (DUF3411)	Putative disease resistance protein RGA3 GN=RGA3 OS=Solanum bulbocastanum (Wild potato) PE=2 SV=2	T	Signal transduction mechanisms	hypothetical protein CICLE_v10004042mg, partial [Citrus clementina]
Cs5g29030	11	12	9	38	45	52	0.083571	0.082558	0.080615	0.49553	0.516844	0.599775	2.91705e-08	2.31444	up	[O]	Posttranslational modification, protein turnover, chaperones	Molecular Function: serine-type endopeptidase activity (GO:0004252);; Cellular Component: extracellular region (GO:0005576);; Biological Process: proteolysis (GO:0006508);; Cellular Component: external side of plasma membrane (GO:0009897);; Biological Process: stomatal complex morphogenesis (GO:0010103);; Molecular Function: 2-alkenal reductase [NAD(P)] activity (GO:0032440);; Biological Process:…	--	--	--	--	Subtilase family;; Peptidase inhibitor I9;; PA domain	Subtilisin-like protease SDD1 {ECO:0000303|PubMed:10809670} (Precursor) OS=Arabidopsis thaliana (Mouse-ear cress) PE=2 SV=1	O	Posttranslational modification, protein turnover, chaperones	PREDICTED: subtilisin-like protease SDD1-like [Citrus sinensis]
Cs6g05630	430	576	443	130	87	113	6.60267	8.22679	7.99338	3.30796	1.94477	2.49054	1.53535e-06	-1.34873	down	--	--	--	--	--	--	--	--	--	--	--	PREDICTED: uncharacterized protein LOC102630524 [Citrus sinensis]
Cs4g07680	178	147	99	236	198	156	2.02719	1.55607	1.31968	4.47255	3.28703	2.5565	0.00111348	1.08613	up	--	--	--	--	--	--	--	--	GPI-anchored protein LORELEI (Precursor) GN=LRE OS=Arabidopsis thaliana (Mouse-ear cress) PE=2 SV=1	R	General function prediction only	PREDICTED: GPI-anchored protein LORELEI-like [Citrus sinensis]
orange1.1t03734	196	539	265	729	909	598	1.2181	3.11704	1.93134	7.54258	8.2315	5.35486	3.70022e-07	1.69675	up	--	--	--	--	--	[T]	Signal transduction mechanisms	NB-ARC domain;; Leucine Rich repeats (2 copies);; Leucine rich repeat;; Leucine Rich Repeat	Disease resistance protein RGA2 GN=RGA2 OS=Solanum bulbocastanum (Wild potato) PE=1 SV=1	T	Signal transduction mechanisms	PREDICTED: putative disease resistance protein RGA3-like [Citrus sinensis]
Cs8g05910	3408	1895	1739	9814	4241	6046	41.2301	21.3091	24.6999	197.423	74.6413	105.382	0.000342851	1.75906	up	--	--	--	--	--	--	--	AP2 domain	Ethylene-responsive transcription factor ERF109 GN=ERF109 OS=Arabidopsis thaliana (Mouse-ear cress) PE=1 SV=1	K	Transcription	PREDICTED: ethylene-responsive transcription factor ERF109-like [Citrus sinensis]
Cs1g17800	579	471	406	74	196	144	6.62781	5.00164	5.44577	1.40807	3.25827	2.37113	0.000389634	-1.10096	down	--	--	Cellular Component: mitochondrial inner membrane (GO:0005743);; Biological Process: mitochondrial transport (GO:0006839);; Cellular Component: integral component of membrane (GO:0016021);; Biological Process: transmembrane transport (GO:0055085);;	K15121|0|cit:102612100|K15121 solute carrier family 25, member 44 | (RefSeq) solute carrier family 25 member 44-like	--	[C]	Energy production and conversion	Mitochondrial carrier protein	Mitochondrial carnitine/acylcarnitine carrier-like protein GN=BOU OS=Arabidopsis thaliana (Mouse-ear cress) PE=2 SV=1	C	Energy production and conversion	PREDICTED: solute carrier family 25 member 44-like, partial [Citrus sinensis]
orange1.1t04656	55	109	85	149	185	203	0.463244	0.856485	0.84152	2.09393	2.26649	2.46574	5.01342e-08	1.6425	up	--	--	--	--	--	[T]	Signal transduction mechanisms	NB-ARC domain;; Leucine Rich repeats (2 copies)	Disease resistance protein RGA2 GN=RGA2 OS=Solanum bulbocastanum (Wild potato) PE=1 SV=1	T	Signal transduction mechanisms	hypothetical protein CISIN_1g042981mg [Citrus sinensis]
Cs3g09280	529	509	431	1680	699	876	2.71914	2.43119	2.60073	14.3785	5.23005	6.49188	5.58957e-06	1.6768	up	--	--	Cellular Component: nucleus (GO:0005634);;	--	--	[R]	General function prediction only	JmjC domain, hydroxylase;; jmjN domain;; C5HC2 zinc finger	Lysine-specific demethylase JMJ706 GN=OSJNBa0035H01.2 OS=Oryza sativa subsp. japonica (Rice) PE=2 SV=1	R	General function prediction only	PREDICTED: lysine-specific demethylase 5D-like isoform X1 [Citrus sinensis]
orange1.1t02385	135	37	52	1551	631	219	1.90397	0.482596	0.861529	36.4808	12.9882	4.45908	0.000367953	2.12323	up	--	--	Molecular Function: hydrolase activity, hydrolyzing O-glycosyl compounds (GO:0004553);; Cellular Component: cell wall (GO:0005618);; Biological Process: cellular glucan metabolic process (GO:0006073);; Molecular Function: xyloglucan:xyloglucosyl transferase activity (GO:0016762);; Cellular Component: apoplast (GO:0048046);;	K08235|0|cit:102621846|K08235 xyloglucan:xyloglucosyl transferase [EC:2.4.1.207] | (RefSeq) xyloglucan endotransglucosylase/hydrolase 2-like	--	--	--	Glycosyl hydrolases family 16;; Xyloglucan endo-transglycosylase (XET) C-terminus	Xyloglucan endotransglucosylase/hydrolase 2 {ECO:0000250|UniProtKB:Q38857} (Precursor) OS=Glycine max (Soybean) PE=2 SV=1	G	Carbohydrate transport and metabolism	PREDICTED: brassinosteroid-regulated protein BRU1-like [Citrus sinensis]
orange1.1t04504	119	106	37	322	264	150	2.4521	2.01687	0.873885	11.0185	7.92477	4.44524	1.37659e-05	1.87852	up	[R]	General function prediction only	Biological Process: metabolic process (GO:0008152);; Molecular Function: hydrolase activity (GO:0016787);;	K07025|0|cit:102628992|K07025 putative hydrolase of the HAD superfamily | (RefSeq) uncharacterized LOC102628992	--	[R]	General function prediction only	Haloacid dehalogenase-like hydrolase;; HAD-hyrolase-like	--	R	General function prediction only	PREDICTED: uncharacterized protein LOC102613181 isoform X2 [Citrus sinensis]
Cs3g23540	2873	2826	2735	549	844	899	36.5583	32.277	39.3973	11.7353	16.1767	16.2958	2.2315e-13	-1.21314	down	[OC]	Posttranslational modification, protein turnover, chaperones;; Energy production and conversion	Biological Process: glycerol ether metabolic process (GO:0006662);; Molecular Function: electron carrier activity (GO:0009055);; Molecular Function: protein disulfide oxidoreductase activity (GO:0015035);; Biological Process: cell redox homeostasis (GO:0045454);;	--	--	[KDR]	Transcription;; Cell cycle control, cell division, chromosome partitioning;; General function prediction only	Thioredoxin	Thioredoxin-like 4, chloroplastic (Precursor) GN=At1g07700 OS=Arabidopsis thaliana (Mouse-ear cress) PE=2 SV=1	O	Posttranslational modification, protein turnover, chaperones	PREDICTED: thioredoxin-like 4, chloroplastic-like [Citrus sinensis]
Cs9g13050	204	169	114	379	219	196	1.91844	1.48284	1.25413	5.94846	3.00794	2.66291	0.000943695	1.27346	up	--	--	--	--	--	--	--	--	--	S	Function unknown	PREDICTED: uncharacterized protein LOC102608964 [Citrus sinensis]
orange1.1t04857	6287	7502	5679	1937	2060	2036	54.7513	60.2077	57.8113	28.45	26.6403	26.1582	2.3434e-17	-1.00039	down	[V]	Defense mechanisms	Biological Process: drug transmembrane transport (GO:0006855);; Molecular Function: drug transmembrane transporter activity (GO:0015238);; Molecular Function: antiporter activity (GO:0015297);; Cellular Component: membrane (GO:0016020);;	K03327|0|cic:CICLE_v10031358mg|K03327 multidrug resistance protein, MATE family | (RefSeq) hypothetical protein	--	[R]	General function prediction only	MatE	Protein TRANSPARENT TESTA 12 GN=F17J16_80 OS=Arabidopsis thaliana (Mouse-ear cress) PE=2 SV=1	R	General function prediction only	hypothetical protein CICLE_v10031358mg [Citrus clementina]
Cs1g07110	5774	7208	6049	328	1427	1037	89.6664	104.038	110.298	8.45734	32.2267	23.1919	3.73259e-08	-1.94481	down	[O]	Posttranslational modification, protein turnover, chaperones	--	K10666|3.93752e-160|cit:102620748|K10666 E3 ubiquitin-protein ligase RNF5 [EC:2.3.2.27] | (RefSeq) E3 ubiquitin-protein ligase RMA3	Protein processing in endoplasmic reticulum (ko04141)	[O]	Posttranslational modification, protein turnover, chaperones	Zinc finger, C3HC4 type (RING finger);; Ring finger domain;; Zinc finger, C3HC4 type (RING finger);; Zinc finger, C3HC4 type (RING finger);; zinc-RING finger domain	E3 ubiquitin-protein ligase RMA3 GN=RMA3 OS=Arabidopsis thaliana (Mouse-ear cress) PE=1 SV=1	O	Posttranslational modification, protein turnover, chaperones	hypothetical protein CICLE_v10009229mg [Citrus clementina]
Cs9g09450	515	395	285	2606	1854	1956	9.86634	7.03029	6.40027	83.1188	51.743	54.0312	2.76731e-28	2.94551	up	--	--	Molecular Function: electron carrier activity (GO:0009055);; Biological Process: response to water deprivation (GO:0009414);; Cellular Component: chloroplast thylakoid membrane (GO:0009535);; Biological Process: response to blue light (GO:0009637);; Biological Process: response to high light intensity (GO:0009644);; Biological Process: response to sucrose (GO:0009744);; Biological Process: photos…	--	--	--	--	--	Protein PROTON GRADIENT REGULATION 5, chloroplastic (Precursor) GN=PGR5 OS=Arabidopsis thaliana (Mouse-ear cress) PE=1 SV=1	S	Function unknown	PREDICTED: protein PROTON GRADIENT REGULATION 5, chloroplastic-like [Citrus sinensis]
Cs8g01470	2242	2092	2022	4535	2228	3714	17.9975	15.609	19.0967	60.6197	26.0676	43.0171	2.24565e-05	1.32004	up	[RTKL]	General function prediction only;; Signal transduction mechanisms;; Transcription;; Replication, recombination and repair	Molecular Function: protein serine/threonine kinase activity (GO:0004674);; Molecular Function: non-membrane spanning protein tyrosine kinase activity (GO:0004715);; Molecular Function: ATP binding (GO:0005524);; Biological Process: protein phosphorylation (GO:0006468);;	--	--	[T]	Signal transduction mechanisms	Protein tyrosine kinase;; Protein kinase domain	Probable serine/threonine-protein kinase Cx32, chloroplastic (Precursor) GN=At4g35600 OS=Arabidopsis thaliana (Mouse-ear cress) PE=1 SV=2	T	Signal transduction mechanisms	hypothetical protein CICLE_v10028539mg [Citrus clementina]
Cs3g16240	3464	3127	3221	276	760	1256	55.0291	46.1822	60.095	7.28829	17.5513	28.7421	0.000536571	-1.32515	down	--	--	--	--	--	--	--	--	--	S	Function unknown	PREDICTED: uncharacterized protein LOC102607333 [Citrus sinensis]
Cs7g12100	104	128	111	309	714	646	1.49947	1.70862	1.87488	7.40712	14.9869	13.4364	2.97864e-24	2.73003	up	[R]	General function prediction only	--	--	--	[QR]	Secondary metabolites biosynthesis, transport and catabolism;; General function prediction only	non-haem dioxygenase in morphine synthesis N-terminal;; 2OG-Fe(II) oxygenase superfamily	Codeine O-demethylase GN=CODM OS=Papaver somniferum (Opium poppy) PE=1 SV=1	Q	Secondary metabolites biosynthesis, transport and catabolism	hypothetical protein CICLE_v10031958mg [Citrus clementina]
Cs2g22380	513	633	430	837	1008	1087	3.5328	4.05281	3.54233	9.65717	10.4273	11.4616	1.36305e-32	1.54725	up	--	--	--	--	--	--	--	D-mannose binding lectin;; S-locus glycoprotein family;; PAN-like domain	G-type lectin S-receptor-like serine/threonine-protein kinase At4g03230 (Precursor) GN=At4g03230 OS=Arabidopsis thaliana (Mouse-ear cress) PE=3 SV=3	T	Signal transduction mechanisms	PREDICTED: G-type lectin S-receptor-like serine/threonine-protein kinase At4g03230-like isoform X5 [Citrus sinensis]
Cs5g34390	18814	18151	14956	1088	2243	2291	382.285	342.81	356.847	36.7468	66.2949	67.0405	1.99212e-32	-2.47981	down	--	--	--	--	--	--	--	--	--	S	Function unknown	PREDICTED: uncharacterized protein LOC102615817 [Citrus sinensis]
Cs7g10340	69	58	46	90	153	100	0.581379	0.450367	0.448439	1.26352	1.87298	1.20943	1.21153e-06	1.51667	up	--	--	Cellular Component: nucleus (GO:0005634);; Biological Process: sister chromatid cohesion (GO:0007062);; Biological Process: reciprocal meiotic recombination (GO:0007131);; Biological Process: animal organ morphogenesis (GO:0009887);; Biological Process: tissue development (GO:0009888);; Biological Process: vegetative to reproductive phase transition of meristem (GO:0010228);; Biological Process: …	--	--	--	--	Protein of unknown function (DUF3537)	--	S	Function unknown	PREDICTED: uncharacterized protein LOC102620652 [Citrus sinensis]
Cs7g28190	29	44	27	33	70	65	0.276026	0.386614	0.303634	0.529076	0.97618	0.900578	0.00239621	1.22217	up	--	--	Cellular Component: exocyst (GO:0000145);; Cellular Component: nucleus (GO:0005634);; Biological Process: iron ion transport (GO:0006826);; Biological Process: amino acid transport (GO:0006865);; Biological Process: vesicle docking involved in exocytosis (GO:0006904);; Biological Process: cellular response to iron ion starvation (GO:0010106);; Biological Process: response to nitrate (GO:0010167);…	K07195|0|cit:102618164|K07195 exocyst complex component 7 | (RefSeq) exocyst complex component EXO70A1-like	--	[U]	Intracellular trafficking, secretion, and vesicular transport	Exo70 exocyst complex subunit	Exocyst complex component EXO70A1 GN=EXO70A1 OS=Arabidopsis thaliana (Mouse-ear cress) PE=1 SV=1	U	Intracellular trafficking, secretion, and vesicular transport	PREDICTED: exocyst complex component EXO70A1-like [Citrus sinensis]
Cs7g27870	294	250	310	41	106	71	14.9698	11.843	18.5251	3.42324	7.83167	5.18738	0.000342353	-1.23586	down	--	--	--	--	--	[R]	General function prediction only	--	--	R	General function prediction only	hypothetical protein CICLE_v10032311mg [Citrus clementina]
orange1.1t05643	24	27	23	90	85	78	2.81062	2.97023	3.23724	17.9928	14.8382	13.5288	7.75084e-11	2.21383	up	--	--	Molecular Function: protein serine/threonine kinase activity (GO:0004674);; Molecular Function: ATP binding (GO:0005524);; Biological Process: protein phosphorylation (GO:0006468);;	--	--	[T]	Signal transduction mechanisms	Protein tyrosine kinase	Proline-rich receptor-like protein kinase PERK5 GN=PERK5 OS=Arabidopsis thaliana (Mouse-ear cress) PE=2 SV=1	T	Signal transduction mechanisms	hypothetical protein CICLE_v10007670mg [Citrus clementina]
Cs3g06840	363	399	300	671	560	573	4.38319	4.48711	4.24711	13.4995	9.85648	10.0049	5.73199e-11	1.40695	up	--	--	--	--	--	--	--	--	3-oxo-Delta(4,5)-steroid 5-beta-reductase GN=T22A6.50 OS=Arabidopsis thaliana (Mouse-ear cress) PE=1 SV=1	R	General function prediction only	hypothetical protein CICLE_v10001422mg [Citrus clementina]
Cs7g15080	2119	2191	1778	517	582	672	45.2372	43.477	44.5754	18.3409	18.0784	20.646	1.47805e-18	-1.10052	down	--	--	--	--	--	--	--	Uncharacterized ACR, COG1399	--	S	Function unknown	PREDICTED: uncharacterized protein LOC102620378 isoform X1 [Citrus sinensis]
Cs2g09610	665	597	434	413	1046	942	5.18977	4.32971	3.97835	5.35429	11.8912	10.6	0.000260124	1.06208	up	[E]	Amino acid transport and metabolism	Biological Process: amino acid transmembrane transport (GO:0003333);; Molecular Function: amino acid transmembrane transporter activity (GO:0015171);; Cellular Component: integral component of membrane (GO:0016021);;	--	--	[E]	Amino acid transport and metabolism	Amino acid permease;; Amino acid permease;; C-terminus of AA_permease	Cationic amino acid transporter 1 GN=F7J7.60 OS=Arabidopsis thaliana (Mouse-ear cress) PE=1 SV=1	E	Amino acid transport and metabolism	PREDICTED: cationic amino acid transporter 1-like isoform X1 [Citrus sinensis]
Cs2g19770	63	66	28	88	84	113	0.711968	0.693754	0.361823	1.64874	1.37825	1.83362	0.000160045	1.39342	up	--	--	Molecular Function: hydrolase activity (GO:0016787);;	--	--	--	--	X8 domain	Glucan endo-1,3-beta-glucosidase 1 (Precursor) OS=Arabidopsis thaliana (Mouse-ear cress) PE=1 SV=3	R	General function prediction only	hypothetical protein CICLE_v10017199mg [Citrus clementina]
orange1.1t02174	300	192	174	403	252	358	2.30761	1.37163	1.57267	5.15026	2.81845	3.96191	0.000451169	1.19022	up	[S]	Function unknown	--	--	--	--	--	Leucine Rich repeats (2 copies);; Leucine rich repeat;; Leucine Rich Repeat;; Leucine rich repeat	TMV resistance protein N GN=N OS=Nicotiana glutinosa (Tobacco) PE=1 SV=1	S	Function unknown	hypothetical protein CICLE_v10018524mg [Citrus clementina]
Cs4g12130	15978	16693	12855	33209	16686	24997	114.548	111.238	108.225	395.879	174.049	258.188	6.8607e-06	1.34094	up	--	--	Biological Process: regulation of transcription, DNA-templated (GO:0006355);;	--	--	--	--	GRAS domain family	Chitin-inducible gibberellin-responsive protein 1 GN=P0006G05.102 OS=Oryza sativa subsp. japonica (Rice) PE=2 SV=1	K	Transcription	hypothetical protein CICLE_v10007843mg [Citrus clementina]
Cs5g23780	291	339	244	408	547	446	4.84647	5.25644	4.7709	11.3178	13.2783	10.7018	2.30533e-17	1.32436	up	[R]	General function prediction only	Molecular Function: GTPase activator activity (GO:0005097);; Cellular Component: intracellular (GO:0005622);; Biological Process: positive regulation of GTPase activity (GO:0032851);; Biological Process: response to cadmium ion (GO:0046686);;	K20360|2.49165e-114|cic:CICLE_v10024547mg|K20360 TBC1 domain family member 2 | (RefSeq) hypothetical protein	--	[U]	Intracellular trafficking, secretion, and vesicular transport	Rab-GTPase-TBC domain	--	U	Intracellular trafficking, secretion, and vesicular transport	hypothetical protein CICLE_v10024547mg [Citrus clementina]
Cs5g20630	2183	3075	2462	326	1002	848	21.7661	28.4986	28.8268	5.39346	14.5396	12.1775	0.000397394	-1.11973	down	--	--	--	--	--	[R]	General function prediction only	Kelch motif;; Galactose oxidase, central domain;; Kelch motif;; Galactose oxidase, central domain;; F-box domain;; Kelch motif	F-box/kelch-repeat protein SKIP20 GN=SKIP20 OS=Arabidopsis thaliana (Mouse-ear cress) PE=1 SV=1	R	General function prediction only	PREDICTED: F-box/kelch-repeat protein SKIP20-like [Citrus sinensis]
Citrus_sinensis_newGene_3417	287	1005	745	777	1405	851	2.35858	7.69622	7.2071	10.6418	16.8476	10.1073	0.00697172	1.07637	up	--	--	Molecular Function: ATP binding (GO:0005524);; Biological Process: defense response (GO:0006952);; Molecular Function: ADP binding (GO:0043531);;	--	--	[T]	Signal transduction mechanisms	NB-ARC domain	Probable disease resistance protein At1g15890 OS=Arabidopsis thaliana OX=3702 GN=At1g15890 PE=3 SV=2	S	Function unknown	PREDICTED: probable disease resistance protein At1g15890, partial [Citrus sinensis]
Cs6g16210	287	248	242	52	68	94	2.69813	2.16033	2.66519	0.801577	0.922675	1.26046	4.73683e-05	-1.14111	down	--	--	Molecular Function: oxidoreductase activity (GO:0016491);; Molecular Function: metal ion binding (GO:0046872);;	K16675|0|cit:102613288|K16675 palmitoyltransferase ZDHHC9/14/18 [EC:2.3.1.225] | (RefSeq) probable protein S-acyltransferase 4	--	[R]	General function prediction only	DHHC palmitoyltransferase	Probable protein S-acyltransferase 4 GN=PAT04 OS=Arabidopsis thaliana (Mouse-ear cress) PE=2 SV=1	R	General function prediction only	PREDICTED: probable protein S-acyltransferase 4-like [Citrus sinensis]
Cs9g17070	3547	3392	2619	595	793	816	106.749	94.8729	92.548	29.7413	34.7185	35.3493	4.57318e-31	-1.4353	down	[M]	Cell wall/membrane/envelope biogenesis	Molecular Function: isomerase activity (GO:0016853);;	--	--	--	--	--	--	S	Function unknown	hypothetical protein CICLE_v10007013mg [Citrus clementina]
orange1.1t04824	463	867	592	671	1072	954	5.1033	8.89532	7.67087	12.3039	17.2158	15.1642	3.47762e-06	1.09927	up	--	--	--	--	--	[T]	Signal transduction mechanisms	NB-ARC domain;; Leucine rich repeat;; AAA domain;; NACHT domain	Disease resistance protein At4g27190 GN=At4g27190 OS=Arabidopsis thaliana (Mouse-ear cress) PE=2 SV=1	T	Signal transduction mechanisms	PREDICTED: disease resistance protein At4g27190-like [Citrus sinensis]
Cs4g07310	35	27	16	48	77	55	0.431005	0.316069	0.229077	1.00233	1.39858	0.996966	4.70425e-05	1.62836	up	--	--	--	--	--	--	--	Protein of unknown function (DUF1677)	--	S	Function unknown	PREDICTED: uncharacterized protein LOC102612051 [Citrus sinensis]
Cs5g20320	139	79	79	197	529	941	0.578413	0.305859	0.387057	1.36891	3.21422	5.66629	8.95933e-10	2.59466	up	--	--	Molecular Function: hydrolase activity, hydrolyzing O-glycosyl compounds (GO:0004553);; Biological Process: carbohydrate metabolic process (GO:0005975);;	K01179|0|cic:CICLE_v10019883mg|K01179 endoglucanase [EC:3.2.1.4] | (RefSeq) hypothetical protein	Starch and sucrose metabolism (ko00500)	--	--	Glycosyl hydrolase family 9	Endoglucanase 9 (Precursor) GN=CEL3 OS=Arabidopsis thaliana (Mouse-ear cress) PE=1 SV=1	G	Carbohydrate transport and metabolism	hypothetical protein CICLE_v10019883mg [Citrus clementina]
Cs1g14880	218	226	166	303	191	297	1.50544	1.4521	1.34764	3.48882	1.92643	2.9644	0.00101565	1.00349	up	[RTKL]	General function prediction only;; Signal transduction mechanisms;; Transcription;; Replication, recombination and repair	Molecular Function: binding (GO:0005488);; Molecular Function: kinase activity (GO:0016301);;	K04733|0|cit:102607278|K04733 interleukin-1 receptor-associated kinase 4 [EC:2.7.11.1] | (RefSeq) G-type lectin S-receptor-like serine/threonine-protein kinase CES101	--	--	--	Protein kinase domain;; Protein tyrosine kinase;; D-mannose binding lectin;; PAN-like domain	G-type lectin S-receptor-like serine/threonine-protein kinase B120 (Precursor) GN=B120 OS=Arabidopsis thaliana (Mouse-ear cress) PE=2 SV=1	T	Signal transduction mechanisms	hypothetical protein CISIN_1g043278mg [Citrus sinensis]
Cs6g07280	10499	12017	9273	2290	3489	3536	75.4204	81.561	79.3239	27.4235	36.0213	37.045	4.81269e-19	-1.1036	down	--	--	--	--	--	--	--	--	--	S	Function unknown	hypothetical protein CISIN_1g012540mg [Citrus sinensis]
Citrus_sinensis_newGene_4070	202	136	152	34	42	40	4.81719	3.41125	4.8477	1.52423	1.50818	1.42114	7.9268e-05	-1.30531	down	--	--	Molecular Function: oxidoreductase activity (GO:0016491);; Biological Process: oxidation-reduction process (GO:0055114);;	--	--	--	--	--	--	--	--	PREDICTED: uncharacterized protein LOC102624564 isoform X2 [Citrus sinensis]
Cs4g19220	3021	4129	3127	3687	4759	4714	13.7472	15.8108	15.4262	24.4809	28.8021	27.1344	4.56189e-16	1.00934	up	[RTKL]	General function prediction only;; Signal transduction mechanisms;; Transcription;; Replication, recombination and repair	Molecular Function: protein serine/threonine kinase activity (GO:0004674);; Molecular Function: ATP binding (GO:0005524);; Biological Process: protein phosphorylation (GO:0006468);;	--	--	[T]	Signal transduction mechanisms	Protein kinase domain;; Protein tyrosine kinase	Casein kinase I isoform delta-like GN=At4g26100 OS=Arabidopsis thaliana (Mouse-ear cress) PE=2 SV=2	T	Signal transduction mechanisms	PREDICTED: uncharacterized protein LOC102627154 isoform X1 [Citrus sinensis]
Cs9g05220	521	472	273	16	79	72	4.54672	3.83915	2.8393	0.211019	0.98931	0.84487	5.64327e-06	-1.93701	down	[GEPR]	Carbohydrate transport and metabolism;; Amino acid transport and metabolism;; Inorganic ion transport and metabolism;; General function prediction only	Molecular Function: sugar:proton symporter activity (GO:0005351);; Cellular Component: plasma membrane (GO:0005886);; Cellular Component: integral component of membrane (GO:0016021);; Biological Process: carbohydrate transmembrane transport (GO:0034219);;	K08145|0|cit:102623977|K08145 MFS transporter, SP family, solute carrier family 2 (facilitated glucose transporter), member 8 | (RefSeq) sugar transporter ERD6-like 16	--	[R]	General function prediction only	Sugar (and other) transporter;; Major Facilitator Superfamily	Sugar transporter ERD6-like 16 GN=At5g18840 OS=Arabidopsis thaliana (Mouse-ear cress) PE=2 SV=2	R	General function prediction only	hypothetical protein CICLE_v10004839mg [Citrus clementina]
Citrus_sinensis_newGene_4614	6309	4997	4611	11795	6863	7881	86.8907	63.9678	74.5764	270.109	137.517	156.379	4.27446e-06	1.35227	up	--	--	Cellular Component: membrane (GO:0016020);;	--	--	--	--	--	--	S	Function unknown	PREDICTED: uncharacterized protein LOC102615061 [Citrus sinensis]
Cs3g17520	497	577	408	918	1307	504	5.80623	6.26205	5.59688	17.8251	22.2154	8.47033	8.66111e-06	1.43455	up	--	--	--	--	--	--	--	--	--	R	General function prediction only	PREDICTED: 1-phosphatidylinositol 3-phosphate 5-kinase-like [Citrus sinensis]
orange1.1t05694	36	61	53	207	169	239	1.60334	2.52605	2.7592	15.3932	11.0205	15.371	1.79468e-15	2.48725	up	[O]	Posttranslational modification, protein turnover, chaperones	Biological Process: response to stress (GO:0006950);;	K13993|8.82945e-42|cit:102620759|K13993 HSP20 family protein | (RefSeq) 17.3 kDa class I heat shock protein-like	Protein processing in endoplasmic reticulum (ko04141)	[O]	Posttranslational modification, protein turnover, chaperones	Hsp20/alpha crystallin family	17.6 kDa class I heat shock protein OS=Solanum peruvianum (Peruvian tomato) PE=2 SV=1	O	Posttranslational modification, protein turnover, chaperones	hypothetical protein CICLE_v10029453mg [Citrus clementina]
Cs5g34200	240	70	70	11	9	8	4.52029	1.21967	1.53486	0.319412	0.219635	0.194648	1.95904e-05	-2.22418	down	[P]	Inorganic ion transport and metabolism	Molecular Function: peroxidase activity (GO:0004601);; Biological Process: response to oxidative stress (GO:0006979);; Molecular Function: heme binding (GO:0020037);; Molecular Function: metal ion binding (GO:0046872);; Biological Process: oxidation-reduction process (GO:0055114);;	K00430|0|cit:102610999|K00430 peroxidase [EC:1.11.1.7] | (RefSeq) peroxidase 10	Phenylpropanoid biosynthesis (ko00940)	--	--	Peroxidase	Peroxidase 10 (Precursor) GN=F14J22.19 OS=Arabidopsis thaliana (Mouse-ear cress) PE=1 SV=1	G	Carbohydrate transport and metabolism	PREDICTED: peroxidase 10-like [Citrus sinensis]
Cs8g04900	7135	7629	5508	1684	2376	2079	69.7543	69.2934	63.2254	27.3786	33.8149	29.2883	8.10069e-24	-1.04807	down	[R]	General function prediction only	Cellular Component: cytosol (GO:0005829);; Biological Process: phosphorylation (GO:0016310);; Biological Process: L-methionine salvage from methylthioadenosine (GO:0019509);; Molecular Function: identical protein binding (GO:0042802);; Molecular Function: S-methyl-5-thioribose kinase activity (GO:0046522);;	K00899|0|cit:102629613|K00899 5-methylthioribose kinase [EC:2.7.1.100] | (RefSeq) methylthioribose kinase	Cysteine and methionine metabolism (ko00270)	--	--	Phosphotransferase enzyme family;; Aminoglycoside/hydroxyurea antibiotic resistance kinase	Methylthioribose kinase GN=MTK OS=Arabidopsis thaliana (Mouse-ear cress) PE=1 SV=1	H	Coenzyme transport and metabolism	PREDICTED: methylthioribose kinase-like [Citrus sinensis]
Cs1g21810	570	643	506	1085	434	738	3.87659	4.09382	4.12627	12.7791	4.8604	8.71715	0.00721619	1.00678	up	--	--	--	--	--	[H]	Coenzyme transport and metabolism	Protein of unknown function (DUF2419)	--	H	Coenzyme transport and metabolism	PREDICTED: UPF0553 protein-like [Citrus sinensis]
Cs6g19380	4710	4656	4127	18407	8626	10194	44.7535	41.2654	45.931	295.054	120.243	140.98	8.47395e-10	2.00076	up	[Q]	Secondary metabolites biosynthesis, transport and catabolism	Molecular Function: iron ion binding (GO:0005506);; Molecular Function: electron carrier activity (GO:0009055);; Molecular Function: (+)-abscisic acid 8'-hydroxylase activity (GO:0010295);; Molecular Function: heme binding (GO:0020037);; Biological Process: oxidation-reduction process (GO:0055114);;	K09843|0|cit:102613470|K09843 (+)-abscisic acid 8'-hydroxylase [EC:1.14.13.93] | (RefSeq) CYP707A1; abscisic acid 8'-hydroxylase 1-like	Carotenoid biosynthesis (ko00906)	[QI]	Secondary metabolites biosynthesis, transport and catabolism;; Lipid transport and metabolism	Cytochrome P450	Abscisic acid 8&apos;-hydroxylase 1 GN=CYP707A1 OS=Arabidopsis thaliana (Mouse-ear cress) PE=2 SV=1	Q	Secondary metabolites biosynthesis, transport and catabolism	abscisic acid 8&apos;-hydroxylase 1-like [Citrus sinensis]
Cs2g12490	34254	40067	30909	1471	7723	5164	387.814	421.644	410.934	27.6873	127.203	84.2223	1.01874e-07	-2.0042	down	--	--	--	--	--	[K]	Transcription	CCT motif;; B-box zinc finger	Zinc finger protein CONSTANS-LIKE 16 GN=COL16 OS=Arabidopsis thaliana (Mouse-ear cress) PE=2 SV=2	K	Transcription	PREDICTED: zinc finger protein CONSTANS-LIKE 16-like [Citrus sinensis]
Cs3g11190	19	21	11	43	48	34	0.069267	0.070792	0.047783	0.259716	0.25738	0.17927	0.000127418	1.66837	up	--	--	--	--	--	[U]	Intracellular trafficking, secretion, and vesicular transport	Armadillo/beta-catenin-like repeat;; NB-ARC domain;; HEAT repeats;; HEAT-like repeat;; HEAT repeat;; AAA domain;; Archaeal ATPase;; Leucine rich repeat;; NACHT domain	Importin subunit alpha-1a OS=Oryza sativa subsp. japonica (Rice) PE=1 SV=2	U	Intracellular trafficking, secretion, and vesicular transport	PREDICTED: disease resistance protein At4g27190-like [Citrus sinensis]
Cs1g07550	938	856	656	1622	1307	976	8.8737	7.522	7.28621	25.5203	17.9946	13.2941	2.3508e-06	1.30027	up	[V]	Defense mechanisms	Biological Process: drug transmembrane transport (GO:0006855);; Molecular Function: drug transmembrane transporter activity (GO:0015238);; Molecular Function: antiporter activity (GO:0015297);; Cellular Component: membrane (GO:0016020);;	K03327|0|cit:102609033|K03327 multidrug resistance protein, MATE family | (RefSeq) protein DETOXIFICATION 19	--	[R]	General function prediction only	MatE	MATE efflux family protein ALF5 GN=MDB19.4 OS=Arabidopsis thaliana (Mouse-ear cress) PE=2 SV=1	R	General function prediction only	PREDICTED: MATE efflux family protein ALF5-like [Citrus sinensis]
Cs1g09580	593	469	430	1242	1266	967	4.16549	3.06507	3.54525	14.5223	12.9509	9.796	2.84859e-16	1.82389	up	--	--	--	--	--	--	--	--	--	--	--	PREDICTED: uncharacterized protein LOC102631278 [Citrus sinensis]
Cs2g06200	1023	1369	927	783	4915	5851	12.4236	15.4465	13.2192	15.8053	86.8503	102.374	0.00251999	1.67429	up	[F]	Nucleotide transport and metabolism	Biological Process: allantoin catabolic process (GO:0000256);; Molecular Function: allantoinase activity (GO:0004038);; Molecular Function: zinc ion binding (GO:0008270);; Molecular Function: cobalt ion binding (GO:0050897);;	K01466|0|cit:102631418|K01466 allantoinase [EC:3.5.2.5] | (RefSeq) allantoinase	Purine metabolism (ko00230)	[F]	Nucleotide transport and metabolism	Amidohydrolase;; Amidohydrolase family;; Amidohydrolase;; Amidohydrolase family	Allantoinase GN=ALN OS=Arabidopsis thaliana (Mouse-ear cress) PE=1 SV=1	F	Nucleotide transport and metabolism	PREDICTED: probable allantoinase 1-like [Citrus sinensis]
Cs5g11760	262	852	487	737	989	891	2.10915	6.36752	4.59575	9.8395	11.5538	10.3067	0.000297446	1.26031	up	[R]	General function prediction only	Molecular Function: nucleic acid binding (GO:0003676);; Molecular Function: ATP binding (GO:0005524);; Molecular Function: ATP-dependent helicase activity (GO:0008026);; Biological Process: gravitropism (GO:0009630);;	K18663|0|cit:102616786|K18663 activating signal cointegrator complex subunit 3 [EC:3.6.4.12] | (RefSeq) DExH-box ATP-dependent RNA helicase DExH14	--	[A]	RNA processing and modification	DEAD/DEAH box helicase;; Type III restriction enzyme, res subunit	--	A	RNA processing and modification	PREDICTED: activating signal cointegrator 1 complex subunit 3-like [Citrus sinensis]
Cs6g18280	1256	1641	1093	2134	1828	2129	4.84506	7.47981	4.90584	13.3913	9.87408	11.569	1.02271e-11	1.27172	up	--	--	--	--	--	--	--	PB1 domain	--	R	General function prediction only	PREDICTED: uncharacterized protein LOC102623080 isoform X1 [Citrus sinensis]
Citrus_sinensis_newGene_4026	299	241	267	50	74	51	3.64121	2.73268	3.81484	1.00147	1.30041	0.890104	2.58966e-07	-1.46046	down	[QV]	Secondary metabolites biosynthesis, transport and catabolism;; Defense mechanisms	Molecular Function: monooxygenase activity (GO:0004497);; Molecular Function: iron ion binding (GO:0005506);; Cellular Component: integral component of membrane (GO:0016021);; Molecular Function: oxidoreductase activity, acting on paired donors, with incorporation or reduction of molecular oxygen (GO:0016705);; Molecular Function: heme binding (GO:0020037);; Biological Process: oxidation-reductio…	--	--	[QI]	Secondary metabolites biosynthesis, transport and catabolism;; Lipid transport and metabolism	Cytochrome P450	Alkane hydroxylase MAH1 OS=Arabidopsis thaliana OX=3702 GN=CYP96A15 PE=2 SV=1	Q	Secondary metabolites biosynthesis, transport and catabolism	PREDICTED: alkane hydroxylase MAH1-like [Citrus sinensis]
Cs2g07010	3591	4712	3080	783	1070	1286	27.4717	33.6178	27.6878	9.92718	12.2274	14.1049	2.02427e-12	-1.16674	down	--	--	--	--	--	--	--	PB1 domain	--	S	Function unknown	PREDICTED: uncharacterized protein LOC102609705 isoform X1 [Citrus sinensis]
Cs5g29510	814	1143	820	2005	1375	2278	2.44462	3.19216	2.89277	10.0155	6.01111	9.86171	6.72711e-11	1.63703	up	--	--	--	--	--	[T]	Signal transduction mechanisms	NB-ARC domain;; Leucine Rich repeats (2 copies);; Leucine rich repeat	Putative disease resistance RPP13-like protein 1 GN=RPPL1 OS=Arabidopsis thaliana (Mouse-ear cress) PE=3 SV=1	T	Signal transduction mechanisms	PREDICTED: putative disease resistance RPP13-like protein 1-like [Citrus sinensis]
orange1.1t00535	2062	2875	1976	3777	3118	3412	9.129	11.8178	10.255	27.7721	20.1114	21.643	8.69519e-10	1.23626	up	--	--	Cellular Component: ubiquitin ligase complex (GO:0000151);; Molecular Function: ubiquitin-protein transferase activity (GO:0004842);; Biological Process: protein ubiquitination (GO:0016567);;	--	--	[S]	Function unknown	Armadillo/beta-catenin-like repeat;; HEAT repeats;; U-box domain;; HEAT repeat;; Armadillo-like;; HEAT-like repeat;; Arabidopsis broad-spectrum mildew resistance protein RPW8;; Zinc-finger of the MIZ type in Nse subunit	U-box domain-containing protein 43 GN=PUB43 OS=Arabidopsis thaliana (Mouse-ear cress) PE=2 SV=1	S	Function unknown	hypothetical protein CICLE_v10018671mg [Citrus clementina]
Cs2g17370	609	353	449	790	495	777	10.0798	5.43046	8.72217	21.762	11.9338	18.5418	0.000764116	1.1233	up	[LR]	Replication, recombination and repair;; General function prediction only	Cellular Component: mitochondrion (GO:0005739);; Molecular Function: diphosphoinositol-polyphosphate diphosphatase activity (GO:0008486);; Molecular Function: inositol diphosphate tetrakisphosphate diphosphatase activity (GO:0052840);; Molecular Function: inositol-1-diphosphate-2,3,4,5,6-pentakisphosphate diphosphatase activity (GO:0052843);; Molecular Function: inositol-3-diphosphate-1,2,4,5,6-p…	K07766|5.97238e-129|cit:102625500|K07766 diphosphoinositol-polyphosphate diphosphatase [EC:3.6.1.52] | (RefSeq) nudix hydrolase 17, mitochondrial	--	[T]	Signal transduction mechanisms	NUDIX domain	Nudix hydrolase 17, mitochondrial (Precursor) GN=T8O11.16 OS=Arabidopsis thaliana (Mouse-ear cress) PE=2 SV=1	L	Replication, recombination and repair	PREDICTED: nudix hydrolase 17, mitochondrial-like [Citrus sinensis]
orange1.1t02175	253	211	248	516	340	420	1.23725	0.956305	1.42437	4.19593	2.41781	2.95408	2.81712e-06	1.41636	up	[S]	Function unknown	--	--	--	--	--	NB-ARC domain;; Leucine Rich repeats (2 copies);; Leucine rich repeat;; Leucine Rich Repeat	TMV resistance protein N GN=N OS=Nicotiana glutinosa (Tobacco) PE=1 SV=1	T	Signal transduction mechanisms	hypothetical protein CICLE_v10018524mg [Citrus clementina]
Cs8g17450	10766	11538	9045	2276	3301	3179	97.9161	97.4523	96.63	34.31	43.3201	41.6138	3.55754e-33	-1.17341	down	[I]	Lipid transport and metabolism	Biological Process: lipid metabolic process (GO:0006629);; Cellular Component: chloroplast envelope (GO:0009941);; Biological Process: photoinhibition (GO:0010205);; Molecular Function: omega-6 fatty acid desaturase activity (GO:0045485);;	K10255|0|cit:102608557|K10255 acyl-lipid omega-6 desaturase (Delta-12 desaturase) [EC:1.14.19.23 1.14.19.45] | (RefSeq) omega-6 fatty acid desaturase, chloroplastic	--	--	--	Fatty acid desaturase	Omega-6 fatty acid desaturase, chloroplastic (Precursor) OS=Brassica napus (Rape) PE=2 SV=1	I	Lipid transport and metabolism	hypothetical protein CICLE_v10028238mg [Citrus clementina]
Cs9g10970	673	1403	1019	93	301	176	3.23066	6.26188	5.74072	0.737975	2.09894	1.21636	8.72147e-06	-1.62213	down	[S]	Function unknown	--	--	--	--	--	Leucine Rich repeats (2 copies);; Leucine rich repeat;; Protein kinase domain;; Leucine Rich Repeat;; Protein tyrosine kinase;; Leucine Rich repeat;; BetR domain;; Leucine rich repeat N-terminal domain;; Leucine rich repeat	Probable leucine-rich repeat receptor-like protein kinase At1g35710 (Precursor) GN=At1g35710 OS=Arabidopsis thaliana (Mouse-ear cress) PE=2 SV=1	T	Signal transduction mechanisms	PREDICTED: probable leucine-rich repeat receptor-like protein kinase At1g35710-like [Citrus sinensis]
orange1.1t02608	1341	1071	951	207	191	170	20.8289	15.5792	17.381	5.34173	4.27363	3.78851	1.08236e-15	-1.80588	down	[U]	Intracellular trafficking, secretion, and vesicular transport	--	K17279|1.49913e-102|cit:102623410|K17279 receptor expression-enhancing protein 5/6 | (RefSeq) HVA22-like protein e	--	[U]	Intracellular trafficking, secretion, and vesicular transport	TB2/DP1, HVA22 family	HVA22-like protein e GN=HVA22E OS=Arabidopsis thaliana (Mouse-ear cress) PE=2 SV=1	U	Intracellular trafficking, secretion, and vesicular transport	hypothetical protein CICLE_v10033011mg [Citrus clementina]
Cs9g07160	421	351	281	713	721	1160	3.82748	2.97775	3.01003	10.7714	9.52923	15.2441	4.20936e-15	1.87632	up	--	--	--	--	--	--	--	Protein of unknown function (DUF581)	--	S	Function unknown	PREDICTED: uncharacterized protein LOC102612013 [Citrus sinensis]
Cs1g23640	2584	2760	2292	7970	5111	5523	26.8695	26.6701	27.9884	137.808	77.3321	82.7481	1.40161e-13	1.88932	up	--	--	--	K20858|0|cit:102627890|K20858 calcium uniporter protein, mitochondrial | (RefSeq) calcium uniporter protein 2, mitochondrial	--	[R]	General function prediction only	Protein of unknown function, DUF607	Calcium uniporter protein 2, mitochondrial (Precursor) OS=Arabidopsis thaliana (Mouse-ear cress) PE=2 SV=1	S	Function unknown	hypothetical protein CICLE_v10025915mg [Citrus clementina]
Cs6g13410	200	234	194	695	596	275	1.7145	1.85969	1.9473	9.82973	7.34176	3.40361	7.24324e-07	1.80561	up	--	--	Cellular Component: extracellular region (GO:0005576);; Cellular Component: vacuole (GO:0005773);; Biological Process: cell adhesion (GO:0007155);;	--	--	[MW]	Cell wall/membrane/envelope biogenesis;; Extracellular structures	Fasciclin domain	Fasciclin-like arabinogalactan protein 17 (Precursor) GN=FLA17 OS=Arabidopsis thaliana (Mouse-ear cress) PE=2 SV=1	MW	Cell wall/membrane/envelope biogenesis;; Extracellular structures	PREDICTED: fasciclin-like arabinogalactan protein 17-like [Citrus sinensis]
Cs9g06790	154	255	176	467	564	567	1.29705	2.01731	1.75119	6.65038	6.98334	6.96709	3.17677e-25	2.05454	up	[Q]	Secondary metabolites biosynthesis, transport and catabolism	Molecular Function: copper ion binding (GO:0005507);; Molecular Function: primary amine oxidase activity (GO:0008131);; Biological Process: amine metabolic process (GO:0009308);; Molecular Function: quinone binding (GO:0048038);; Biological Process: oxidation-reduction process (GO:0055114);;	K00276|0|cit:102625302|K00276 primary-amine oxidase [EC:1.4.3.21] | (RefSeq) primary amine oxidase-like	Glycine, serine and threonine metabolism (ko00260);; Tyrosine metabolism (ko00350);; Phenylalanine metabolism (ko00360);; beta-Alanine metabolism (ko00410);; Isoquinoline alkaloid biosynthesis (ko00950);; Tropane, piperidine and pyridine alkaloid biosynthesis (ko00960)	[Q]	Secondary metabolites biosynthesis, transport and catabolism	Copper amine oxidase, enzyme domain;; Copper amine oxidase, N3 domain;; Copper amine oxidase, N2 domain	Primary amine oxidase (Precursor) OS=Pisum sativum (Garden pea) PE=1 SV=1	Q	Secondary metabolites biosynthesis, transport and catabolism	PREDICTED: primary amine oxidase-like [Citrus sinensis]
orange1.1t00423	532	561	466	923	699	786	5.51234	5.41925	5.67679	15.7344	10.4749	11.645	2.72192e-08	1.26883	up	[R]	General function prediction only	Molecular Function: aminopeptidase activity (GO:0004177);; Cellular Component: vacuole (GO:0005773);; Cellular Component: cytosol (GO:0005829);; Biological Process: proteolysis (GO:0006508);; Biological Process: cysteine biosynthetic process (GO:0019344);;	--	--	--	--	alpha/beta hydrolase fold;; Alpha/beta hydrolase family	--	R	General function prediction only	hypothetical protein CICLE_v10019743mg [Citrus clementina]
orange1.1t01844	900	1225	1027	1813	1304	1502	4.32996	5.51075	5.87246	14.2268	9.19617	10.2654	1.61582e-06	1.1891	up	--	--	--	--	--	--	--	NB-ARC domain;; Leucine rich repeat;; Leucine Rich repeats (2 copies);; Leucine Rich Repeat	TMV resistance protein N GN=N OS=Nicotiana glutinosa (Tobacco) PE=1 SV=1	T	Signal transduction mechanisms	PREDICTED: TMV resistance protein N-like [Citrus sinensis]
Citrus_sinensis_newGene_2802	89	79	67	15	17	17	1.19432	0.986293	0.928517	0.401105	0.653825	0.651292	0.000280535	-1.40362	down	--	--	--	--	--	--	--	--	--	S	Function unknown	PREDICTED: uncharacterized protein LOC102606943, partial [Citrus sinensis]
Cs7g06580	99	151	107	40	29	23	1.09494	1.55936	1.39421	0.72716	0.468936	0.367119	0.00669952	-1.09351	down	[GEPR]	Carbohydrate transport and metabolism;; Amino acid transport and metabolism;; Inorganic ion transport and metabolism;; General function prediction only	--	--	--	--	--	BT1 family;; Major Facilitator Superfamily	Probable folate-biopterin transporter 2 GN=At5g25050 OS=Arabidopsis thaliana (Mouse-ear cress) PE=2 SV=1	R	General function prediction only	hypothetical protein CICLE_v10008084mg [Citrus clementina]
Cs7g29080	119	87	92	3	8	6	1.50228	1.01965	1.36478	0.043204	0.145046	0.109317	1.81808e-10	-2.82046	down	--	--	Biological Process: cellular process (GO:0009987);; Molecular Function: transferase activity, transferring acyl groups other than amino-acyl groups (GO:0016747);; Biological Process: biological regulation (GO:0065007);; Biological Process: organic substance biosynthetic process (GO:1901576);;	K13065|0|cit:102618363|K13065 shikimate O-hydroxycinnamoyltransferase [EC:2.3.1.133] | (RefSeq) shikimate O-hydroxycinnamoyltransferase-like	Phenylpropanoid biosynthesis (ko00940);; Flavonoid biosynthesis (ko00941);; Stilbenoid, diarylheptanoid and gingerol biosynthesis (ko00945)	--	--	Transferase family	Shikimate O-hydroxycinnamoyltransferase GN=HST OS=Nicotiana tabacum (Common tobacco) PE=1 SV=1	R	General function prediction only	PREDICTED: shikimate O-hydroxycinnamoyltransferase-like [Citrus sinensis]
Cs7g03570	4770	4891	3872	692	2030	1212	49.3317	47.2069	47.2039	12.0199	30.5885	18.071	0.000163151	-1.08659	down	--	--	Molecular Function: DNA binding (GO:0003677);; Biological Process: regulation of transcription, DNA-templated (GO:0006355);; Biological Process: shoot system development (GO:0048367);; Biological Process: response to stimulus (GO:0050896);;	--	--	--	--	No apical meristem (NAM) protein	NAC transcription factor 29 GN=At1g69490 OS=Arabidopsis thaliana (Mouse-ear cress) PE=2 SV=1	K	Transcription	hypothetical protein CICLE_v10032304mg [Citrus clementina]
Cs6g18380	1530	1805	1395	4073	2810	4063	11.613	12.7374	12.4305	51.4146	31.0391	44.4432	3.92009e-16	1.83016	up	[RTKL]	General function prediction only;; Signal transduction mechanisms;; Transcription;; Replication, recombination and repair	Molecular Function: protein kinase activity (GO:0004672);; Molecular Function: binding (GO:0005488);;	K04733|0|cit:102627173|K04733 interleukin-1 receptor-associated kinase 4 [EC:2.7.11.1] | (RefSeq) probable serine/threonine-protein kinase At1g18390	--	[T]	Signal transduction mechanisms	Protein kinase domain;; Protein tyrosine kinase;; Wall-associated receptor kinase C-terminal;; Wall-associated receptor kinase galacturonan-binding	Probable serine/threonine-protein kinase At1g18390 (Precursor) GN=At1g18390 OS=Arabidopsis thaliana (Mouse-ear cress) PE=2 SV=2	T	Signal transduction mechanisms	PREDICTED: probable serine/threonine-protein kinase At1g18390-like isoform X1 [Citrus sinensis]
orange1.1t02169	81	99	119	272	248	234	0.394076	0.422881	0.653729	2.65121	1.74302	1.67778	4.22937e-10	1.85486	up	[S]	Function unknown	--	--	--	--	--	NB-ARC domain;; Leucine Rich repeats (2 copies);; Leucine rich repeat;; Leucine Rich Repeat;; Leucine rich repeat;; NACHT domain	TMV resistance protein N GN=N OS=Nicotiana glutinosa (Tobacco) PE=1 SV=1	T	Signal transduction mechanisms	PREDICTED: putative disease resistance protein At4g11170-like [Citrus sinensis]
Cs6g10300	136	82	93	164	124	166	0.873167	0.488171	0.701254	1.7491	1.16002	1.53566	0.00145498	1.11007	up	[RTKL]	General function prediction only;; Signal transduction mechanisms;; Transcription;; Replication, recombination and repair	Molecular Function: ATP binding (GO:0005524);; Biological Process: protein phosphorylation (GO:0006468);; Cellular Component: integral component of membrane (GO:0016021);; Molecular Function: 2-alkenal reductase [NAD(P)] activity (GO:0032440);; Molecular Function: tau-protein kinase activity (GO:0050321);; Biological Process: oxidation-reduction process (GO:0055114);;	--	--	--	--	Protein kinase domain;; Protein tyrosine kinase;; Leucine rich repeat;; Leucine Rich repeats (2 copies);; Leucine Rich Repeat;; Leucine rich repeat N-terminal domain	Probable inactive receptor kinase At5g58300 (Precursor) GN=At5g58300 OS=Arabidopsis thaliana (Mouse-ear cress) PE=2 SV=1	T	Signal transduction mechanisms	hypothetical protein CICLE_v10011280mg [Citrus clementina]
Cs2g03950	44	20	11	56	80	48	0.462704	0.189002	0.1319	0.97884	1.22491	0.725771	0.00169999	1.55293	up	--	--	Molecular Function: hydrolase activity (GO:0016787);;	--	--	--	--	X8 domain	Glucan endo-1,3-beta-glucosidase 1 (Precursor) OS=Arabidopsis thaliana (Mouse-ear cress) PE=1 SV=3	R	General function prediction only	hypothetical protein CISIN_1g048380mg, partial [Citrus sinensis]
Cs5g04400	2549	4552	3173	4206	4478	4563	7.5087	12.4654	10.9764	20.6047	19.1956	19.369	9.83597e-07	1.01472	up	--	--	--	--	--	--	--	Protein of unknown function (DUF629);; Ubiquitin carboxyl-terminal hydrolase;; Protein of unknown function (DUF627)	Ubiquitin carboxyl-terminal hydrolase 23 GN=UBP23 OS=Arabidopsis thaliana (Mouse-ear cress) PE=2 SV=2	O	Posttranslational modification, protein turnover, chaperones	PREDICTED: uncharacterized protein LOC102612465 isoform X1 [Citrus sinensis]
Citrus_sinensis_newGene_3329	99	129	87	150	141	122	1.20183	1.48656	1.29131	3.04896	2.49218	2.13543	0.000324101	1.01982	up	--	--	Biological Process: defense response (GO:0006952);; Molecular Function: ADP binding (GO:0043531);;	--	--	--	--	--	--	--	--	PREDICTED: TMV resistance protein N-like isoform X2 [Citrus sinensis]
Cs6g10970	34	22	20	87	51	71	0.59298	0.363885	0.405453	2.55406	1.30802	1.80379	2.54467e-05	1.8168	up	--	--	--	--	--	--	--	Lecithin retinol acyltransferase	--	S	Function unknown	hypothetical protein CICLE_v10012617mg [Citrus clementina]
Cs7g06720	1447	1100	720	2701	3108	1711	15.2036	10.7407	8.87643	47.2083	47.5265	25.9048	1.37862e-09	1.76938	up	--	--	Molecular Function: aspartic-type endopeptidase activity (GO:0004190);; Biological Process: proteolysis (GO:0006508);; Cellular Component: apoplast (GO:0048046);;	--	--	[O]	Posttranslational modification, protein turnover, chaperones	Xylanase inhibitor N-terminal;; Xylanase inhibitor C-terminal;; Eukaryotic aspartyl protease	Protein ASPARTIC PROTEASE IN GUARD CELL 2 (Precursor) GN=ASPG2 OS=Arabidopsis thaliana (Mouse-ear cress) PE=2 SV=1	O	Posttranslational modification, protein turnover, chaperones	PREDICTED: protein ASPARTIC PROTEASE IN GUARD CELL 2-like [Citrus sinensis]
orange1.1t01815	112	64	56	207	338	177	0.40924	0.224791	0.241865	1.30753	1.80863	0.966013	4.78736e-09	2.05948	up	[S]	Function unknown	--	--	--	--	--	NB-ARC domain;; TIR domain;; Leucine Rich repeats (2 copies);; Leucine rich repeat;; TIR domain;; Leucine Rich Repeat;; Leucine rich repeat;; Leucine Rich Repeat	TMV resistance protein N GN=N OS=Nicotiana glutinosa (Tobacco) PE=1 SV=1	T	Signal transduction mechanisms	PREDICTED: putative disease resistance protein At4g11170-like [Citrus sinensis]
Cs3g22330	47	52	46	127	54	64	0.84552	0.87618	0.974757	3.8277	1.42357	1.65925	0.0085661	1.22531	up	--	--	--	--	--	--	--	Protein of unknown function (DUF688)	--	S	Function unknown	PREDICTED: uncharacterized protein LOC102622345 [Citrus sinensis]
Cs4g13880	52	62	36	57	85	78	0.636379	0.699083	0.507789	1.16096	1.50679	1.38272	0.000459622	1.12743	up	--	--	--	--	--	--	--	Fanconi Anaemia group E protein FANCE	--	S	Function unknown	hypothetical protein CICLE_v10010231mg [Citrus clementina]
Cs6g01080	489	629	478	773	558	869	1.92176	2.29808	2.2068	5.05457	3.18986	4.92427	1.03651e-05	1.10024	up	--	--	--	--	--	[T]	Signal transduction mechanisms	NB-ARC domain;; Leucine Rich repeats (2 copies);; Leucine rich repeat;; Leucine Rich Repeat	Putative disease resistance RPP13-like protein 1 GN=RPPL1 OS=Arabidopsis thaliana (Mouse-ear cress) PE=3 SV=1	T	Signal transduction mechanisms	PREDICTED: putative disease resistance protein At3g14460-like [Citrus sinensis]
orange1.1t00034	126	156	107	18	31	49	4.35537	5.00181	4.35458	0.98297	1.55208	2.44583	0.00197652	-1.18569	down	--	--	--	--	--	[V]	Defense mechanisms	Serpin (serine protease inhibitor)	Serpin-Z2B OS=Triticum aestivum (Wheat) PE=1 SV=1	V	Defense mechanisms	hypothetical protein CISIN_1g046618mg [Citrus sinensis]
Cs1g05250	529	630	501	115	145	163	4.13173	4.57852	4.59254	1.49051	1.64426	1.83389	1.62601e-13	-1.2792	down	[RTKL]	General function prediction only;; Signal transduction mechanisms;; Transcription;; Replication, recombination and repair	Molecular Function: nucleotide binding (GO:0000166);; Molecular Function: protein kinase activity (GO:0004672);; Biological Process: phosphorylation (GO:0016310);;	K04733|0|cit:102628068|K04733 interleukin-1 receptor-associated kinase 4 [EC:2.7.11.1] | (RefSeq) G-type lectin S-receptor-like serine/threonine-protein kinase RLK1	--	--	--	Protein kinase domain;; Protein tyrosine kinase;; D-mannose binding lectin;; S-locus glycoprotein family;; PAN-like domain	G-type lectin S-receptor-like serine/threonine-protein kinase RLK1 (Precursor) GN=RLK1 OS=Arabidopsis thaliana (Mouse-ear cress) PE=2 SV=2	T	Signal transduction mechanisms	PREDICTED: G-type lectin S-receptor-like serine/threonine-protein kinase RLK1-like [Citrus sinensis]
Cs8g03560	186	89	34	1493	1493	303	1.78221	0.793272	0.384527	23.8942	20.9189	4.19892	7.12111e-05	2.32107	up	--	--	--	--	--	--	--	Protein of unknown function (DUF1005)	--	S	Function unknown	PREDICTED: uncharacterized protein LOC102617316 [Citrus sinensis]
Cs5g19470	45	59	50	129	65	102	0.213659	0.260731	0.278896	1.02115	0.448231	0.701014	0.000440973	1.43054	up	[S]	Function unknown	--	--	--	--	--	NB-ARC domain;; TIR domain;; Leucine Rich repeats (2 copies);; Leucine rich repeat;; Leucine Rich Repeat;; TIR domain;; Leucine rich repeat;; NACHT domain	TMV resistance protein N GN=N OS=Nicotiana glutinosa (Tobacco) PE=1 SV=1	T	Signal transduction mechanisms	PREDICTED: TMV resistance protein N-like [Citrus sinensis]
Cs8g18780	539	627	459	621	955	1001	6.0499	6.54287	6.04619	11.5912	15.6165	16.1949	2.81026e-16	1.29487	up	[Q]	Secondary metabolites biosynthesis, transport and catabolism	Molecular Function: iron ion binding (GO:0005506);; Molecular Function: electron carrier activity (GO:0009055);; Biological Process: abscisic acid metabolic process (GO:0009687);; Biological Process: response to red light (GO:0010114);; Molecular Function: (+)-abscisic acid 8'-hydroxylase activity (GO:0010295);; Molecular Function: oxygen binding (GO:0019825);; Molecular Function: heme binding (G…	K09843|0|cic:CICLE_v10028346mg|K09843 (+)-abscisic acid 8'-hydroxylase [EC:1.14.13.93] | (RefSeq) hypothetical protein	Carotenoid biosynthesis (ko00906)	[QI]	Secondary metabolites biosynthesis, transport and catabolism;; Lipid transport and metabolism	Cytochrome P450	Abscisic acid 8&apos;-hydroxylase 2 GN=CYP707A2 OS=Arabidopsis thaliana (Mouse-ear cress) PE=2 SV=1	Q	Secondary metabolites biosynthesis, transport and catabolism	hypothetical protein CICLE_v10028346mg [Citrus clementina]
Cs9g07420	5391	4849	4033	362	934	735	72.3148	60.4517	63.5124	8.05707	18.2111	14.197	1.15288e-16	-2.07477	down	[E]	Amino acid transport and metabolism	Cellular Component: plasma membrane (GO:0005886);; Molecular Function: S-adenosylmethionine-homocysteine S-methyltransferase activity (GO:0008898);; Biological Process: methylation (GO:0032259);;	K00547|0|cit:102618286|K00547 homocysteine S-methyltransferase [EC:2.1.1.10] | (RefSeq) homocysteine S-methyltransferase 3	Cysteine and methionine metabolism (ko00270)	[E]	Amino acid transport and metabolism	Homocysteine S-methyltransferase	Homocysteine S-methyltransferase 3 GN=HMT3 OS=Arabidopsis thaliana (Mouse-ear cress) PE=1 SV=2	E	Amino acid transport and metabolism	PREDICTED: homocysteine S-methyltransferase 3-like [Citrus sinensis]
Cs1g20800	8929	12471	9926	14324	24521	23929	48.1812	61.5409	61.9284	127.175	193.293	182.896	7.08127e-20	1.60559	up	--	--	--	--	--	--	--	Protein of unknown function (DUF1399)	--	S	Function unknown	PREDICTED: uncharacterized protein LOC102625208 isoform X1 [Citrus sinensis]
Cs3g16490	28	19	25	108	66	73	0.491408	0.308088	0.500082	3.16309	1.68593	1.85333	8.85303e-07	2.08161	up	--	--	--	--	--	--	--	--	MEPFL2 {ECO:0000305} (Precursor) GN=T28I19.4 OS=Arabidopsis thaliana (Mouse-ear cress) PE=2 SV=1	R	General function prediction only	PREDICTED: EPIDERMAL PATTERNING FACTOR-like protein 2-like isoform X1 [Citrus sinensis]
orange1.1t01943	1816	1614	1524	423	559	535	30.0397	24.81	29.5963	11.6349	13.4452	12.7334	7.45586e-13	-1.0361	down	--	--	--	--	--	--	--	--	--	--	--	PREDICTED: G patch domain-containing protein 8-like [Citrus sinensis]
Cs4g12970	62	45	40	83	87	80	2.8117	1.88483	2.13014	6.34603	5.82291	5.27476	7.56633e-05	1.31673	up	--	--	Molecular Function: actin binding (GO:0003779);; Cellular Component: cytoplasm (GO:0005737);; Cellular Component: cytoskeleton (GO:0005856);; Biological Process: actin cytoskeleton organization (GO:0030036);;	K05759|1.28531e-93|cit:102628423|K05759 profilin | (RefSeq) profilin-4	--	[Z]	Cytoskeleton	Profilin	Profilin-4 OS=Corylus avellana (European hazel) PE=1 SV=1	Z	Cytoskeleton	hypothetical protein CICLE_v10009871mg [Citrus clementina]
orange1.1t02189	12	25	30	60	76	36	0.051854	0.105329	0.157726	0.450377	0.501929	0.230538	0.00119033	1.58736	up	--	--	--	--	--	--	--	NB-ARC domain;; TIR domain;; Leucine Rich repeats (2 copies);; Leucine rich repeat;; TIR domain;; Leucine Rich Repeat;; Leucine Rich Repeat	TMV resistance protein N GN=N OS=Nicotiana glutinosa (Tobacco) PE=1 SV=1	T	Signal transduction mechanisms	PREDICTED: TMV resistance protein N-like [Citrus sinensis]
Cs6g04620	397	265	215	557	336	306	6.81676	4.24493	4.36002	15.8762	8.47057	7.5802	0.00527977	1.04968	up	--	--	--	--	--	--	--	--	--	R	General function prediction only	hypothetical protein CICLE_v10013224mg [Citrus clementina]
Cs3g12820	130	120	87	28	31	38	2.79881	2.39604	2.20237	0.988033	0.956629	1.17382	0.002171	-1.02948	down	--	--	--	--	--	[T]	Signal transduction mechanisms	Copine	Protein BONZAI 3 GN=BON3 OS=Arabidopsis thaliana (Mouse-ear cress) PE=1 SV=1	T	Signal transduction mechanisms	PREDICTED: protein BONZAI 3-like [Citrus sinensis]
Cs4g18310	11582	11762	10008	48849	55234	55348	102.998	96.9502	104.418	733.076	724.356	719.41	7.33641e-210	2.90348	up	[K]	Transcription	Molecular Function: transcription factor activity, sequence-specific DNA binding (GO:0003700);; Cellular Component: nucleus (GO:0005634);; Biological Process: regulation of transcription, DNA-templated (GO:0006355);; Biological Process: response to heat (GO:0009408);; Molecular Function: sequence-specific DNA binding (GO:0043565);;	K09419|0|cit:102620157|K09419 heat shock transcription factor, other eukaryote | (RefSeq) heat shock factor protein HSF30	--	[K]	Transcription	HSF-type DNA-binding	Heat shock factor protein HSF30 GN=HSF30 OS=Solanum peruvianum (Peruvian tomato) PE=2 SV=1	K	Transcription	hypothetical protein CICLE_v10008617mg [Citrus clementina]
Cs4g15260	607	402	394	967	796	1202	3.73685	2.29982	2.84628	9.90673	7.1341	10.6668	3.15123e-10	1.65644	up	--	--	--	K11699|0|cit:102621864|K11699 RNA-dependent RNA polymerase [EC:2.7.7.48] | (RefSeq) probable RNA-dependent RNA polymerase 3	--	[A]	RNA processing and modification	RNA dependent RNA polymerase	Probable RNA-dependent RNA polymerase 3 GN=F6F22.6 OS=Arabidopsis thaliana (Mouse-ear cress) PE=3 SV=2	A	RNA processing and modification	hypothetical protein CICLE_v10007331mg [Citrus clementina]
Cs3g25600	63	52	40	150	150	135	1.04428	0.788743	0.777338	4.12476	3.60252	3.21297	2.11915e-12	2.02426	up	--	--	Molecular Function: DNA binding (GO:0003677);; Molecular Function: transcription factor activity, sequence-specific DNA binding (GO:0003700);; Cellular Component: nucleus (GO:0005634);; Biological Process: regulation of transcription, DNA-templated (GO:0006355);; Biological Process: plant-type cell wall modification (GO:0009827);; Biological Process: pollen tube growth (GO:0009860);; Biological P…	K09264|1.37365e-139|cit:102609278|K09264 MADS-box transcription factor, plant | (RefSeq) floral homeotic protein DEFICIENS-like	--	[K]	Transcription	SRF-type transcription factor (DNA-binding and dimerisation domain);; K-box region	Floral homeotic protein DEFICIENS GN=DEFA OS=Antirrhinum majus (Garden snapdragon) PE=1 SV=1	K	Transcription	PREDICTED: floral homeotic protein DEFICIENS-like [Citrus sinensis]
Cs5g07470	110	120	82	22	18	30	1.3935	1.41111	1.22497	0.46569	0.329185	0.542237	0.000385813	-1.31479	down	--	--	--	--	--	--	--	F-box domain	Putative F-box/LRR-repeat protein At5g02700 GN=At5g02700 OS=Arabidopsis thaliana (Mouse-ear cress) PE=4 SV=1	R	General function prediction only	hypothetical protein CISIN_1g012220mg [Citrus sinensis]
Cs1g22240	65	47	38	44	104	102	1.2111	0.805429	0.812566	1.35095	2.81928	2.72511	0.00269293	1.1998	up	--	--	--	--	--	--	--	--	--	S	Function unknown	PREDICTED: uncharacterized protein LOC102625103 [Citrus sinensis]
Cs9g09430	21	17	16	135	142	87	0.071967	0.051963	0.06126	0.767143	0.70864	0.426642	4.8424e-16	3.00746	up	[E]	Amino acid transport and metabolism	Biological Process: response to wounding (GO:0009611);; Biological Process: response to nematode (GO:0009624);; Biological Process: response to abscisic acid (GO:0009737);; Biological Process: response to salicylic acid (GO:0009751);; Biological Process: response to jasmonic acid (GO:0009753);; Cellular Component: membrane (GO:0016020);; Biological Process: hyperosmotic salinity response (GO:0042…	K14638|0|cit:102610124|K14638 solute carrier family 15 (peptide/histidine transporter), member 3/4 | (RefSeq) protein NRT1/ PTR FAMILY 5.2-like	--	[E]	Amino acid transport and metabolism	POT family	Protein NRT1/ PTR FAMILY 5.2 GN=MCL19.10 OS=Arabidopsis thaliana (Mouse-ear cress) PE=2 SV=1	P	Inorganic ion transport and metabolism	PREDICTED: peptide transporter PTR3-A-like [Citrus sinensis]
Cs4g07540	4859	4798	3610	1155	1288	1275	79.1646	72.6595	69.074	31.2758	30.5156	29.929	1.94813e-21	-1.1454	down	[H]	Coenzyme transport and metabolism	Molecular Function: ribonuclease inhibitor activity (GO:0008428);; Biological Process: regulation of RNA metabolic process (GO:0051252);;	--	--	--	--	Demethylmenaquinone methyltransferase	Putative 4-hydroxy-4-methyl-2-oxoglutarate aldolase 3 GN=At5g56260 OS=Arabidopsis thaliana (Mouse-ear cress) PE=1 SV=1	R	General function prediction only	PREDICTED: regulator of ribonuclease-like protein 3-like [Citrus sinensis]
Cs5g09320	3676	4425	3154	7025	8470	7864	28.9162	32.3563	29.1293	91.8886	96.9408	89.1204	6.92816e-75	1.71606	up	[R]	General function prediction only	Cellular Component: nucleus (GO:0005634);; Cellular Component: cytosol (GO:0005829);; Cellular Component: plasma membrane (GO:0005886);; Biological Process: response to heat (GO:0009408);; Biological Process: response to high light intensity (GO:0009644);; Biological Process: response to hydrogen peroxide (GO:0042542);; Biological Process: response to cadmium ion (GO:0046686);;	K09553|0|cit:102624310|K09553 stress-induced-phosphoprotein 1 | (RefSeq) hsp70-Hsp90 organizing protein 3-like	--	[O]	Posttranslational modification, protein turnover, chaperones	TPR repeat;; Tetratricopeptide repeat;; Tetratricopeptide repeat;; Tetratricopeptide repeat;; Tetratricopeptide repeat;; Tetratricopeptide repeat;; Tetratricopeptide repeat;; Tetratricopeptide repeat;; Tetratricopeptide repeat;; Tetratricopeptide repeat;; Tetratricopeptide repeat;; Anaphase-promoting complex, cyclosome, subunit 3;; Fis1 C-terminal tetratricopeptide repeat;; Tetratricopeptide repe…	Hsp70-Hsp90 organizing protein 3 GN=HOP3 OS=Arabidopsis thaliana (Mouse-ear cress) PE=2 SV=1	O	Posttranslational modification, protein turnover, chaperones	hypothetical protein CICLE_v10019462mg [Citrus clementina]
Cs2g04760	1571	1619	1272	2606	1609	2356	11.8058	11.2516	11.1774	32.4664	17.5515	25.3918	3.98252e-06	1.19864	up	--	--	--	--	--	--	--	Protein of unknown function (DUF688)	--	S	Function unknown	PREDICTED: uncharacterized protein LOC102610214 isoform X1 [Citrus sinensis]
Cs5g22500	58	35	50	54	94	79	0.447252	0.248778	0.447589	0.684141	1.05748	0.8769	0.00277653	1.14677	up	--	--	--	--	--	--	--	Leucine rich repeat;; Leucine Rich repeats (2 copies);; Leucine Rich Repeat;; Leucine rich repeat	Disease resistance protein RPS4 {ECO:0000303|PubMed:10571887} OS=Arabidopsis thaliana (Mouse-ear cress) PE=1 SV=1	T	Signal transduction mechanisms	PREDICTED: leucine-rich repeat protein SHOC-2-like [Citrus sinensis]
Cs1g09470	38	57	43	126	115	187	0.205999	0.287647	0.274578	1.1481	0.912687	1.47647	5.73284e-11	2.1072	up	--	--	--	--	--	[T]	Signal transduction mechanisms	NB-ARC domain	Putative disease resistance protein RGA3 GN=RGA3 OS=Solanum bulbocastanum (Wild potato) PE=2 SV=2	T	Signal transduction mechanisms	PREDICTED: putative disease resistance protein RGA3-like isoform X1 [Citrus sinensis]
Cs5g22810	58	43	31	161	92	179	0.657144	0.445207	0.405501	3.04444	1.52425	2.92428	6.52952e-08	2.10151	up	[TZDR]	Signal transduction mechanisms;; Cytoskeleton;; Cell cycle control, cell division, chromosome partitioning;; General function prediction only	Molecular Function: calcium ion binding (GO:0005509);;	K13448|1.74453e-112|cit:102621120|K13448 calcium-binding protein CML | (RefSeq) calmodulin-like protein 3	Plant-pathogen interaction (ko04626)	[T]	Signal transduction mechanisms	EF hand;; EF-hand domain pair;; EF-hand domain;; EF hand;; EF-hand domain pair;; Secreted protein acidic and rich in cysteine Ca binding region;; Cytoskeletal-regulatory complex EF hand	Calmodulin-like protein 3 GN=CML3 OS=Arabidopsis thaliana (Mouse-ear cress) PE=2 SV=1	T	Signal transduction mechanisms	hypothetical protein CICLE_v10022299mg [Citrus clementina]
Cs4g06210	5009	5291	4009	1231	1320	1296	45.8344	44.9981	43.0776	18.7209	17.57	17.0806	5.97542e-25	-1.20333	down	[S]	Function unknown	Cellular Component: membrane (GO:0016020);;	K02221|2.42002e-170|cit:102618998|K02221 YggT family protein | (RefSeq) hypothetical protein	--	--	--	YGGT family	Uncharacterized protein ycf19 GN=ycf19 OS=Guillardia theta (Cryptomonas phi) PE=3 SV=1	S	Function unknown	PREDICTED: uncharacterized protein LOC102618998 [Citrus sinensis]
orange1.1t01783	2675	4069	2906	753	1371	795	11.5967	16.3986	14.7936	5.42619	8.64632	4.96306	1.62895e-05	-1.02363	down	--	--	--	--	--	--	--	Helix-loop-helix DNA-binding domain	Transcription factor PIL1 GN=F14M4.20 OS=Arabidopsis thaliana (Mouse-ear cress) PE=1 SV=1	S	Function unknown	PREDICTED: uncharacterized protein LOC102607618 [Citrus sinensis]
orange1.1t05513	84	94	66	90	89	230	4.04449	4.22098	3.73405	7.21314	6.24667	16.088	0.00325368	1.21619	up	[R]	General function prediction only	--	--	--	[I]	Lipid transport and metabolism	Patatin-like phospholipase	Patatin-like protein 2 GN=PLP2 OS=Arabidopsis thaliana (Mouse-ear cress) PE=1 SV=1	I	Lipid transport and metabolism	PREDICTED: patatin-3-Kuras 1-like [Citrus sinensis]
Cs8g18300	1426	1844	1250	2646	3871	3186	16.1672	19.4873	16.722	50.0658	64.0227	52.0923	3.48343e-42	1.74572	up	--	--	--	--	--	[GC]	Carbohydrate transport and metabolism;; Energy production and conversion	--	UDP-glycosyltransferase 76C3 GN=UGT76C3 OS=Arabidopsis thaliana (Mouse-ear cress) PE=3 SV=1	CG	Energy production and conversion;; Carbohydrate transport and metabolism	hypothetical protein CICLE_v10030245mg [Citrus clementina]
Cs4g10330	1268	1422	1157	2585	1395	1697	14.7523	15.3795	15.8151	50.0419	23.6283	28.46	0.000100591	1.19026	up	[RTKL]	General function prediction only;; Signal transduction mechanisms;; Transcription;; Replication, recombination and repair	Molecular Function: calmodulin-dependent protein kinase activity (GO:0004683);; Molecular Function: calcium ion binding (GO:0005509);; Molecular Function: ATP binding (GO:0005524);; Biological Process: protein phosphorylation (GO:0006468);;	K13412|0|cit:102626879|K13412 calcium-dependent protein kinase [EC:2.7.11.1] | (RefSeq) calcium-dependent protein kinase 2-like	Plant-pathogen interaction (ko04626)	[T]	Signal transduction mechanisms	Protein kinase domain;; EF hand;; Protein tyrosine kinase;; EF-hand domain pair;; EF-hand domain;; EF-hand domain pair;; EF hand;; Cytoskeletal-regulatory complex EF hand;; Secreted protein acidic and rich in cysteine Ca binding region	Calcium-dependent protein kinase 9 GN=CPK9 OS=Arabidopsis thaliana (Mouse-ear cress) PE=1 SV=1	T	Signal transduction mechanisms	hypothetical protein CICLE_v10007983mg [Citrus clementina]
Cs5g19240	250	245	207	855	570	859	1.62715	1.49273	1.56339	9.23541	5.4141	8.10525	8.38013e-19	2.26579	up	[S]	Function unknown	--	--	--	--	--	NB-ARC domain;; Leucine rich repeat;; Leucine Rich repeats (2 copies);; Leucine Rich Repeat;; Leucine Rich Repeat	Putative disease resistance protein At4g11170 GN=At4g11170 OS=Arabidopsis thaliana (Mouse-ear cress) PE=2 SV=1	T	Signal transduction mechanisms	PREDICTED: TMV resistance protein N-like isoform X1 [Citrus sinensis]
Cs9g02720	532	456	344	2757	1913	1343	4.1353	3.29293	3.13515	35.6541	21.64	15.0487	2.12438e-17	2.65616	up	--	--	Cellular Component: Golgi apparatus (GO:0005794);; Biological Process: cellulose microfibril organization (GO:0010215);; Biological Process: cell growth (GO:0016049);; Cellular Component: anchored component of plasma membrane (GO:0046658);;	--	--	--	--	COBRA-like protein	COBRA-like protein 7 (Precursor) GN=dl4100c OS=Arabidopsis thaliana (Mouse-ear cress) PE=1 SV=2	R	General function prediction only	PREDICTED: COBRA-like protein 7-like [Citrus sinensis]
Citrus_sinensis_newGene_2465	54	74	39	105	117	92	0.760422	1.11044	0.750403	2.8105	2.72707	2.21266	2.81712e-06	1.47975	up	--	--	Molecular Function: protein serine/threonine kinase activity (GO:0004674);; Molecular Function: ATP binding (GO:0005524);; Biological Process: protein phosphorylation (GO:0006468);; Cellular Component: integral component of membrane (GO:0016021);;	K04733|4.15039e-31|cic:CICLE_v10003528mg|K04733 interleukin-1 receptor-associated kinase 4 [EC:2.7.11.1] | (RefSeq) hypothetical protein	--	--	--	--	--	--	--	hypothetical protein CUMW_127310 [Citrus unshiu]
Cs8g18260	13964	16239	11552	36051	43055	36471	51.6051	55.781	50.1286	221.533	231.499	194.177	1.80103e-80	2.12508	up	[O]	Posttranslational modification, protein turnover, chaperones	Molecular Function: ATP binding (GO:0005524);; Biological Process: response to stress (GO:0006950);;	K03283|0|cit:102609521|K03283 heat shock 70kDa protein 1/8 | (RefSeq) heat shock cognate 70 kDa protein 2-like	Spliceosome (ko03040);; Protein processing in endoplasmic reticulum (ko04141);; Endocytosis (ko04144)	[O]	Posttranslational modification, protein turnover, chaperones	Hsp70 protein;; NAD-specific glutamate dehydrogenase	Heat shock cognate 70 kDa protein GN=HSP70 OS=Petunia hybrida (Petunia) PE=2 SV=1	O	Posttranslational modification, protein turnover, chaperones	PREDICTED: heat shock cognate 70 kDa protein-like [Citrus sinensis]
orange1.1t03813	132	149	97	430	246	130	2.39958	2.52708	2.06468	13.0615	6.53151	3.41879	0.000458306	1.54515	up	--	--	--	--	--	--	--	Polyketide cyclase / dehydrase and lipid transport	Lachrymatory-factor synthase (Precursor) GN=LFS OS=Allium cepa (Onion) PE=1 SV=1	S	Function unknown	PREDICTED: uncharacterized protein LOC102613155 [Citrus sinensis]
Cs7g30485	8194	10197	8077	2371	1901	2707	75.1231	86.894	86.9608	36.1338	25.3502	35.7507	1.50812e-09	-1.20033	down	--	--	Molecular Function: DNA binding (GO:0003677);; Molecular Function: transcription factor activity, sequence-specific DNA binding (GO:0003700);; Cellular Component: nucleus (GO:0005634);; Biological Process: regulation of transcription, DNA-templated (GO:0006355);;	--	--	--	--	AP2 domain	Dehydration-responsive element-binding protein 2A GN=K18I23.22 OS=Arabidopsis thaliana (Mouse-ear cress) PE=1 SV=1	K	Transcription	hypothetical protein CICLE_v10032029mg [Citrus clementina]
orange1.1t04113	195	331	228	566	327	277	0.971588	1.5386	1.33435	4.70477	2.3783	1.99602	0.00137477	1.21572	up	[RTKL]	General function prediction only;; Signal transduction mechanisms;; Transcription;; Replication, recombination and repair	Molecular Function: ATP binding (GO:0005524);; Biological Process: protein phosphorylation (GO:0006468);; Cellular Component: integral component of membrane (GO:0016021);; Molecular Function: 2-alkenal reductase [NAD(P)] activity (GO:0032440);; Molecular Function: tau-protein kinase activity (GO:0050321);; Biological Process: oxidation-reduction process (GO:0055114);;	--	--	--	--	Leucine Rich repeats (2 copies);; Protein kinase domain;; Leucine rich repeat;; Protein tyrosine kinase;; Leucine Rich Repeat;; Leucine Rich repeat;; Leucine rich repeat;; Leucine rich repeat N-terminal domain	Probably inactive leucine-rich repeat receptor-like protein kinase At3g28040 (Precursor) GN=At3g28040 OS=Arabidopsis thaliana (Mouse-ear cress) PE=2 SV=1	T	Signal transduction mechanisms	PREDICTED: probably inactive leucine-rich repeat receptor-like protein kinase At3g28040-like [Citrus sinensis]
Cs2g17090	68	129	93	78	251	195	0.734299	1.29554	1.1948	1.39979	4.02007	3.05077	0.00143954	1.28612	up	--	--	Biological Process: carbohydrate metabolic process (GO:0005975);; Molecular Function: cellulase activity (GO:0008810);; Cellular Component: chloroplast (GO:0009507);; Biological Process: cell wall modification involved in multidimensional cell growth (GO:0042547);;	K01179|0|cit:102620120|K01179 endoglucanase [EC:3.2.1.4] | (RefSeq) endoglucanase 8-like	Starch and sucrose metabolism (ko00500)	--	--	Glycosyl hydrolase family 9	Endoglucanase 8 (Precursor) GN=CEL1 OS=Arabidopsis thaliana (Mouse-ear cress) PE=2 SV=1	G	Carbohydrate transport and metabolism	PREDICTED: endoglucanase 8-like [Citrus sinensis]
Cs2g23260	5806	5600	4749	574	2089	1360	96.9976	86.9486	93.1573	15.9413	50.777	32.7245	8.91592e-05	-1.28148	down	--	--	--	--	--	--	--	Protein of unknown function (DUF506)	--	S	Function unknown	hypothetical protein CICLE_v10016109mg [Citrus clementina]
orange1.1t02547	1097	1024	978	217	409	196	13.9487	12.102	14.5945	4.57156	7.55086	3.57593	1.56487e-05	-1.1978	down	--	--	Molecular Function: transcription regulatory region sequence-specific DNA binding (GO:0000976);; Molecular Function: transcription factor activity, sequence-specific DNA binding (GO:0003700);; Cellular Component: nucleus (GO:0005634);; Biological Process: regulation of transcription, DNA-templated (GO:0006355);;	--	--	[K]	Transcription	Homeobox domain;; Homeobox associated leucine zipper	Homeobox-leucine zipper protein ATHB-12 GN=ATHB-12 OS=Arabidopsis thaliana (Mouse-ear cress) PE=2 SV=1	K	Transcription	PREDICTED: homeobox-leucine zipper protein ATHB-12-like isoform X1 [Citrus sinensis]
orange1.1t00778	53	60	55	55	92	116	0.90012	0.948719	1.09474	1.56088	2.28283	2.84848	0.000722317	1.16764	up	[QR]	Secondary metabolites biosynthesis, transport and catabolism;; General function prediction only	Cellular Component: mitochondrion (GO:0005739);; Molecular Function: methyltransferase activity (GO:0008168);; Biological Process: methylation (GO:0032259);; Biological Process: response to cadmium ion (GO:0046686);;	--	--	[R]	General function prediction only	Methyltransferase domain;; Methyltransferase domain	--	R	General function prediction only	PREDICTED: putative methyltransferase DDB_G0268948-like [Citrus sinensis]
Cs4g04000	646	709	555	151	233	169	16.5723	16.8961	16.7069	6.42757	8.66877	6.21514	1.03659e-09	-1.09962	down	--	--	--	--	--	--	--	Domain of unknown function (DUF4228)	--	S	Function unknown	hypothetical protein CISIN_1g030585mg [Citrus sinensis]
Cs2g01010	88	138	108	163	417	204	0.94777	1.38307	1.37176	2.92497	6.5727	3.18415	1.48237e-06	1.67991	up	[RTKL]	General function prediction only;; Signal transduction mechanisms;; Transcription;; Replication, recombination and repair	--	K04733|0|cic:CICLE_v10018319mg|K04733 interleukin-1 receptor-associated kinase 4 [EC:2.7.11.1] | (RefSeq) hypothetical protein	--	--	--	Protein kinase domain;; Protein tyrosine kinase;; Leucine rich repeat;; Leucine Rich repeats (2 copies);; Leucine Rich Repeat;; Leucine Rich repeat;; Leucine rich repeat	Probable LRR receptor-like serine/threonine-protein kinase At4g08850 (Precursor) GN=At4g08850 OS=Arabidopsis thaliana (Mouse-ear cress) PE=2 SV=3	T	Signal transduction mechanisms	hypothetical protein CICLE_v10018319mg, partial [Citrus clementina]
Cs4g09250	111	101	93	20	26	20	3.66525	3.07718	3.5964	1.02605	1.21508	0.928286	7.08483e-05	-1.3964	down	--	--	Cellular Component: mitochondrion (GO:0005739);;	--	--	--	--	A2L zinc ribbon domain	--	S	Function unknown	PREDICTED: uncharacterized protein LOC102621380 [Citrus sinensis]
Cs8g18370	9189	11007	8025	2268	2890	2705	58.0502	64.6347	59.5345	23.8218	26.5633	24.614	8.07194e-43	-1.16656	down	[R]	General function prediction only	Molecular Function: ubiquitin-protein transferase activity (GO:0004842);; Molecular Function: zinc ion binding (GO:0008270);; Biological Process: defense response to bacterium (GO:0042742);; Biological Process: protein autoubiquitination (GO:0051865);;	--	--	--	--	Ankyrin repeats (3 copies);; Ankyrin repeat;; Ankyrin repeats (many copies);; Ankyrin repeats (many copies);; Ankyrin repeat	Putative E3 ubiquitin-protein ligase XBAT31 GN=XBAT31 OS=Arabidopsis thaliana (Mouse-ear cress) PE=2 SV=1	O	Posttranslational modification, protein turnover, chaperones	hypothetical protein CICLE_v10028459mg [Citrus clementina]
Cs4g03330	879	1192	801	2270	2427	2363	7.20629	9.08608	7.71275	30.9707	28.9686	27.9267	2.12616e-42	1.94937	up	[IQ]	Lipid transport and metabolism;; Secondary metabolites biosynthesis, transport and catabolism	Molecular Function: ligase activity (GO:0016874);; Molecular Function: Photinus-luciferin 4-monooxygenase (ATP-hydrolyzing) activity (GO:0047077);; Biological Process: oxidation-reduction process (GO:0055114);;	K01904|0|cic:CICLE_v10007733mg|K01904 4-coumarate--CoA ligase [EC:6.2.1.12] | (RefSeq) hypothetical protein	Ubiquinone and other terpenoid-quinone biosynthesis (ko00130);; Phenylalanine metabolism (ko00360);; Phenylpropanoid biosynthesis (ko00940)	[I]	Lipid transport and metabolism	AMP-binding enzyme;; AMP-binding enzyme C-terminal domain	4-coumarate--CoA ligase 1 GN=4CL1 OS=Nicotiana tabacum (Common tobacco) PE=2 SV=1	H	Coenzyme transport and metabolism	hypothetical protein CICLE_v10007733mg [Citrus clementina]
Cs6g08100	53	23	21	54	150	121	0.456206	0.182314	0.20778	0.766912	1.87665	1.4934	1.83944e-05	1.94002	up	[RTKL]	General function prediction only;; Signal transduction mechanisms;; Transcription;; Replication, recombination and repair	Molecular Function: nucleotide binding (GO:0000166);; Molecular Function: protein kinase activity (GO:0004672);; Biological Process: cellular protein modification process (GO:0006464);; Biological Process: signal transduction (GO:0007165);; Biological Process: response to bacterium (GO:0009617);; Cellular Component: membrane (GO:0016020);; Biological Process: phosphorylation (GO:0016310);; Cellul…	--	--	--	--	Protein kinase domain;; Protein tyrosine kinase;; Leucine Rich Repeat;; Leucine Rich repeats (2 copies);; Leucine rich repeat;; Leucine Rich repeat;; Leucine rich repeat	Probable LRR receptor-like serine/threonine-protein kinase At3g47570 (Precursor) GN=At3g47570 OS=Arabidopsis thaliana (Mouse-ear cress) PE=2 SV=1	T	Signal transduction mechanisms	PREDICTED: probable LRR receptor-like serine/threonine-protein kinase At3g47570-like [Citrus sinensis]
Citrus_sinensis_newGene_3418	397	360	270	482	356	488	4.17079	3.5212	3.33187	8.42993	5.44441	7.40269	9.53481e-05	1.0115	up	--	--	Cellular Component: integral component of membrane (GO:0016021);;	--	--	--	--	--	--	--	--	PREDICTED: uncharacterized protein LOC107175336 [Citrus sinensis]
Citrus_sinensis_newGene_3354	410	859	612	629	1054	1074	3.84727	7.49521	6.74632	9.82769	14.398	14.533	5.12691e-05	1.13119	up	[K]	Transcription	Biological Process: defense response (GO:0006952);; Molecular Function: ADP binding (GO:0043531);;	--	--	[T]	Signal transduction mechanisms	NB-ARC domain;; AAA domain	Disease resistance protein At4g27190 OS=Arabidopsis thaliana OX=3702 GN=At4g27190 PE=2 SV=1	S	Function unknown	PREDICTED: disease resistance protein At4g27190-like [Citrus sinensis]
Cs4g14290	19	4	8	48	35	56	0.214537	0.037825	0.103539	0.917217	0.593324	0.937824	0.000113708	2.04095	up	--	--	Cellular Component: vacuole (GO:0005773);;	--	--	--	--	--	--	R	General function prediction only	hypothetical protein CISIN_1g038412mg [Citrus sinensis]
Cs2g19670	561	574	561	2369	1214	1627	2.54766	2.42144	2.99145	17.8924	8.0207	10.644	3.45581e-12	2.14559	up	[P]	Inorganic ion transport and metabolism	Molecular Function: hydrolase activity (GO:0016787);;	K01537|0|cic:CICLE_v10014091mg|K01537 Ca2+-transporting ATPase [EC:3.6.3.8] | (RefSeq) hypothetical protein	--	[P]	Inorganic ion transport and metabolism	E1-E2 ATPase;; Cation transporting ATPase, C-terminus;; haloacid dehalogenase-like hydrolase;; Cation transporter/ATPase, N-terminus	Calcium-transporting ATPase 12, plasma membrane-type GN=ACA12 OS=Arabidopsis thaliana (Mouse-ear cress) PE=2 SV=1	P	Inorganic ion transport and metabolism	hypothetical protein CICLE_v10014091mg [Citrus clementina]
Cs2g17890	3999	4466	3400	7506	5093	6980	23.1511	24.0346	23.1158	72.2617	42.9016	58.2222	1.98529e-09	1.36713	up	--	--	Biological Process: multicellular organism development (GO:0007275);; Biological Process: single-organism developmental process (GO:0044767);; Biological Process: anatomical structure development (GO:0048856);;	--	--	--	--	Protein of unknown function (DUF1423)	Protein OBERON 3 GN=OBE3 OS=Arabidopsis thaliana (Mouse-ear cress) PE=1 SV=1	R	General function prediction only	PREDICTED: protein OBERON 3-like [Citrus sinensis]
Cs5g22920	4583	5226	4008	1213	1354	1305	53.6127	56.7889	54.9901	23.5914	23.3901	22.0202	2.36133e-28	-1.15018	down	[G]	Carbohydrate transport and metabolism	Molecular Function: ribokinase activity (GO:0004747);; Biological Process: D-ribose metabolic process (GO:0006014);; Molecular Function: fructokinase activity (GO:0008865);; Biological Process: phosphorylation (GO:0016310);;	K00847|0|cit:102625452|K00847 fructokinase [EC:2.7.1.4] | (RefSeq) probable fructokinase-4	Fructose and mannose metabolism (ko00051);; Starch and sucrose metabolism (ko00500);; Amino sugar and nucleotide sugar metabolism (ko00520)	[G]	Carbohydrate transport and metabolism	pfkB family carbohydrate kinase	Probable fructokinase-4 OS=Arabidopsis thaliana (Mouse-ear cress) PE=2 SV=1	G	Carbohydrate transport and metabolism	hypothetical protein CICLE_v10021105mg [Citrus clementina]
Cs6g20170	98	74	28	218	256	124	1.29934	0.911764	0.423109	4.80232	4.92744	2.37214	6.75294e-06	1.93229	up	--	--	Molecular Function: peroxidase activity (GO:0004601);; Biological Process: response to oxidative stress (GO:0006979);; Cellular Component: plant-type cell wall (GO:0009505);; Molecular Function: heme binding (GO:0020037);; Molecular Function: metal ion binding (GO:0046872);; Biological Process: oxidation-reduction process (GO:0055114);;	K00430|0|cit:102630558|K00430 peroxidase [EC:1.11.1.7] | (RefSeq) peroxidase 31-like	Phenylpropanoid biosynthesis (ko00940)	--	--	Peroxidase	Peroxidase 63 (Precursor) OS=Arabidopsis thaliana (Mouse-ear cress) PE=2 SV=1	G	Carbohydrate transport and metabolism	PREDICTED: peroxidase 63-like [Citrus sinensis]
Citrus_sinensis_newGene_1299	235	163	158	42	37	80	5.45791	3.51624	4.29794	1.60796	1.23206	2.64993	0.00968051	-1.0155	down	--	--	--	--	--	--	--	Lateral organ boundaries (LOB) domain	LOB domain-containing protein 21 OS=Arabidopsis thaliana OX=3702 GN=LBD21 PE=2 SV=1	S	Function unknown	LOB domain-containing protein 21 [Citrus clementina]
Cs6g20900	279	317	299	611	592	408	4.73131	4.99352	5.96011	17.261	14.629	9.98235	3.86115e-08	1.4468	up	[G]	Carbohydrate transport and metabolism	Molecular Function: aldose 1-epimerase activity (GO:0004034);; Biological Process: hexose metabolic process (GO:0019318);; Molecular Function: carbohydrate binding (GO:0030246);;	K01785|0|cit:102625926|K01785 aldose 1-epimerase [EC:5.1.3.3] | (RefSeq) aldose 1-epimerase-like	Glycolysis / Gluconeogenesis (ko00010);; Galactose metabolism (ko00052)	[G]	Carbohydrate transport and metabolism	Aldose 1-epimerase	--	G	Carbohydrate transport and metabolism	PREDICTED: aldose 1-epimerase-like [Citrus sinensis]
Cs2g29830	60	123	70	100	262	89	0.627131	1.20647	0.856412	1.7518	4.01965	1.34685	0.00468826	1.25302	up	[RTKL]	General function prediction only;; Signal transduction mechanisms;; Transcription;; Replication, recombination and repair	--	K04733|0|cic:CICLE_v10018319mg|K04733 interleukin-1 receptor-associated kinase 4 [EC:2.7.11.1] | (RefSeq) hypothetical protein	--	--	--	Protein kinase domain;; Protein tyrosine kinase;; Leucine rich repeat;; Leucine Rich repeats (2 copies);; Leucine Rich Repeat;; Leucine Rich repeat;; Leucine rich repeat	Probable LRR receptor-like serine/threonine-protein kinase At4g08850 (Precursor) GN=At4g08850 OS=Arabidopsis thaliana (Mouse-ear cress) PE=2 SV=3	T	Signal transduction mechanisms	hypothetical protein CISIN_1g038466mg, partial [Citrus sinensis]
Cs7g07340	526	482	419	658	495	742	6.11398	5.21194	5.71287	12.7239	8.37452	12.4244	1.92535e-05	1.04411	up	[RTKL]	General function prediction only;; Signal transduction mechanisms;; Transcription;; Replication, recombination and repair	--	K04733|0|cit:102631488|K04733 interleukin-1 receptor-associated kinase 4 [EC:2.7.11.1] | (RefSeq) G-type lectin S-receptor-like serine/threonine-protein kinase At2g19130	--	[T]	Signal transduction mechanisms	Protein kinase domain;; Protein tyrosine kinase	Glycerophosphodiester phosphodiesterase protein kinase domain-containing GDPDL2 {ECO:0000305} (Precursor) OS=Arabidopsis thaliana (Mouse-ear cress) PE=1 SV=1	T	Signal transduction mechanisms	PREDICTED: G-type lectin S-receptor-like serine/threonine-protein kinase At2g19130-like isoform X1 [Citrus sinensis]
Cs7g29370	1026	982	852	1570	977	1305	9.78893	8.70842	9.53781	24.8951	13.5516	17.9383	7.47374e-05	1.07015	up	[O]	Posttranslational modification, protein turnover, chaperones	Molecular Function: zinc ion binding (GO:0008270);;	--	--	[S]	Function unknown	Ring finger domain;; Zinc finger, C3HC4 type (RING finger);; Zinc finger, C3HC4 type (RING finger);; Zinc finger, C3HC4 type (RING finger);; RING-H2 zinc finger;; zinc-RING finger domain	ERAD-associated E3 ubiquitin-protein ligase HRD1B {ECO:0000305} OS=Arabidopsis thaliana (Mouse-ear cress) PE=2 SV=1	O	Posttranslational modification, protein turnover, chaperones	hypothetical protein CICLE_v10031602mg [Citrus clementina]
orange1.1t00402	143	53	39	217	109	324	1.42749	0.464861	0.42321	3.69396	1.65152	4.85407	0.000578387	1.69621	up	[M]	Cell wall/membrane/envelope biogenesis	Molecular Function: polygalacturonase activity (GO:0004650);; Cellular Component: extracellular region (GO:0005576);; Biological Process: carbohydrate metabolic process (GO:0005975);; Cellular Component: integral component of membrane (GO:0016021);;	--	--	--	--	Glycosyl hydrolases family 28;; Pectate lyase superfamily protein	Probable polygalacturonase OS=Vitis vinifera (Grape) PE=1 SV=1	R	General function prediction only	hypothetical protein CICLE_v10019597mg [Citrus clementina]
Cs7g07860	146	71	52	19	16	14	0.837304	0.373412	0.345306	0.166819	0.131206	0.110649	0.00455071	-1.39356	down	--	--	--	--	--	--	--	HEAT repeats;; HEAT-like repeat	Microtubule-associated protein SPIRAL2-like GN=SP2L OS=Arabidopsis thaliana (Mouse-ear cress) PE=2 SV=1	S	Function unknown	PREDICTED: microtubule-associated protein TORTIFOLIA1-like isoform X1 [Citrus sinensis]
Cs4g10340	545	729	541	489	1063	888	8.74556	10.8787	10.1907	13.0532	24.833	20.5382	1.8976e-05	1.02008	up	[R]	General function prediction only	--	--	--	[R]	General function prediction only	Ankyrin repeats (3 copies);; Domain of unknown function;; Ankyrin repeats (many copies);; Ankyrin repeat;; Ankyrin repeats (many copies);; Ankyrin repeat	Ankyrin repeat-containing protein At3g12360 GN=At3g12360 OS=Arabidopsis thaliana (Mouse-ear cress) PE=2 SV=1	R	General function prediction only	hypothetical protein CICLE_v10007844mg [Citrus clementina]
Cs5g19370	60	96	68	144	170	161	0.568368	0.844346	0.750476	2.26311	2.34421	2.19609	9.40028e-11	1.66553	up	[RTKL]	General function prediction only;; Signal transduction mechanisms;; Transcription;; Replication, recombination and repair	--	--	--	--	--	Protein kinase domain;; Protein tyrosine kinase;; Leucine Rich repeats (2 copies);; Leucine rich repeat;; Leucine Rich Repeat;; Leucine rich repeat N-terminal domain;; Leucine rich repeat;; Leucine Rich repeat	Probable LRR receptor-like serine/threonine-protein kinase At4g08850 (Precursor) GN=At4g08850 OS=Arabidopsis thaliana (Mouse-ear cress) PE=2 SV=3	S	Function unknown	PREDICTED: probable LRR receptor-like serine/threonine-protein kinase At4g08850-like [Citrus sinensis]
Cs1g21430	132	154	127	818	213	757	0.722412	0.785528	0.817051	7.47242	1.69564	5.98571	3.89706e-08	2.36818	up	[P]	Inorganic ion transport and metabolism	Molecular Function: calcium-transporting ATPase activity (GO:0005388);; Molecular Function: calmodulin binding (GO:0005516);; Molecular Function: ATP binding (GO:0005524);; Cellular Component: integral component of membrane (GO:0016021);; Molecular Function: metal ion binding (GO:0046872);; Biological Process: calcium ion transmembrane transport (GO:0070588);;	K01537|0|cit:102620594|K01537 Ca2+-transporting ATPase [EC:3.6.3.8] | (RefSeq) calcium-transporting ATPase 2, plasma membrane-type-like	--	[P]	Inorganic ion transport and metabolism	E1-E2 ATPase;; Cation transporting ATPase, C-terminus;; haloacid dehalogenase-like hydrolase;; haloacid dehalogenase-like hydrolase;; Putative hydrolase of sodium-potassium ATPase alpha subunit;; Cation transporter/ATPase, N-terminus;; haloacid dehalogenase-like hydrolase	Calcium-transporting ATPase 2, plasma membrane-type GN=ACA2 OS=Arabidopsis thaliana (Mouse-ear cress) PE=1 SV=1	P	Inorganic ion transport and metabolism	hypothetical protein CISIN_1g001775mg [Citrus sinensis]
Cs7g04520	4036	2939	2474	4964	3835	7405	122.87	83.1574	88.4293	251.295	169.861	324.778	8.89131e-07	1.36754	up	[OC]	Posttranslational modification, protein turnover, chaperones;; Energy production and conversion	Biological Process: single-organism cellular process (GO:0044763);;	K03671|1.34761e-92|cit:102619902|K03671 thioredoxin 1 | (RefSeq) thioredoxin H7	--	[O]	Posttranslational modification, protein turnover, chaperones	Thioredoxin	Thioredoxin H7 GN=TRX7 OS=Arabidopsis thaliana (Mouse-ear cress) PE=2 SV=1	R	General function prediction only	hypothetical protein CICLE_v10033071mg [Citrus clementina]
Cs2g14830	671	508	512	128	169	152	9.46664	6.61478	8.38271	2.98307	3.50474	3.13063	3.04264e-08	-1.21301	down	--	--	Cellular Component: membrane (GO:0016020);; Biological Process: vesicle-mediated transport (GO:0016192);;	--	--	[U]	Intracellular trafficking, secretion, and vesicular transport	Syntaxin-like protein;; SNARE domain;; Syntaxin	Syntaxin-22 GN=MSD23.9 OS=Arabidopsis thaliana (Mouse-ear cress) PE=1 SV=1	U	Intracellular trafficking, secretion, and vesicular transport	hypothetical protein CISIN_1g024426mg [Citrus sinensis]
orange1.1t05036	21	30	19	54	77	53	0.365892	0.475021	0.390399	1.57032	1.9582	1.33258	9.28167e-07	1.82882	up	--	--	--	--	--	--	--	Leucine Rich repeats (2 copies);; Leucine Rich Repeat	TMV resistance protein N GN=N OS=Nicotiana glutinosa (Tobacco) PE=1 SV=1	S	Function unknown	PREDICTED: uncharacterized protein LOC102617852 [Citrus sinensis]
Cs6g03340	232	245	200	266	348	296	2.58467	2.5395	2.61442	4.91715	5.64106	4.75388	2.31112e-10	1.06757	up	--	--	Biological Process: metabolic process (GO:0008152);; Molecular Function: transferase activity, transferring hexosyl groups (GO:0016758);;	K08237|0|cit:102613672|K08237 hydroquinone glucosyltransferase [EC:2.4.1.218] | (RefSeq) hydroquinone glucosyltransferase-like	--	[GC]	Carbohydrate transport and metabolism;; Energy production and conversion	UDP-glucoronosyl and UDP-glucosyl transferase	Hydroquinone glucosyltransferase GN=AS OS=Rauvolfia serpentina (Serpentine wood) PE=1 SV=1	CG	Energy production and conversion;; Carbohydrate transport and metabolism	hypothetical protein CICLE_v10011601mg [Citrus clementina]
Cs4g05930	3819	3769	2989	4081	5158	4902	51.1442	46.9136	47	90.8771	100.507	94.5843	1.80613e-31	1.07777	up	--	--	Cellular Component: nucleus (GO:0005634);; Biological Process: regulation of transcription, DNA-templated (GO:0006355);; Molecular Function: zinc ion binding (GO:0008270);; Molecular Function: methylated histone binding (GO:0035064);;	--	--	[R]	General function prediction only	Domain of unknown function (DUF3594);; PHD-finger	PHD finger protein ALFIN-LIKE 5, N-terminally processed GN=AL5 OS=Arabidopsis thaliana (Mouse-ear cress) PE=2 SV=1	K	Transcription	PREDICTED: PHD finger protein ALFIN-LIKE 4-like [Citrus sinensis]
Cs8g01410	383	233	185	796	514	454	4.1583	2.35296	2.35382	14.3847	8.1206	7.09921	4.03724e-06	1.66415	up	--	--	--	--	--	--	--	Phosphate-induced protein 1 conserved region	Protein EXORDIUM-like 5 (Precursor) GN=EXL5 OS=Arabidopsis thaliana (Mouse-ear cress) PE=2 SV=1	R	General function prediction only	hypothetical protein CICLE_v10028756mg [Citrus clementina]
Cs7g29550	14	12	11	52	39	56	0.121764	0.095208	0.11497	0.785445	0.50895	0.726635	2.38543e-07	2.22622	up	[R]	General function prediction only	--	K12869|0|cic:CICLE_v10033685mg|K12869 crooked neck | (RefSeq) hypothetical protein	Spliceosome (ko03040)	[D]	Cell cycle control, cell division, chromosome partitioning	Tetratricopeptide repeat;; Suppressor of forked protein (Suf);; HAT (Half-A-TPR) repeat;; Tetratricopeptide repeat;; Tetratricopeptide repeat	Protein STABILIZED1 GN=F9H3.5 OS=Arabidopsis thaliana (Mouse-ear cress) PE=1 SV=1	A	RNA processing and modification	hypothetical protein CICLE_v10033685mg [Citrus clementina]
Cs1g26480	565	696	562	917	647	864	5.74265	6.57722	6.70418	15.4998	9.57047	12.6598	1.61544e-05	1.05847	up	[RTKL]	General function prediction only;; Signal transduction mechanisms;; Transcription;; Replication, recombination and repair	Molecular Function: protein serine/threonine kinase activity (GO:0004674);; Molecular Function: non-membrane spanning protein tyrosine kinase activity (GO:0004715);; Molecular Function: ATP binding (GO:0005524);; Cellular Component: plasma membrane (GO:0005886);; Biological Process: protein phosphorylation (GO:0006468);;	--	--	[T]	Signal transduction mechanisms	Protein tyrosine kinase;; Protein kinase domain	Probable serine/threonine-protein kinase Cx32, chloroplastic (Precursor) GN=At4g35600 OS=Arabidopsis thaliana (Mouse-ear cress) PE=1 SV=2	T	Signal transduction mechanisms	PREDICTED: probable serine/threonine-protein kinase Cx32, chloroplastic-like [Citrus sinensis]
Cs3g16650	574	440	388	731	638	1146	5.97899	4.25276	4.74019	12.656	9.66202	17.1988	1.48894e-07	1.42447	up	[V]	Defense mechanisms	Biological Process: regulation of animal organ formation (GO:0003156);; Biological Process: drug transmembrane transport (GO:0006855);; Molecular Function: drug transmembrane transporter activity (GO:0015238);; Molecular Function: antiporter activity (GO:0015297);; Cellular Component: membrane (GO:0016020);; Cellular Component: Golgi transport complex (GO:0017119);; Biological Process: iron ion h…	K03327|0|cit:102621942|K03327 multidrug resistance protein, MATE family | (RefSeq) protein DETOXIFICATION 48	--	[R]	General function prediction only	MatE	MATE efflux family protein DTX1 GN=F3L12.13 OS=Arabidopsis thaliana (Mouse-ear cress) PE=2 SV=1	R	General function prediction only	PREDICTED: MATE efflux family protein 5-like [Citrus sinensis]
Citrus_sinensis_newGene_4530	55	59	36	59	85	67	0.826617	0.743532	0.605281	1.84238	1.89671	1.31438	0.00111551	1.0711	up	--	--	--	--	--	--	--	Domain of unknown function (DUF4216)	--	--	--	PREDICTED: uncharacterized protein LOC102626844 [Citrus sinensis]
Citrus_sinensis_newGene_3773	423	430	313	80	135	121	3.64112	3.45676	3.08031	1.30023	1.61466	1.37641	2.66272e-07	-1.09777	down	--	--	--	--	--	--	--	--	--	--	--	PREDICTED: uncharacterized protein LOC102621001 [Citrus sinensis]
Cs4g08050	1093	1384	1055	1579	1732	1711	6.18374	7.28344	7.01511	14.8622	14.2663	13.9557	5.35545e-20	1.16822	up	--	--	--	K13457|0|cit:102609562|K13457 disease resistance protein RPM1 | (RefSeq) disease resistance protein RPM1-like	Plant-pathogen interaction (ko04626)	[T]	Signal transduction mechanisms	NB-ARC domain;; Leucine Rich repeats (2 copies)	Disease resistance protein RPM1 GN=F17A9.20 OS=Arabidopsis thaliana (Mouse-ear cress) PE=1 SV=1	T	Signal transduction mechanisms	PREDICTED: disease resistance protein RPM1-like isoform X1 [Citrus sinensis]
Cs7g05510	14336	18574	13909	3871	4805	4359	108.843	130.973	124.079	48.8259	53.0411	47.6443	4.92477e-27	-1.16295	down	[S]	Function unknown	Cellular Component: nucleus (GO:0005634);; Biological Process: regulation of transcription, DNA-templated (GO:0006355);; Biological Process: auxin-activated signaling pathway (GO:0009734);; Molecular Function: 2-alkenal reductase [NAD(P)] activity (GO:0032440);; Molecular Function: protein dimerization activity (GO:0046983);; Biological Process: oxidation-reduction process (GO:0055114);;	--	--	--	--	Di-glucose binding within endoplasmic reticulum;; Leucine Rich repeats (2 copies);; Leucine rich repeat;; Leucine Rich Repeat;; Leucine Rich repeat;; Carbohydrate-binding protein of the ER	Probable LRR receptor-like serine/threonine-protein kinase At1g56130 (Precursor) GN=At1g56130 OS=Arabidopsis thaliana (Mouse-ear cress) PE=2 SV=2	R	General function prediction only	PREDICTED: probable LRR receptor-like serine/threonine-protein kinase At1g56140-like [Citrus sinensis]
Cs3g17790	162	182	124	21	38	59	2.78782	2.90427	2.50371	0.598986	0.932896	1.46344	0.00137542	-1.19444	down	--	--	--	--	--	--	--	--	--	S	Function unknown	PREDICTED: uncharacterized protein LOC102614906 [Citrus sinensis]
orange1.1t05582	10	22	22	43	72	63	0.36205	0.724874	0.924639	2.63224	3.83656	3.36094	4.44816e-06	1.9762	up	--	--	--	--	--	--	--	TIR domain	Protein VARIATION IN COMPOUND TRIGGERED ROOT growth response GN=VICTR OS=Arabidopsis thaliana (Mouse-ear cress) PE=1 SV=1	T	Signal transduction mechanisms	PREDICTED: TMV resistance protein N-like, partial [Citrus sinensis]
Cs6g15930	68	29	25	179	94	128	0.492788	0.191535	0.212916	2.18241	1.00069	1.35442	1.4282e-05	1.9838	up	[M]	Cell wall/membrane/envelope biogenesis	--	K00695|0|cic:CICLE_v10011062mg|K00695 sucrose synthase [EC:2.4.1.13] | (RefSeq) hypothetical protein	Starch and sucrose metabolism (ko00500)	[M]	Cell wall/membrane/envelope biogenesis	Sucrose synthase;; Glycosyl transferases group 1	Sucrose synthase 6 GN=SUS6 OS=Arabidopsis thaliana (Mouse-ear cress) PE=1 SV=1	M	Cell wall/membrane/envelope biogenesis	hypothetical protein CICLE_v10011062mg [Citrus clementina]
Cs7g18480	25423	24719	20573	5257	8624	7582	306.168	276.456	290.712	105.254	151.043	131.436	5.48269e-15	-1.05659	down	--	--	Cellular Component: nucleolus (GO:0005730);; Biological Process: DNA mediated transformation (GO:0009294);; Biological Process: polarity specification of adaxial/abaxial axis (GO:0009944);; Molecular Function: metal ion binding (GO:0046872);;	--	--	--	--	Zinc-finger of C2H2 type	Histone deacetylase HDT1 GN=T32N15.8 OS=Arabidopsis thaliana (Mouse-ear cress) PE=1 SV=1	B	Chromatin structure and dynamics	PREDICTED: histone deacetylase HDT1-like isoform X1 [Citrus sinensis]
Cs7g17120	178	262	179	36	34	45	2.05181	2.80717	2.41883	0.678636	0.561555	0.747503	3.61308e-08	-1.62625	down	--	--	--	--	--	[R]	General function prediction only	PPR repeat;; PPR repeat family;; PPR repeat;; Pentatricopeptide repeat domain;; Tetratricopeptide repeat	Pentatricopeptide repeat-containing protein At2g42920, chloroplastic (Precursor) GN=PCMP-E75 OS=Arabidopsis thaliana (Mouse-ear cress) PE=2 SV=1	R	General function prediction only	PREDICTED: pentatricopeptide repeat-containing protein At2g42920, chloroplastic-like [Citrus sinensis]
Cs8g05990	3721	4113	3486	37	27	48	39.367	40.9083	44.0112	0.701399	0.593524	0.730333	5.40813e-191	-5.78275	down	--	--	--	--	--	--	--	--	--	S	Function unknown	PREDICTED: uncharacterized protein LOC102617318 [Citrus sinensis]
Cs2g02870	209	190	172	266	266	1348	2.60059	2.2053	2.51767	5.51608	4.82184	24.2534	0.000119742	1.85468	up	--	--	--	--	--	--	--	Petal formation-expressed	Probable F-box protein At4g22030 GN=At4g22030 OS=Arabidopsis thaliana (Mouse-ear cress) PE=4 SV=1	R	General function prediction only	PREDICTED: probable F-box protein At4g22030-like [Citrus sinensis]
Cs7g28370	7159	8048	6346	1228	3819	1295	72.3015	75.5637	75.2593	20.6139	56.111	18.8161	0.00414674	-1.03038	down	--	--	--	--	--	--	--	Plant protein 1589 of unknown function (A_thal_3526)	--	S	Function unknown	hypothetical protein CICLE_v10033177mg [Citrus clementina]
Cs3g02340	86	47	68	196	160	148	0.210496	0.105745	0.194236	0.801651	0.570618	0.52275	8.30512e-07	1.78357	up	[L]	Replication, recombination and repair	--	K10706|0|cit:102613717|K10706 senataxin [EC:3.6.4.-] | (RefSeq) uncharacterized LOC102613717	--	[A]	RNA processing and modification	AAA domain;; AAA domain	Probable helicase MAGATAMA 3 GN=MAA3 OS=Arabidopsis thaliana (Mouse-ear cress) PE=2 SV=1	A	RNA processing and modification	PREDICTED: uncharacterized protein LOC102613717 isoform X1 [Citrus sinensis]
Cs6g21760	741	1275	859	1076	1746	1522	15.8527	25.3442	21.5641	38.2755	54.3463	46.9034	6.20232e-09	1.21293	up	[O]	Posttranslational modification, protein turnover, chaperones	Molecular Function: ATP binding (GO:0005524);; Biological Process: response to heat (GO:0009408);; Cellular Component: chloroplast stroma (GO:0009570);; Biological Process: chloroplast organization (GO:0009658);; Biological Process: protein processing (GO:0016485);; Molecular Function: nucleoside-triphosphatase activity (GO:0017111);;	K03695|6.29955e-146|cit:102616406|K03695 ATP-dependent Clp protease ATP-binding subunit ClpB | (RefSeq) chaperone protein ClpB3, chloroplastic	--	[O]	Posttranslational modification, protein turnover, chaperones	Clp amino terminal domain	Chaperone protein ClpB2, chloroplastic (Precursor) OS=Oryza sativa subsp. japonica (Rice) PE=2 SV=1	O	Posttranslational modification, protein turnover, chaperones	PREDICTED: chaperone protein ClpB3, chloroplastic-like isoform X1 [Citrus sinensis]
Cs1g02650	4031	3932	3250	881	1146	1030	57.3468	52.0548	54.0378	20.6619	23.6065	21.1762	3.8802e-30	-1.20074	down	[R]	General function prediction only	Biological Process: regulation of cell growth by extracellular stimulus (GO:0001560);; Cellular Component: peroxisome (GO:0005777);; Cellular Component: cytosol (GO:0005829);; Biological Process: purine nucleobase metabolic process (GO:0006144);; Biological Process: N-terminal protein myristoylation (GO:0006499);; Biological Process: transport (GO:0006810);; Biological Process: systemic acquired …	K13484|0|cit:102628757|K13484 5-hydroxyisourate hydrolase / 2-oxo-4-hydroxy-4-carboxy-5-ureidoimidazoline decarboxylase [EC:3.5.2.17 4.1.1.97] | (RefSeq) uric acid degradation bifunctional protein TTL	Purine metabolism (ko00230)	[I]	Lipid transport and metabolism	OHCU decarboxylase;; HIUase/Transthyretin family	5-hydroxyisourate hydrolase GN=TTL OS=Arabidopsis thaliana (Mouse-ear cress) PE=1 SV=1	F	Nucleotide transport and metabolism	PREDICTED: uric acid degradation bifunctional protein TTL-like isoform X1 [Citrus sinensis]
Cs3g11290	150	124	111	593	327	306	1.76036	1.34464	1.51819	11.5598	5.57053	5.16814	2.88435e-09	2.13386	up	--	--	--	--	--	[S]	Function unknown	Ndr family;; Alpha/beta hydrolase family;; alpha/beta hydrolase fold	Pollen-specific protein SF21 GN=SF21 OS=Helianthus annuus (Common sunflower) PE=2 SV=1	R	General function prediction only	hypothetical protein CICLE_v10001660mg [Citrus clementina]
Cs4g09130	410	984	599	624	1450	834	1.4289	3.18822	2.45037	3.61898	7.35751	4.19055	0.00144238	1.09042	up	[V]	Defense mechanisms	Molecular Function: ATP binding (GO:0005524);; Biological Process: obsolete ATP catabolic process (GO:0006200);; Cellular Component: integral component of membrane (GO:0016021);; Molecular Function: ATPase activity, coupled to transmembrane movement of substances (GO:0042626);; Biological Process: transmembrane transport (GO:0055085);;	--	--	[Q]	Secondary metabolites biosynthesis, transport and catabolism	ABC transporter transmembrane region;; ABC transporter;; AAA domain;; Miro-like protein;; 50S ribosome-binding GTPase;; FtsK/SpoIIIE family	ABC transporter C family member 3 GN=MJG19.3 OS=Arabidopsis thaliana (Mouse-ear cress) PE=1 SV=1	Q	Secondary metabolites biosynthesis, transport and catabolism	PREDICTED: ABC transporter C family member 3-like isoform X1 [Citrus sinensis]
orange1.1t05122	2685	3010	2343	2439	5347	4373	36.8713	38.4167	37.777	55.6884	106.814	86.5094	1.75913e-08	1.19029	up	--	--	--	--	--	--	--	NADH(P)-binding	3-oxo-Delta(4,5)-steroid 5-beta-reductase GN=T22A6.50 OS=Arabidopsis thaliana (Mouse-ear cress) PE=1 SV=1	R	General function prediction only	PREDICTED: 3-oxo-Delta(4,5)-steroid 5-beta-reductase-like [Citrus sinensis]
Cs7g03160	12751	14281	11444	1370	1754	1802	96.8277	100.745	101.975	17.2795	19.4051	19.6971	2.98937e-172	-2.28996	down	[R]	General function prediction only	Biological Process: double-strand break repair via homologous recombination (GO:0000724);; Cellular Component: cell wall (GO:0005618);; Biological Process: sister chromatid cohesion (GO:0007062);; Biological Process: synapsis (GO:0007129);; Biological Process: reciprocal meiotic recombination (GO:0007131);; Biological Process: male meiotic nuclear division (GO:0007140);; Biological Process: respo…	K06694|9.45576e-160|cit:102617699|K06694 26S proteasome non-ATPase regulatory subunit 10 | (RefSeq) 26S proteasome non-ATPase regulatory subunit 10	--	[O]	Posttranslational modification, protein turnover, chaperones	Ankyrin repeats (3 copies);; Ankyrin repeat;; Ankyrin repeat;; Ankyrin repeats (many copies);; Ankyrin repeats (many copies)	Protein S-acyltransferase 24 GN=F5O24.240 OS=Arabidopsis thaliana (Mouse-ear cress) PE=2 SV=1	O	Posttranslational modification, protein turnover, chaperones	hypothetical protein CICLE_v10032613mg [Citrus clementina]
Cs2g13300	192	153	158	319	391	198	2.16755	1.61156	2.0932	5.99774	6.44853	3.2228	1.27243e-05	1.39867	up	[RTKL]	General function prediction only;; Signal transduction mechanisms;; Transcription;; Replication, recombination and repair	Molecular Function: protein serine/threonine kinase activity (GO:0004674);; Molecular Function: ATP binding (GO:0005524);; Biological Process: protein phosphorylation (GO:0006468);; Molecular Function: polysaccharide binding (GO:0030247);;	K04733|0|cic:CICLE_v10017830mg|K04733 interleukin-1 receptor-associated kinase 4 [EC:2.7.11.1] | (RefSeq) hypothetical protein	--	[T]	Signal transduction mechanisms	Protein kinase domain;; Protein tyrosine kinase	Probable receptor-like protein kinase At5g39030 (Precursor) GN=At5g39030 OS=Arabidopsis thaliana (Mouse-ear cress) PE=2 SV=1	T	Signal transduction mechanisms	hypothetical protein CICLE_v10017830mg [Citrus clementina]
Cs9g07630	2463	2328	1961	3397	3417	3452	55.6509	48.7467	51.927	127.544	112.204	112.449	8.15463e-19	1.26127	up	--	--	Molecular Function: iron ion binding (GO:0005506);; Cellular Component: nucleus (GO:0005634);; Cellular Component: cytoplasm (GO:0005737);; Molecular Function: acireductone dioxygenase [iron(II)-requiring] activity (GO:0010309);; Biological Process: L-methionine salvage from methylthioadenosine (GO:0019509);; Biological Process: oxidation-reduction process (GO:0055114);;	K08967|2.33781e-138|cit:102624829|K08967 1,2-dihydroxy-3-keto-5-methylthiopentene dioxygenase [EC:1.13.11.53 1.13.11.54] | (RefSeq) 1,2-dihydroxy-3-keto-5-methylthiopentene dioxygenase 1	Cysteine and methionine metabolism (ko00270)	[S]	Function unknown	ARD/ARD' family;; Cupin domain;; AraC-like ligand binding domain	1,2-dihydroxy-3-keto-5-methylthiopentene dioxygenase 1 {ECO:0000255|HAMAP-Rule:MF_03154} GN=VIT_05s0020g04070 OS=Vitis vinifera (Grape) PE=3 SV=1	S	Function unknown	PREDICTED: 1,2-dihydroxy-3-keto-5-methylthiopentene dioxygenase 1-like [Citrus sinensis]
Cs9g02020	724	1034	602	1161	1788	1674	4.5618	6.02822	4.39993	11.9493	15.9843	14.8066	1.44381e-20	1.60097	up	[R]	General function prediction only	Molecular Function: organic cyclic compound binding (GO:0097159);; Molecular Function: heterocyclic compound binding (GO:1901363);;	--	--	[A]	RNA processing and modification	RNA recognition motif. (a.k.a. RRM, RBD, or RNP domain);; RNA recognition motif (a.k.a. RRM, RBD, or RNP domain);; WW domain;; RNA recognition motif. (a.k.a. RRM, RBD, or RNP domain)	Flowering time control protein FCA OS=Arabidopsis thaliana (Mouse-ear cress) PE=1 SV=2	A	RNA processing and modification	hypothetical protein CISIN_1g005366mg [Citrus sinensis]
Cs8g20020	6730	7679	5623	8561	11667	8806	50.4573	53.5242	49.3874	106.979	127.628	95.3974	1.53164e-20	1.19008	up	--	--	--	--	--	--	--	TPR repeat;; Tetratricopeptide repeat;; Tetratricopeptide repeat	--	S	Function unknown	PREDICTED: uncharacterized protein LOC102614483 [Citrus sinensis]
Cs7g01390	476	291	247	3535	2141	1671	3.65471	2.06333	2.21858	45.6857	24.2146	18.6906	4.82274e-20	3.19844	up	--	--	--	--	--	--	--	GDP-fucose protein O-fucosyltransferase	Uncharacterized protein At1g04910 GN=At1g04910 OS=Arabidopsis thaliana (Mouse-ear cress) PE=2 SV=1	S	Function unknown	PREDICTED: uncharacterized protein At1g04910-like isoform X1 [Citrus sinensis]
Cs2g25380	208	188	173	335	201	412	2.18356	1.7914	2.10352	5.93057	3.047	6.36584	7.84083e-05	1.30178	up	--	--	--	--	--	--	--	--	--	S	Function unknown	hypothetical protein CICLE_v10017089mg [Citrus clementina]
orange1.1t03176	1053	721	444	179	261	197	10.3322	6.57606	5.11584	2.91463	3.7242	2.78023	0.000638921	-1.0449	down	[Q]	Secondary metabolites biosynthesis, transport and catabolism	Molecular Function: binding (GO:0005488);; Molecular Function: oxidoreductase activity (GO:0016491);;	--	--	[Q]	Secondary metabolites biosynthesis, transport and catabolism	Cytochrome P450	Flavonoid 3&apos;,5&apos;-hydroxylase GN=CYP75A2 OS=Solanum melongena (Eggplant) PE=2 SV=1	Q	Secondary metabolites biosynthesis, transport and catabolism	hypothetical protein CISIN_1g009481mg [Citrus sinensis]
Cs3g21010	759	782	728	102	266	163	6.5695	6.28834	7.39936	1.4682	3.35182	2.02283	1.25209e-06	-1.37963	down	--	--	Cellular Component: cytoplasm (GO:0005737);; Molecular Function: glycolipid transporter activity (GO:0017089);; Biological Process: glycolipid transport (GO:0046836);; Molecular Function: glycolipid binding (GO:0051861);;	--	--	[G]	Carbohydrate transport and metabolism	Glycolipid transfer protein (GLTP)	--	G	Carbohydrate transport and metabolism	PREDICTED: pleckstrin homology domain-containing family A member 8-like isoform X1 [Citrus sinensis]
orange1.1t03764	6030	8437	6246	11772	6852	11668	23.4646	30.5154	28.5381	76.1681	38.7896	65.4113	2.02256e-05	1.18136	up	[P]	Inorganic ion transport and metabolism	Molecular Function: magnesium ion binding (GO:0000287);; Molecular Function: phospholipid-translocating ATPase activity (GO:0004012);; Molecular Function: ATP binding (GO:0005524);; Biological Process: cation transport (GO:0006812);; Biological Process: phospholipid transport (GO:0015914);; Cellular Component: integral component of membrane (GO:0016021);; Molecular Function: cation-transporting A…	K01530|0|cit:102622947|K01530 phospholipid-translocating ATPase [EC:3.6.3.1] | (RefSeq) putative phospholipid-transporting ATPase 9	--	[R]	General function prediction only	haloacid dehalogenase-like hydrolase;; E1-E2 ATPase;; haloacid dehalogenase-like hydrolase;; Putative hydrolase of sodium-potassium ATPase alpha subunit;; haloacid dehalogenase-like hydrolase	Putative phospholipid-transporting ATPase 9 GN=ALA9 OS=Arabidopsis thaliana (Mouse-ear cress) PE=3 SV=1	P	Inorganic ion transport and metabolism	PREDICTED: putative phospholipid-transporting ATPase 9-like [Citrus sinensis]
Cs1g01960	3993	3975	2817	560	864	816	50.4492	46.6799	41.7842	11.7551	15.8705	14.8451	1.85933e-28	-1.57993	down	[S]	Function unknown	Cellular Component: cytosol (GO:0005829);; Biological Process: rRNA processing (GO:0006364);;	K09140|1.09688e-122|cit:102612199|K09140 pre-rRNA-processing protein TSR3 | (RefSeq) ribosome biogenesis protein TSR3 homolog	--	[S]	Function unknown	Domain of unknown function (DUF367)	--	S	Function unknown	hypothetical protein CISIN_1g039464mg [Citrus sinensis]
Cs4g07100	30489	35025	27826	5390	12211	7863	298.144	318.353	319.529	87.6355	173.73	110.764	7.32347e-08	-1.19199	down	--	--	--	--	--	--	--	Protein of unknown function (DUF581)	--	S	Function unknown	PREDICTED: uncharacterized protein LOC102630338 [Citrus sinensis]
Cs4g11380	817	874	690	2610	1226	2651	5.29692	5.32195	5.27753	27.3618	11.4786	24.292	4.13295e-10	1.97813	up	[RTKL]	General function prediction only;; Signal transduction mechanisms;; Transcription;; Replication, recombination and repair	--	--	--	--	--	Protein tyrosine kinase;; Protein kinase domain;; D-mannose binding lectin;; PAN-like domain;; S-locus glycoprotein family;; Domain of unknown function (DUF3403)	Receptor-like serine/threonine-protein kinase SD1-8 (Precursor) GN=T6K22.110 OS=Arabidopsis thaliana (Mouse-ear cress) PE=1 SV=1	T	Signal transduction mechanisms	PREDICTED: receptor-like serine/threonine-protein kinase SD1-8-like isoform X1 [Citrus sinensis]
Cs6g01740	330	242	226	1593	517	557	3.1936	2.16884	2.56144	25.6293	7.25938	7.75706	2.15814e-06	2.0778	up	--	--	--	--	--	[M]	Cell wall/membrane/envelope biogenesis	Pectinacetylesterase	--	M	Cell wall/membrane/envelope biogenesis	PREDICTED: protein notum homolog [Citrus sinensis]
orange1.1t01342	416	399	425	90	67	54	13.2251	11.7804	15.8425	4.75745	3.08993	2.44671	5.12674e-08	-1.71923	down	[IQR]	Lipid transport and metabolism;; Secondary metabolites biosynthesis, transport and catabolism;; General function prediction only	Molecular Function: protochlorophyllide reductase activity (GO:0016630);; Biological Process: oxidation-reduction process (GO:0055114);;	--	--	[Q]	Secondary metabolites biosynthesis, transport and catabolism	--	Short-chain dehydrogenase TIC 32, chloroplastic GN=TIC32 OS=Pisum sativum (Garden pea) PE=1 SV=1	Q	Secondary metabolites biosynthesis, transport and catabolism	hypothetical protein CICLE_v10006489mg, partial [Citrus clementina]
orange1.1t04513	304	447	250	437	636	687	2.47338	3.38179	2.39081	5.92105	7.54229	8.06141	4.02506e-12	1.43621	up	--	--	--	--	--	[T]	Signal transduction mechanisms	NB-ARC domain;; AAA domain	Putative disease resistance protein RGA3 GN=RGA3 OS=Solanum bulbocastanum (Wild potato) PE=2 SV=2	T	Signal transduction mechanisms	PREDICTED: disease resistance protein RGA2-like [Citrus sinensis]
Cs7g08220	68	65	43	320	116	155	0.57702	0.514374	0.430443	4.54605	1.44461	1.91273	2.64612e-06	2.07388	up	--	--	Biological Process: response to nitrate (GO:0010167);; Biological Process: xyloglucan metabolic process (GO:0010411);; Biological Process: nitrate transport (GO:0015706);;	--	--	--	--	GDSL/SGNH-like Acyl-Esterase family found in Pmr5 and Cas1p;; PMR5 N terminal Domain	Protein ALTERED XYLOGLUCAN 4 GN=F20P5.5 OS=Arabidopsis thaliana (Mouse-ear cress) PE=1 SV=1	S	Function unknown	hypothetical protein CICLE_v10033419mg [Citrus clementina]
Cs4g09530	124	137	86	84	188	218	1.71772	1.76584	1.38941	1.93717	3.78715	4.34177	0.00279448	1.03827	up	[M]	Cell wall/membrane/envelope biogenesis	Molecular Function: transferase activity (GO:0016740);;	--	--	--	--	Membrane bound O-acyl transferase family	Probable long-chain-alcohol O-fatty-acyltransferase 1 GN=AT1 OS=Arabidopsis thaliana (Mouse-ear cress) PE=2 SV=1	S	Function unknown	PREDICTED: probable long-chain-alcohol O-fatty-acyltransferase 1-like [Citrus sinensis]
orange1.1t04573	432	691	490	1041	779	913	2.1264	3.1592	2.8305	8.52349	5.57862	6.47537	4.69767e-08	1.3894	up	--	--	--	--	--	--	--	NB-ARC domain;; TIR domain;; Leucine rich repeat;; Leucine Rich repeats (2 copies);; TIR domain;; Leucine Rich Repeat	TMV resistance protein N GN=N OS=Nicotiana glutinosa (Tobacco) PE=1 SV=1	T	Signal transduction mechanisms	PREDICTED: TMV resistance protein N-like [Citrus sinensis]
orange1.1t03652	22	64	55	75	83	90	1.12175	2.9913	3.25186	6.33087	6.14375	6.58123	0.00405342	1.25234	up	--	--	--	--	--	[T]	Signal transduction mechanisms	--	Putative disease resistance RPP13-like protein 1 GN=RPPL1 OS=Arabidopsis thaliana (Mouse-ear cress) PE=3 SV=1	T	Signal transduction mechanisms	PREDICTED: putative disease resistance RPP13-like protein 1-like isoform X2 [Citrus sinensis]
Cs5g09870	10362	11929	9616	1470	3429	2804	109.038	116.684	118.828	25.719	52.4964	42.5116	1.11839e-09	-1.36477	down	[Q]	Secondary metabolites biosynthesis, transport and catabolism	--	--	--	[Q]	Secondary metabolites biosynthesis, transport and catabolism	Cytochrome P450	Geraniol 8-hydroxylase GN=CYP76B6 OS=Catharanthus roseus (Madagascar periwinkle) PE=1 SV=1	Q	Secondary metabolites biosynthesis, transport and catabolism	PREDICTED: geraniol 8-hydroxylase-like [Citrus sinensis]
Cs6g09420	11454	11967	9809	22241	10336	27213	81.0209	78.4805	81.513	262.917	106.6	278.323	1.95616e-05	1.41357	up	--	--	Molecular Function: DNA binding (GO:0003677);;	K13424|0|cit:102608921|K13424 WRKY transcription factor 33 | (RefSeq) probable WRKY transcription factor 33	Plant-pathogen interaction (ko04626)	--	--	WRKY DNA -binding domain	Probable WRKY transcription factor 33 GN=WRKY33 OS=Arabidopsis thaliana (Mouse-ear cress) PE=1 SV=2	K	Transcription	hypothetical protein CICLE_v10011386mg [Citrus clementina]
orange1.1t02219	1523	1625	1148	1815	2320	2046	16.7329	16.4542	14.7148	33.0248	36.9095	32.3043	3.42392e-26	1.1859	up	--	--	Molecular Function: ATPase activator activity (GO:0001671);; Cellular Component: nucleus (GO:0005634);; Cellular Component: cytosol (GO:0005829);; Biological Process: protein folding (GO:0006457);; Biological Process: response to heat (GO:0009408);; Biological Process: response to high light intensity (GO:0009644);; Biological Process: positive regulation of ATPase activity (GO:0032781);; Biologi…	--	--	[S]	Function unknown	Activator of Hsp90 ATPase, N-terminal;; Activator of Hsp90 ATPase homolog 1-like protein	--	R	General function prediction only	PREDICTED: activator of 90 kDa heat shock protein ATPase homolog [Citrus sinensis]
Cs2g24290	8049	8026	6561	928	1031	1148	179.947	166.776	172.238	34.4902	33.528	36.9452	3.65217e-87	-2.17403	down	--	--	Cellular Component: plasma membrane (GO:0005886);;	K12386|0|cit:102627810|K12386 cystinosin | (RefSeq) cystinosin homolog	--	[E]	Amino acid transport and metabolism	PQ loop repeat	Cystinosin homolog GN=At5g40670 OS=Arabidopsis thaliana (Mouse-ear cress) PE=2 SV=1	E	Amino acid transport and metabolism	hypothetical protein CICLE_v10016221mg [Citrus clementina]
Cs3g04000	138	173	137	19	30	39	6.38937	7.45082	7.45835	1.46817	2.02739	2.55976	2.10992e-06	-1.55103	down	--	--	--	--	--	--	--	--	--	--	--	PREDICTED: microtubule-associated protein futsch-like isoform X3 [Citrus sinensis]
Cs9g17340	3275	4112	3174	4206	4506	5350	30.3374	35.3812	34.6092	64.7131	60.6309	71.3034	6.61018e-16	1.07008	up	[IQ]	Lipid transport and metabolism;; Secondary metabolites biosynthesis, transport and catabolism	Molecular Function: o-succinylbenzoate-CoA ligase activity (GO:0008756);; Cellular Component: plasmodesma (GO:0009506);; Cellular Component: chloroplast stroma (GO:0009570);; Biological Process: positive regulation of seed germination (GO:0010030);; Biological Process: response to nitrate (GO:0010167);; Biological Process: seed coat development (GO:0010214);; Biological Process: nitrate transport…	--	--	[I]	Lipid transport and metabolism	AMP-binding enzyme;; AMP-binding enzyme C-terminal domain	Oxalate--CoA ligase {ECO:0000305} OS=Arabidopsis thaliana (Mouse-ear cress) PE=1 SV=1	I	Lipid transport and metabolism	hypothetical protein CICLE_v10004732mg [Citrus clementina]
Cs8g04920	716	980	711	439	1863	1417	6.46883	8.22905	7.54528	6.59725	24.4916	18.4396	0.00357923	1.10234	up	--	--	Biological Process: metabolic process (GO:0008152);; Molecular Function: limonoid glucosyltransferase activity (GO:0050645);;	K08236|0|cit:102630581|K08236 limonoid glucosyltransferase [EC:2.4.1.210] | (RefSeq) SLLGT; limonoid UDP-glucosyltransferase	--	[GC]	Carbohydrate transport and metabolism;; Energy production and conversion	UDP-glucoronosyl and UDP-glucosyl transferase	Limonoid UDP-glucosyltransferase OS=Citrus unshiu (Satsuma mandarin) PE=2 SV=1	CG	Energy production and conversion;; Carbohydrate transport and metabolism	PREDICTED: limonoid UDP-glucosyltransferase-like [Citrus sinensis]
Cs2g19730	4754	6550	4730	7754	8362	8507	30.2015	38.6387	35.2285	81.9454	77.4051	77.9267	1.99124e-21	1.27973	up	--	--	Molecular Function: ATP binding (GO:0005524);; Biological Process: protein folding (GO:0006457);; Biological Process: response to stress (GO:0006950);; Molecular Function: unfolded protein binding (GO:0051082);;	K09487|0|cit:102611150|K09487 heat shock protein 90kDa beta | (RefSeq) heat shock protein 90-6, mitochondrial	Protein processing in endoplasmic reticulum (ko04141);; Plant-pathogen interaction (ko04626)	[O]	Posttranslational modification, protein turnover, chaperones	Hsp90 protein;; Histidine kinase-, DNA gyrase B-, and HSP90-like ATPase;; Histidine kinase-, DNA gyrase B-, and HSP90-like ATPase	Endoplasmin homolog (Precursor) OS=Hordeum vulgare (Barley) PE=2 SV=1	O	Posttranslational modification, protein turnover, chaperones	hypothetical protein CICLE_v10014316mg [Citrus clementina]
Cs5g27570	154	279	115	188	389	201	1.56018	2.63745	1.37304	3.18597	5.76298	2.95007	0.00328019	1.06842	up	[Q]	Secondary metabolites biosynthesis, transport and catabolism	Molecular Function: iron ion binding (GO:0005506);; Molecular Function: electron carrier activity (GO:0009055);; Molecular Function: flavonoid 3'-monooxygenase activity (GO:0016711);; Molecular Function: heme binding (GO:0020037);; Biological Process: terpene biosynthetic process (GO:0046246);; Biological Process: oxidation-reduction process (GO:0055114);;	K17961|0|cit:102626501|K17961 cytochrome P450 family 82 subfamily G polypeptide 1 [EC:1.14.-.-] | (RefSeq) cytochrome P450 82G1-like	Diterpenoid biosynthesis (ko00904)	[Q]	Secondary metabolites biosynthesis, transport and catabolism	Cytochrome P450	Cytochrome P450 82G1 GN=CYP82G1 OS=Arabidopsis thaliana (Mouse-ear cress) PE=1 SV=1	Q	Secondary metabolites biosynthesis, transport and catabolism	hypothetical protein CICLE_v10019706mg [Citrus clementina]
orange1.1t04830	164	283	215	289	402	499	1.2104	1.94289	1.86559	3.5518	4.32419	5.31951	4.42196e-08	1.42115	up	--	--	--	--	--	[T]	Signal transduction mechanisms	NB-ARC domain;; Leucine Rich repeats (2 copies);; AAA domain;; NACHT domain;; Archaeal ATPase	Disease resistance protein At4g27190 GN=At4g27190 OS=Arabidopsis thaliana (Mouse-ear cress) PE=2 SV=1	R	General function prediction only	hypothetical protein CICLE_v10003505mg [Citrus clementina]
Cs2g28870	10971	13276	11240	2137	1787	2344	97.9609	110.187	117.854	31.7303	23.2057	30.1519	1.45553e-22	-1.77191	down	[E]	Amino acid transport and metabolism	Molecular Function: transporter activity (GO:0005215);; Biological Process: transport (GO:0006810);; Biological Process: response to nematode (GO:0009624);; Cellular Component: membrane (GO:0016020);;	--	--	[E]	Amino acid transport and metabolism	POT family;; Major Facilitator Superfamily	Protein NRT1/ PTR FAMILY 5.8 GN=NPF5.8 OS=Arabidopsis thaliana (Mouse-ear cress) PE=2 SV=1	E	Amino acid transport and metabolism	hypothetical protein CICLE_v10014849mg [Citrus clementina]
Cs2g16820	1051	1384	1097	264	421	343	8.69537	10.6432	10.6635	3.62563	5.05932	4.08361	9.32916e-11	-1.10114	down	[GER]	Carbohydrate transport and metabolism;; Amino acid transport and metabolism;; General function prediction only	Cellular Component: membrane (GO:0016020);;	--	--	--	--	EamA-like transporter family;; Multidrug resistance efflux transporter	--	S	Function unknown	PREDICTED: uncharacterized protein LOC102611927 [Citrus sinensis]
Citrus_sinensis_newGene_3171	109	93	83	19	25	26	2.70149	2.12439	2.268	0.770056	0.902082	0.91643	0.000531465	-1.23302	down	--	--	--	K11593|1.06727e-24|cic:CICLE_v10027750mg|K11593 eukaryotic translation initiation factor 2C | (RefSeq) hypothetical protein	--	[J]	Translation, ribosomal structure and biogenesis	--	Protein argonaute 1C OS=Oryza sativa subsp. japonica OX=39947 GN=AGO1C PE=2 SV=1	J	Translation, ribosomal structure and biogenesis	hypothetical protein CISIN_1g0390481mg, partial [Citrus sinensis]
orange1.1t03414	110	45	15	183	156	174	1.88969	0.707754	0.294279	5.21822	3.89156	4.30795	0.000394896	1.78026	up	--	--	--	--	--	--	--	Plastocyanin-like domain	Early nodulin-like protein 1 (Precursor) GN=At2g25060 OS=Arabidopsis thaliana (Mouse-ear cress) PE=1 SV=2	R	General function prediction only	PREDICTED: early nodulin-like protein 3-like [Citrus sinensis]
orange1.1t04784	40	57	71	131	131	137	0.320853	0.462712	0.67177	1.74388	1.48014	1.62109	5.29778e-07	1.71849	up	--	--	Cellular Component: ubiquitin ligase complex (GO:0000151);; Molecular Function: ubiquitin-protein transferase activity (GO:0004842);; Biological Process: protein ubiquitination (GO:0016567);;	--	--	[S]	Function unknown	Armadillo/beta-catenin-like repeat;; U-box domain;; HEAT repeats;; Armadillo-like;; Kinesin-associated protein (KAP)	U-box domain-containing protein 10 GN=PUB10 OS=Arabidopsis thaliana (Mouse-ear cress) PE=2 SV=1	S	Function unknown	PREDICTED: U-box domain-containing protein 10-like, partial [Citrus sinensis]
Citrus_sinensis_newGene_206	19	23	20	33	35	50	0.412195	0.482302	0.510343	1.23773	1.13464	1.61427	0.0012688	1.3615	up	--	--	Molecular Function: nucleotide binding (GO:0000166);; Molecular Function: catalytic activity (GO:0003824);; Biological Process: cellular protein modification process (GO:0006464);;	--	--	[T]	Signal transduction mechanisms	--	--	T	Signal transduction mechanisms	hypothetical protein CISIN_1g035280mg [Citrus sinensis]
Cs2g06960	332	145	130	518	258	251	6.74543	2.73209	3.10791	17.5255	7.62329	7.3523	0.00635397	1.24397	up	[R]	General function prediction only	--	--	--	[R]	General function prediction only	Phosphatidylethanolamine-binding protein	Protein MOTHER of FT and TF 1 OS=Arabidopsis thaliana (Mouse-ear cress) PE=1 SV=1	R	General function prediction only	PREDICTED: protein MOTHER of FT and TF 1-like [Citrus sinensis]
Cs9g10460	358	375	310	432	606	625	4.3051	4.17246	4.33674	8.55382	10.6208	10.9354	3.73004e-19	1.30661	up	--	--	--	--	--	[A]	RNA processing and modification	Pre-mRNA splicing Prp18-interacting factor	Pre-mRNA-splicing factor SLU7 OS=Oryza sativa subsp. japonica (Rice) PE=2 SV=1	A	RNA processing and modification	PREDICTED: LOW QUALITY PROTEIN: pre-mRNA-splicing factor SLU7-like [Citrus sinensis]
Citrus_sinensis_newGene_285	47	45	27	41	81	61	0.662424	0.585166	0.420583	0.983382	1.66261	1.26984	0.00305987	1.13512	up	--	--	Molecular Function: DNA binding (GO:0003677);; Molecular Function: transcription factor activity, sequence-specific DNA binding (GO:0003700);; Cellular Component: nucleus (GO:0005634);; Cellular Component: transcription factor complex (GO:0005667);; Biological Process: regulation of transcription, DNA-templated (GO:0006355);;	--	--	--	--	--	--	--	--	hypothetical protein CISIN_1g045382mg, partial [Citrus sinensis]
Cs2g05090	74	51	40	293	73	74	0.702937	0.453432	0.448633	4.68355	1.01686	1.02609	0.00272115	1.6078	up	--	--	Cellular Component: cytoplasm (GO:0005737);; Biological Process: response to wounding (GO:0009611);; Biological Process: systemic acquired resistance (GO:0009627);; Biological Process: coumarin biosynthetic process (GO:0009805);; Biological Process: positive regulation of flavonoid biosynthetic process (GO:0009963);; Molecular Function: transferase activity, transferring acyl groups other than am…	--	--	--	--	Transferase family	Taxadien-5-alpha-ol O-acetyltransferase GN=TAT OS=Taxus cuspidata (Japanese yew) PE=1 SV=1	S	Function unknown	PREDICTED: taxadien-5-alpha-ol O-acetyltransferase-like [Citrus sinensis]
Cs7g16730	983	983	806	1940	880	1022	11.3462	10.5436	10.9558	37.6423	14.8915	17.1308	0.00273745	1.08687	up	[R]	General function prediction only	Cellular Component: ubiquitin ligase complex (GO:0000151);; Molecular Function: ubiquitin-protein transferase activity (GO:0004842);; Biological Process: response to stress (GO:0006950);; Biological Process: protein ubiquitination (GO:0016567);;	K09561|0|cit:102617305|K09561 STIP1 homology and U-box containing protein 1 [EC:2.3.2.27] | (RefSeq) E3 ubiquitin-protein ligase CHIP	Ubiquitin mediated proteolysis (ko04120);; Protein processing in endoplasmic reticulum (ko04141)	[O]	Posttranslational modification, protein turnover, chaperones	U-box domain;; TPR repeat;; Tetratricopeptide repeat;; Tetratricopeptide repeat;; Tetratricopeptide repeat;; Anaphase-promoting complex, cyclosome, subunit 3;; Tetratricopeptide repeat;; Tetratricopeptide repeat;; Tetratricopeptide repeat;; Tetratricopeptide repeat;; Tetratricopeptide repeat;; Tetratricopeptide repeat	E3 ubiquitin-protein ligase CHIP {ECO:0000305} OS=Arabidopsis thaliana (Mouse-ear cress) PE=1 SV=1	O	Posttranslational modification, protein turnover, chaperones	hypothetical protein CICLE_v10032341mg [Citrus clementina]
Citrus_sinensis_newGene_2241	344	368	380	261	633	751	2.39289	2.26839	3.16473	3.16643	6.27337	7.87975	0.000774481	1.10252	up	--	--	Molecular Function: structural constituent of ribosome (GO:0003735);; Biological Process: translation (GO:0006412);; Cellular Component: integral component of membrane (GO:0016021);; Biological Process: transmembrane transport (GO:0055085);;	--	--	[C]	Energy production and conversion	Mitochondrial carrier protein	--	S	Function unknown	uncharacterized protein LOC18051351 [Citrus clementina]
Cs5g04140	18	10	4	90	51	129	0.176999	0.086325	0.048467	1.54222	0.754835	1.91708	5.3488e-09	2.85819	up	--	--	--	--	--	--	--	--	--	S	Function unknown	PREDICTED: nucleolar and coiled-body phosphoprotein 1-like [Citrus sinensis]
orange1.1t04673	21	32	13	41	42	35	0.145348	0.211639	0.107221	0.48193	0.43168	0.356844	0.00390594	1.2944	up	[S]	Function unknown	--	--	--	--	--	Leucine Rich repeats (2 copies);; Leucine rich repeat;; Leucine Rich Repeat;; NB-ARC domain;; Leucine rich repeat	TMV resistance protein N GN=N OS=Nicotiana glutinosa (Tobacco) PE=1 SV=1	T	Signal transduction mechanisms	PREDICTED: TMV resistance protein N-like [Citrus sinensis]
Cs9g02840	12611	13106	10321	11967	20219	16646	194.211	187.597	186.642	306.44	453.03	369.316	5.59964e-15	1.07265	up	--	--	--	K01365|0|cic:CICLE_v10015798mg|K01365 cathepsin L [EC:3.4.22.15] | (RefSeq) hypothetical protein	Phagosome (ko04145)	[O]	Posttranslational modification, protein turnover, chaperones	Papain family cysteine protease;; Cathepsin propeptide inhibitor domain (I29)	Senescence-specific cysteine protease SAG39 {ECO:0000305} (Precursor) OS=Oryza sativa subsp. japonica (Rice) PE=2 SV=2	O	Posttranslational modification, protein turnover, chaperones	hypothetical protein CISIN_1g018958mg [Citrus sinensis]
Cs5g19260	241	233	151	638	403	638	1.81042	1.62523	1.32947	7.98037	4.41045	6.91719	5.41877e-12	1.99017	up	--	--	--	--	--	--	--	TIR domain;; Leucine rich repeat;; Leucine Rich repeats (2 copies);; TIR domain;; Leucine Rich Repeat	TMV resistance protein N GN=N OS=Nicotiana glutinosa (Tobacco) PE=1 SV=1	S	Function unknown	PREDICTED: TMV resistance protein N-like [Citrus sinensis]
Cs4g10970	1251	1284	937	1582	1644	1421	18.1494	17.3143	15.9725	38.1773	34.7197	29.7204	5.51973e-11	1.08388	up	[I]	Lipid transport and metabolism	Molecular Function: 1-acylglycerol-3-phosphate O-acyltransferase activity (GO:0003841);; Biological Process: phospholipid biosynthetic process (GO:0008654);; Cellular Component: membrane (GO:0016020);;	--	--	[I]	Lipid transport and metabolism	Acyltransferase	1-acyl-sn-glycerol-3-phosphate acyltransferase OS=Cocos nucifera (Coconut palm) PE=1 SV=1	I	Lipid transport and metabolism	hypothetical protein CICLE_v10008983mg [Citrus clementina]
Cs4g14080	3799	4165	3242	435	1370	1234	46.1568	46.8366	46.1704	8.76282	24.1479	21.5456	0.00017422	-1.17174	down	--	--	--	--	--	[K]	Transcription	GATA zinc finger	Putative GATA transcription factor 22 GN=GATA22 OS=Arabidopsis thaliana (Mouse-ear cress) PE=3 SV=1	K	Transcription	hypothetical protein CICLE_v10009004mg [Citrus clementina]
Cs2g07600	84414	93057	67437	18457	16009	20423	865.232	886.572	811.688	314.56	238.736	301.574	2.97948e-18	-1.43627	down	[H]	Coenzyme transport and metabolism	Cellular Component: cytosol (GO:0005829);; Biological Process: response to stress (GO:0006950);; Biological Process: thiamine biosynthetic process (GO:0009228);; Cellular Component: chloroplast stroma (GO:0009570);; Molecular Function: metal ion binding (GO:0046872);; Biological Process: thiazole biosynthetic process (GO:0052837);;	K03146|0|cit:102629135|K03146 thiamine thiazole synthase | (RefSeq) thiamine thiazole synthase 2, chloroplastic	Thiamine metabolism (ko00730)	[R]	General function prediction only	Thi4 family;; FAD dependent oxidoreductase;; FAD binding domain;; NAD(P)-binding Rossmann-like domain;; Lycopene cyclase protein	Thiamine thiazole synthase 2, chloroplastic {ECO:0000255|HAMAP-Rule:MF_03158} (Precursor) GN=VIT_10s0116g00530 OS=Vitis vinifera (Grape) PE=3 SV=1	R	General function prediction only	PREDICTED: thiamine thiazole synthase 2, chloroplastic-like [Citrus sinensis]
Cs7g29480	200	277	196	415	426	557	1.69239	2.17359	1.94739	5.83874	5.24048	6.78033	1.05216e-16	1.67412	up	--	--	--	--	--	--	--	KIP1-like protein	--	S	Function unknown	hypothetical protein CICLE_v10031096mg [Citrus clementina]
Cs4g03370	261	262	247	187	386	618	4.0595	3.7851	4.5149	4.83998	8.75157	13.8796	0.00167832	1.12561	up	--	--	--	--	--	--	--	Cotton fibre expressed protein	--	S	Function unknown	hypothetical protein CICLE_v10009891mg [Citrus clementina]
orange1.1t00500	2425	2587	1847	4471	2733	4381	24.0698	23.9173	21.5706	73.905	39.5451	62.7655	8.28779e-08	1.3879	up	--	--	Molecular Function: ubiquitin-protein transferase activity (GO:0004842);; Cellular Component: nucleus (GO:0005634);; Cellular Component: mitochondrion (GO:0005739);; Biological Process: ubiquitin-dependent protein catabolic process (GO:0006511);; Biological Process: multicellular organism development (GO:0007275);; Molecular Function: zinc ion binding (GO:0008270);; Biological Process: protein ub…	K04506|0|cit:102623798|K04506 E3 ubiquitin-protein ligase SIAH1 [EC:2.3.2.27] | (RefSeq) E3 ubiquitin-protein ligase SINAT3	Ubiquitin mediated proteolysis (ko04120)	[R]	General function prediction only	Seven in absentia protein family	E3 ubiquitin-protein ligase SINAT3 GN=SINAT3 OS=Arabidopsis thaliana (Mouse-ear cress) PE=2 SV=1	O	Posttranslational modification, protein turnover, chaperones	hypothetical protein CICLE_v10021159mg [Citrus clementina]
Cs4g08600	5529	11970	6847	10963	16036	18016	8.42158	16.9122	12.2608	27.7907	35.5959	39.5856	3.43915e-09	1.48077	up	[O]	Posttranslational modification, protein turnover, chaperones	--	K10592|0|cit:102627750|K10592 E3 ubiquitin-protein ligase HUWE1 [EC:2.3.2.26] | (RefSeq) E3 ubiquitin-protein ligase UPL1	Ubiquitin mediated proteolysis (ko04120)	[OK]	Posttranslational modification, protein turnover, chaperones;; Transcription	Domain of Unknown Function (DUF913);; HECT-domain (ubiquitin-transferase);; Domain of Unknown Function (DUF908);; Domain of unknown function (DUF4414);; UBA/TS-N domain	E3 ubiquitin-protein ligase UPL1 GN=UPL1 OS=Arabidopsis thaliana (Mouse-ear cress) PE=1 SV=3	O	Posttranslational modification, protein turnover, chaperones	PREDICTED: E3 ubiquitin-protein ligase UPL1-like isoform X1 [Citrus sinensis]
Cs5g08980	469	435	278	558	522	641	2.75784	2.3744	1.91454	5.45182	4.46329	5.42434	7.69587e-08	1.18686	up	--	--	Biological Process: regulation of transcription, DNA-templated (GO:0006355);;	--	--	--	--	GRAS domain family	Scarecrow-like protein 6 GN=SCL6 OS=Arabidopsis thaliana (Mouse-ear cress) PE=1 SV=1	K	Transcription	PREDICTED: scarecrow-like protein 27-like [Citrus sinensis]
orange1.1t05851	1101	834	819	217	212	241	36.6395	25.7966	32.0071	11.9583	10.2559	11.5297	8.95933e-10	-1.32189	down	--	--	--	--	--	--	--	--	--	S	Function unknown	hypothetical protein CICLE_v10003084mg [Citrus clementina]
Citrus_sinensis_newGene_2516	356	512	386	489	578	619	1.2492	1.67163	1.59313	2.85621	2.95499	3.13245	5.82054e-10	1.07069	up	--	--	Molecular Function: ADP binding (GO:0043531);;	--	--	[R]	General function prediction only	NB-ARC domain	Retrovirus-related Pol polyprotein from transposon TNT 1-94 OS=Nicotiana tabacum OX=4097 PE=2 SV=1	S	Function unknown	putative disease resistance protein RGA3 [Citrus clementina]
Cs2g02390	604	487	411	715	716	618	8.85163	6.63215	7.06918	17.4154	15.256	13.0323	5.47133e-07	1.09004	up	--	--	Molecular Function: obsolete ubiquitin thiolesterase activity (GO:0004221);; Biological Process: ubiquitin-dependent protein catabolic process (GO:0006511);;	--	--	--	--	--	Uncharacterized membrane protein At1g16860 GN=At1g16860 OS=Arabidopsis thaliana (Mouse-ear cress) PE=1 SV=1	S	Function unknown	PREDICTED: uncharacterized membrane protein At1g16860-like [Citrus sinensis]
Cs5g02440	32101	26493	24125	52355	24333	54934	175.37	134.726	154.932	477.432	193.902	433.806	0.000127966	1.25807	up	--	--	--	--	--	--	--	WRKY DNA -binding domain	Probable WRKY transcription factor 41 GN=WRKY41 OS=Arabidopsis thaliana (Mouse-ear cress) PE=2 SV=2	K	Transcription	PREDICTED: probable WRKY transcription factor 53-like [Citrus sinensis]
Cs8g12770	587	488	438	35	95	91	3.05477	2.35925	2.67383	0.301856	0.719316	0.679007	1.77554e-10	-1.9806	down	--	--	--	--	--	--	--	C1-like domain;; Phorbol esters/diacylglycerol binding domain (C1 domain);; C1 domain	--	R	General function prediction only	PREDICTED: uncharacterized protein LOC102609693 [Citrus sinensis]
Cs8g07740	51	67	39	90	79	80	0.253704	0.309621	0.229773	0.746788	0.577399	0.575929	0.000195859	1.24753	up	--	--	--	--	--	[T]	Signal transduction mechanisms	NB-ARC domain	Disease resistance protein RPS5 GN=RPS5 OS=Arabidopsis thaliana (Mouse-ear cress) PE=1 SV=2	T	Signal transduction mechanisms	PREDICTED: probable disease resistance protein At4g27220-like [Citrus sinensis]
Cs7g24830	524	546	423	132	172	69	9.65536	9.34971	9.15166	4.04081	4.5892	1.82616	0.000424062	-1.20212	down	--	--	--	K08233|5.51162e-178|cit:102627688|K08233 polyneuridine-aldehyde esterase [EC:3.1.1.78] | (RefSeq) methylesterase 1-like	--	--	--	Alpha/beta hydrolase family;; Alpha/beta hydrolase family;; alpha/beta hydrolase fold	Methylesterase 1 GN=MES1 OS=Arabidopsis thaliana (Mouse-ear cress) PE=1 SV=1	R	General function prediction only	hypothetical protein CICLE_v10032394mg [Citrus clementina]
orange1.1t02774	89	91	40	101	100	141	0.601462	0.573538	0.317362	1.13803	0.979791	1.37166	0.000793057	1.20243	up	[RTKL]	General function prediction only;; Signal transduction mechanisms;; Transcription;; Replication, recombination and repair	Molecular Function: protein serine/threonine kinase activity (GO:0004674);; Molecular Function: ATP binding (GO:0005524);; Biological Process: protein phosphorylation (GO:0006468);;	--	--	[T]	Signal transduction mechanisms	Protein kinase domain;; Protein tyrosine kinase	Putative receptor-like protein kinase At1g80870 GN=At1g80870 OS=Arabidopsis thaliana (Mouse-ear cress) PE=3 SV=1	T	Signal transduction mechanisms	PREDICTED: putative receptor-like protein kinase At1g80870-like [Citrus sinensis]
Cs8g15710	6776	9223	6750	1857	2649	2201	55.9927	70.9233	65.6053	25.2933	31.5748	26.1489	4.96649e-16	-1.0821	down	--	--	Cellular Component: Golgi apparatus (GO:0005794);; Biological Process: plant-type secondary cell wall biogenesis (GO:0009834);; Biological Process: glucuronoxylan biosynthetic process (GO:0010417);; Molecular Function: glucuronosyltransferase activity (GO:0015020);; Cellular Component: membrane (GO:0016020);;	K20889|0|cit:102630485|K20889 probable glucuronoxylan glucuronosyltransferase IRX7 [EC2.4.1.-] | (RefSeq) probable glucuronoxylan glucuronosyltransferase IRX7	--	[GMW]	Carbohydrate transport and metabolism;; Cell wall/membrane/envelope biogenesis;; Extracellular structures	Exostosin family	Probable glucuronoxylan glucuronosyltransferase IRX7 GN=F24D13.10 OS=Arabidopsis thaliana (Mouse-ear cress) PE=2 SV=1	GMW	Carbohydrate transport and metabolism;; Cell wall/membrane/envelope biogenesis;; Extracellular structures	PREDICTED: probable glucuronoxylan glucuronosyltransferase IRX7-like isoform X1 [Citrus sinensis]
Cs8g18360	91	35	27	493	747	938	1.46854	0.516094	0.497385	13.2459	17.5699	21.8576	4.61194e-26	3.91183	up	[O]	Posttranslational modification, protein turnover, chaperones	Biological Process: response to stress (GO:0006950);;	K13993|1.39611e-91|cit:102613214|K13993 HSP20 family protein | (RefSeq) 17.4 kDa class I heat shock protein-like	Protein processing in endoplasmic reticulum (ko04141)	[O]	Posttranslational modification, protein turnover, chaperones	Hsp20/alpha crystallin family	17.4 kDa class I heat shock protein GN=HSP17.4A OS=Arabidopsis thaliana (Mouse-ear cress) PE=2 SV=2	O	Posttranslational modification, protein turnover, chaperones	hypothetical protein CICLE_v10029467mg [Citrus clementina]
Cs7g02120	4266	5037	4136	647	894	1035	60.228	66.0968	68.5647	15.1724	18.3484	21.0472	2.50891e-33	-1.70163	down	[K]	Transcription	Biological Process: maltose metabolic process (GO:0000023);; Molecular Function: plastid sigma factor activity (GO:0001053);; Molecular Function: DNA binding (GO:0003677);; Molecular Function: transcription factor activity, sequence-specific DNA binding (GO:0003700);; Molecular Function: DNA-directed 5'-3' RNA polymerase activity (GO:0003899);; Biological Process: pentose-phosphate shunt (GO:0006…	--	--	--	--	Sigma-70 region 2;; Sigma-70 region 3;; Sigma-70, region 4	RNA polymerase sigma factor sigD, chloroplastic (Precursor) GN=MSH12.20 OS=Arabidopsis thaliana (Mouse-ear cress) PE=2 SV=1	K	Transcription	PREDICTED: RNA polymerase sigma factor sigD, chloroplastic-like [Citrus sinensis]
Cs5g29210	103	107	78	170	153	246	0.610317	0.58767	0.543581	1.68063	1.3217	2.10309	3.04544e-08	1.55591	up	[RTKL]	General function prediction only;; Signal transduction mechanisms;; Transcription;; Replication, recombination and repair	Biological Process: activation of MAPKK activity (GO:0000186);; Molecular Function: MAP kinase kinase kinase activity (GO:0004709);; Molecular Function: protein tyrosine kinase activity (GO:0004713);; Molecular Function: ATP binding (GO:0005524);; Cellular Component: integral component of membrane (GO:0016021);; Molecular Function: 2-alkenal reductase [NAD(P)] activity (GO:0032440);; Biological P…	--	--	--	--	Protein kinase domain;; Protein tyrosine kinase;; Leucine Rich repeats (2 copies);; Leucine rich repeat;; Leucine Rich Repeat;; Leucine Rich repeat;; Leucine rich repeat	Probable LRR receptor-like serine/threonine-protein kinase At4g08850 (Precursor) GN=At4g08850 OS=Arabidopsis thaliana (Mouse-ear cress) PE=2 SV=3	T	Signal transduction mechanisms	hypothetical protein CICLE_v10018554mg [Citrus clementina]
Cs9g14080	1161	1171	1026	236	342	378	13.8432	12.4753	14.2689	4.53921	5.90654	6.43365	1.75827e-12	-1.13892	down	[O]	Posttranslational modification, protein turnover, chaperones	Molecular Function: protein serine/threonine kinase activity (GO:0004674);; Molecular Function: ATP binding (GO:0005524);; Biological Process: protein phosphorylation (GO:0006468);; Biological Process: response to stress (GO:0006950);;	K09529|8.97352e-174|cit:102612826|K09529 DnaJ homolog subfamily C member 9 | (RefSeq) chaperone protein dnaJ 6	--	[O]	Posttranslational modification, protein turnover, chaperones	DnaJ domain	Chaperone protein dnaJ 6 GN=MOJ9.8 OS=Arabidopsis thaliana (Mouse-ear cress) PE=2 SV=1	O	Posttranslational modification, protein turnover, chaperones	PREDICTED: chaperone protein dnaJ 6-like [Citrus sinensis]
Cs1g11700	1602	1938	1364	268	630	497	15.8899	17.8525	15.9056	4.45913	9.05932	7.05935	3.16598e-06	-1.12239	down	--	--	--	K10268|0|cit:102626232|K10268 F-box and leucine-rich repeat protein 2/20 | (RefSeq) F-box/LRR-repeat protein 14	--	[R]	General function prediction only	Leucine Rich repeat	F-box/LRR-repeat protein 14 GN=FBL14 OS=Arabidopsis thaliana (Mouse-ear cress) PE=2 SV=1	R	General function prediction only	PREDICTED: F-box/LRR-repeat protein 14-like isoform X1 [Citrus sinensis]
Cs5g19430	70	75	52	133	75	119	0.352323	0.350791	0.307545	1.11454	0.547483	0.863488	0.000620066	1.28388	up	--	--	--	--	--	--	--	NB-ARC domain;; TIR domain;; Leucine Rich Repeat;; TIR domain;; Leucine Rich repeats (2 copies);; Leucine rich repeat;; NACHT domain	TMV resistance protein N GN=N OS=Nicotiana glutinosa (Tobacco) PE=1 SV=1	T	Signal transduction mechanisms	hypothetical protein CICLE_v10023653mg [Citrus clementina]
Cs1g21310	118	54	32	85	106	163	0.84662	0.361878	0.264584	1.01783	1.11211	1.69005	0.00965269	1.20769	up	--	--	Molecular Function: DNA binding (GO:0003677);; Molecular Function: transcription factor activity, sequence-specific DNA binding (GO:0003700);; Cellular Component: nucleus (GO:0005634);; Biological Process: regulation of transcription, DNA-templated (GO:0006355);; Biological Process: gamete generation (GO:0007276);; Biological Process: animal organ morphogenesis (GO:0009887);; Biological Process: …	K09285|0|cit:102617899|K09285 AP2-like factor, ANT lineage | (RefSeq) AP2-like ethylene-responsive transcription factor ANT	--	--	--	AP2 domain	AP2-like ethylene-responsive transcription factor ANT GN=T28I19.30 OS=Arabidopsis thaliana (Mouse-ear cress) PE=1 SV=2	K	Transcription	PREDICTED: AP2-like ethylene-responsive transcription factor ANT-like [Citrus sinensis]
orange1.1t01850	1064	1005	638	100	388	277	15.8031	13.8758	11.1285	2.46559	8.36781	5.92116	0.00437623	-1.07102	down	[T]	Signal transduction mechanisms	Molecular Function: phosphorelay response regulator activity (GO:0000156);; Biological Process: phosphorelay signal transduction system (GO:0000160);; Biological Process: regulation of transcription, DNA-templated (GO:0006355);; Biological Process: intracellular signal transduction (GO:0035556);;	K14492|1.1532e-129|cit:102607514|K14492 two-component response regulator ARR-A family | (RefSeq) two-component response regulator ORR10	Plant hormone signal transduction (ko04075)	[K]	Transcription	Response regulator receiver domain	Two-component response regulator ARR9 GN=F24I3.120 OS=Arabidopsis thaliana (Mouse-ear cress) PE=1 SV=1	K	Transcription	PREDICTED: two-component response regulator ARR9-like [Citrus sinensis]
Cs7g09120	1408	1643	1296	2197	2533	2543	11.0947	12.0311	11.9904	28.781	29.0324	28.868	8.71282e-46	1.40161	up	[P]	Inorganic ion transport and metabolism	Molecular Function: inorganic phosphate transmembrane transporter activity (GO:0005315);; Biological Process: phosphate ion transport (GO:0006817);; Biological Process: membrane fusion (GO:0006944);; Biological Process: microsporogenesis (GO:0009556);; Molecular Function: low-affinity phosphate transmembrane transporter activity (GO:0009673);; Cellular Component: chloroplast envelope (GO:0009941)…	K14640|0|cit:102608061|K14640 solute carrier family 20 (sodium-dependent phosphate transporter) | (RefSeq) inorganic phosphate transporter 2-1, chloroplastic	--	[P]	Inorganic ion transport and metabolism	Phosphate transporter family	Inorganic phosphate transporter 2-1, chloroplastic (Precursor) GN=MFE16.10 OS=Arabidopsis thaliana (Mouse-ear cress) PE=1 SV=1	P	Inorganic ion transport and metabolism	hypothetical protein CICLE_v10031076mg [Citrus clementina]
Cs9g02040	495	477	342	782	596	867	5.27898	4.72511	4.28718	13.8653	9.2561	13.3192	3.05177e-09	1.40292	up	--	--	--	--	--	--	--	WRKY DNA -binding domain	Probable WRKY transcription factor 48 GN=WRKY48 OS=Arabidopsis thaliana (Mouse-ear cress) PE=2 SV=1	K	Transcription	PREDICTED: probable WRKY transcription factor 48-like [Citrus sinensis]
Cs9g10650	5601	5651	4179	724	2221	1241	103.67	97.2161	90.8287	22.2738	59.8122	33.096	0.000100677	-1.16994	down	--	--	Molecular Function: DNA binding (GO:0003677);; Molecular Function: transcription factor activity, sequence-specific DNA binding (GO:0003700);; Cellular Component: nucleus (GO:0005634);; Biological Process: regulation of transcription, DNA-templated (GO:0006355);;	K14516|4.50858e-109|cit:102611538|K14516 ethylene-responsive transcription factor 1 | (RefSeq) ethylene-responsive transcription factor 1B	Plant hormone signal transduction (ko04075)	--	--	AP2 domain	Ethylene-responsive transcription factor 1B GN=K14B15.15 OS=Arabidopsis thaliana (Mouse-ear cress) PE=1 SV=2	K	Transcription	hypothetical protein CICLE_v10005820mg [Citrus clementina]
Cs6g04270	20	23	28	40	54	59	0.283624	0.306367	0.481275	0.971662	1.1622	1.25471	0.000137581	1.52059	up	--	--	Molecular Function: protein binding (GO:0005515);; Cellular Component: nucleus (GO:0005634);; Cellular Component: cytoplasm (GO:0005737);; Biological Process: negative regulation of defense response (GO:0031348);; Biological Process: negative regulation of protein catabolic process (GO:0042177);;	--	--	--	--	F-box associated;; F-box domain;; F-box associated domain	F-box protein CPR30 GN=CPR30 OS=Arabidopsis thaliana (Mouse-ear cress) PE=1 SV=2	O	Posttranslational modification, protein turnover, chaperones	hypothetical protein CISIN_1g046902mg [Citrus sinensis]
Cs4g03200	5880	4996	4053	10900	10581	8115	88.6319	69.9899	71.74	273.197	232.055	176.22	2.29967e-14	1.6179	up	--	--	Molecular Function: hydrolase activity, hydrolyzing O-glycosyl compounds (GO:0004553);; Cellular Component: cell wall (GO:0005618);; Biological Process: cellular glucan metabolic process (GO:0006073);; Molecular Function: xyloglucan:xyloglucosyl transferase activity (GO:0016762);; Cellular Component: apoplast (GO:0048046);;	--	--	--	--	Glycosyl hydrolases family 16;; Xyloglucan endo-transglycosylase (XET) C-terminus	Probable xyloglucan endotransglucosylase/hydrolase protein 23 (Precursor) GN=F14M19.90 OS=Arabidopsis thaliana (Mouse-ear cress) PE=2 SV=1	R	General function prediction only	PREDICTED: probable xyloglucan endotransglucosylase/hydrolase protein 23-like [Citrus sinensis]
Cs5g03150	221	240	183	1455	1960	1895	1.50711	1.51907	1.46089	16.522	19.4857	18.6522	1.14137e-222	3.66457	up	[O]	Posttranslational modification, protein turnover, chaperones	Molecular Function: ATP binding (GO:0005524);; Cellular Component: cell wall (GO:0005618);; Cellular Component: cytosol (GO:0005829);; Cellular Component: plasma membrane (GO:0005886);; Biological Process: protein folding (GO:0006457);; Biological Process: response to heat (GO:0009408);; Biological Process: defense response to bacterium (GO:0042742);; Biological Process: response to arsenic-conta…	K04079|0|cit:102616579|K04079 molecular chaperone HtpG | (RefSeq) heat shock protein 83-like	Protein processing in endoplasmic reticulum (ko04141);; Plant-pathogen interaction (ko04626)	[O]	Posttranslational modification, protein turnover, chaperones	Hsp90 protein;; Histidine kinase-, DNA gyrase B-, and HSP90-like ATPase;; Histidine kinase-, DNA gyrase B-, and HSP90-like ATPase	Heat shock protein 83 GN=HSP83A OS=Ipomoea nil (Japanese morning glory) PE=2 SV=1	O	Posttranslational modification, protein turnover, chaperones	PREDICTED: heat shock protein 83-like [Citrus sinensis]
orange1.1t01780	42	33	31	58	56	86	0.693686	0.505675	0.600241	1.61528	1.34791	2.07568	0.00016451	1.40537	up	[R]	General function prediction only	Molecular Function: chitinase activity (GO:0004568);; Biological Process: carbohydrate metabolic process (GO:0005975);; Biological Process: chitin catabolic process (GO:0006032);; Biological Process: cell wall macromolecule catabolic process (GO:0016998);;	--	--	[R]	General function prediction only	Chitinase class I	Chitinase 10 (Precursor) OS=Oryza sativa subsp. japonica (Rice) PE=2 SV=1	R	General function prediction only	PREDICTED: chitinase 10-like [Citrus sinensis]
Cs6g03110	53	62	81	3	20	5	0.820381	0.886578	1.47458	0.069893	0.435472	0.110823	0.00610434	-1.53768	down	--	--	--	--	--	[L]	Replication, recombination and repair	hAT family C-terminal dimerisation region	Putative AC transposase OS=Zea mays (Maize) PE=2 SV=2	S	Function unknown	PREDICTED: zinc finger BED domain-containing protein DAYSLEEPER-like [Nicotiana tomentosiformis]
Cs9g08110	1148	811	585	1581	1070	1086	15.7788	10.3508	9.44237	36.13	21.3733	21.5249	0.000182098	1.17693	up	--	--	Biological Process: transcription, DNA-templated (GO:0006351);; Biological Process: response to stress (GO:0006950);; Biological Process: response to abiotic stimulus (GO:0009628);; Biological Process: response to auxin (GO:0009733);; Biological Process: regulation of gene expression (GO:0010468);; Cellular Component: intracellular membrane-bounded organelle (GO:0043231);; Biological Process: sin…	K14484|5.24564e-162|cit:102613119|K14484 auxin-responsive protein IAA | (RefSeq) auxin-responsive protein IAA14	Plant hormone signal transduction (ko04075)	--	--	AUX/IAA family	Auxin-responsive protein IAA14 OS=Arabidopsis thaliana (Mouse-ear cress) PE=1 SV=2	K	Transcription	hypothetical protein CICLE_v10005789mg [Citrus clementina]
Cs6g11870	111	118	104	30	33	25	1.91858	1.89687	2.1151	0.863258	0.811787	0.621239	0.000689219	-1.14223	down	[R]	General function prediction only	--	--	--	--	--	Possible lysine decarboxylase	Cytokinin riboside 5&apos;-monophosphate phosphoribohydrolase LOG3 GN=LOG3 OS=Arabidopsis thaliana (Mouse-ear cress) PE=1 SV=1	S	Function unknown	hypothetical protein CICLE_v10012707mg [Citrus clementina]
Cs3g10950	388	346	258	554	470	498	3.07662	2.5797	2.43446	7.42048	5.43718	5.70251	4.88473e-08	1.25826	up	[C]	Energy production and conversion	Molecular Function: UDP-N-acetylmuramate dehydrogenase activity (GO:0008762);; Molecular Function: reticuline oxidase activity (GO:0050468);; Molecular Function: flavin adenine dinucleotide binding (GO:0050660);; Biological Process: oxidation-reduction process (GO:0055114);;	--	--	--	--	FAD binding domain;; Berberine and berberine like	Reticuline oxidase-like protein (Precursor) GN=At4g20830 OS=Arabidopsis thaliana (Mouse-ear cress) PE=1 SV=2	R	General function prediction only	hypothetical protein CICLE_v10000808mg [Citrus clementina]
Cs5g19230	195	294	213	838	522	808	0.857275	1.20414	1.10425	6.15053	3.3498	5.14112	1.87687e-14	2.17605	up	[S]	Function unknown	--	--	--	--	--	NB-ARC domain;; TIR domain;; Leucine rich repeat;; Leucine Rich repeats (2 copies);; Leucine Rich Repeat;; TIR domain;; AAA ATPase domain;; Nnf1;; Leucine Rich Repeat;; ATPase family associated with various cellular activities (AAA);; Leucine rich repeat;; Archaeal ATPase	Putative disease resistance protein At4g11170 GN=At4g11170 OS=Arabidopsis thaliana (Mouse-ear cress) PE=2 SV=1	T	Signal transduction mechanisms	PREDICTED: TMV resistance protein N-like [Citrus sinensis]
orange1.1t00062	7657	7384	6175	1305	2238	2250	182.41	163.506	172.749	51.6872	77.5687	77.2009	4.3947e-13	-1.2032	down	[O]	Posttranslational modification, protein turnover, chaperones	Biological Process: protein peptidyl-prolyl isomerization (GO:0000413);; Molecular Function: peptidyl-prolyl cis-trans isomerase activity (GO:0003755);; Biological Process: protein folding (GO:0006457);;	--	--	[O]	Posttranslational modification, protein turnover, chaperones	FKBP-type peptidyl-prolyl cis-trans isomerase	Peptidyl-prolyl cis-trans isomerase FKBP17-2, chloroplastic (Precursor) GN=FKBP17-2 OS=Arabidopsis thaliana (Mouse-ear cress) PE=1 SV=1	O	Posttranslational modification, protein turnover, chaperones	hypothetical protein CICLE_v10009243mg [Citrus clementina]
Cs5g19180	49	27	38	35	146	113	1.00927	0.52272	0.910751	1.21464	4.41381	3.37719	0.00107351	1.56556	up	--	--	--	--	--	[MO]	Cell wall/membrane/envelope biogenesis;; Posttranslational modification, protein turnover, chaperones	--	--	S	Function unknown	hypothetical protein CISIN_1g043994mg [Citrus sinensis]
Cs7g24400	1670	1665	1344	364	488	545	24.8205	23.0057	23.4605	8.98439	10.5528	11.6591	2.06008e-14	-1.06873	down	--	--	Biological Process: metabolic process (GO:0008152);; Molecular Function: amino acid binding (GO:0016597);;	--	--	--	--	ACT domain	ACT domain-containing protein ACR10 {ECO:0000305} OS=Arabidopsis thaliana (Mouse-ear cress) PE=2 SV=1	S	Function unknown	hypothetical protein CICLE_v10031674mg [Citrus clementina]
orange1.1t02014	248	290	205	17	24	37	2.46421	2.67835	2.38558	0.27524	0.325224	0.515507	2.67671e-15	-2.38934	down	--	--	--	--	--	[S]	Function unknown	Nse4 C-terminal	Non-structural maintenance of chromosomes element 4 homolog A GN=NSE4A OS=Arabidopsis thaliana (Mouse-ear cress) PE=2 SV=1	S	Function unknown	hypothetical protein CICLE_v10015454mg [Citrus clementina]
Cs3g26260	10076	12311	9308	12477	16719	12831	61.7987	70.1849	67.0324	127.218	149.158	113.359	1.16597e-16	1.06213	up	[O]	Posttranslational modification, protein turnover, chaperones	Molecular Function: ATP binding (GO:0005524);; Cellular Component: endoplasmic reticulum (GO:0005783);; Biological Process: protein folding (GO:0006457);; Biological Process: response to stress (GO:0006950);; Molecular Function: unfolded protein binding (GO:0051082);;	K09487|0|cit:102608412|K09487 heat shock protein 90kDa beta | (RefSeq) endoplasmin homolog	Protein processing in endoplasmic reticulum (ko04141);; Plant-pathogen interaction (ko04626)	[O]	Posttranslational modification, protein turnover, chaperones	Hsp90 protein;; Histidine kinase-, DNA gyrase B-, and HSP90-like ATPase;; Histidine kinase-, DNA gyrase B-, and HSP90-like ATPase	Endoplasmin homolog (Precursor) GN=HSP90 OS=Catharanthus roseus (Madagascar periwinkle) PE=2 SV=1	O	Posttranslational modification, protein turnover, chaperones	PREDICTED: endoplasmin homolog [Citrus sinensis]
Cs9g03820	13868	13238	11141	2053	4201	3514	195.958	173.865	184.867	48.2221	86.3629	71.5329	2.74544e-11	-1.29439	down	--	--	Biological Process: transcription, DNA-templated (GO:0006351);; Cellular Component: cell part (GO:0044464);; Biological Process: regulation of cellular process (GO:0050794);;	K09286|2.66645e-166|cit:102627706|K09286 EREBP-like factor | (RefSeq) ethylene-responsive transcription factor RAP2-3	--	--	--	AP2 domain	Ethylene-responsive transcription factor RAP2-3 OS=Arabidopsis thaliana (Mouse-ear cress) PE=1 SV=2	K	Transcription	PREDICTED: ethylene-responsive transcription factor RAP2-3-like [Citrus sinensis]
Cs7g18590	330	292	269	231	458	578	4.9348	4.08141	4.73179	5.71145	9.85129	12.5233	0.000346409	1.06022	up	--	--	Cellular Component: integral component of membrane (GO:0016021);;	--	--	[TR]	Signal transduction mechanisms;; General function prediction only	TLC domain	--	T	Signal transduction mechanisms	PREDICTED: transmembrane protein 56-like isoform X1 [Citrus sinensis]
Cs5g20470	407	781	524	871	893	952	1.89529	3.38168	2.863	6.74604	6.0501	6.38712	5.91202e-08	1.2918	up	--	--	--	--	--	[T]	Signal transduction mechanisms	NB-ARC domain;; Leucine Rich repeats (2 copies);; Leucine rich repeat;; Leucine Rich Repeat;; Leucine rich repeat	Putative disease resistance RPP13-like protein 1 GN=RPPL1 OS=Arabidopsis thaliana (Mouse-ear cress) PE=3 SV=1	T	Signal transduction mechanisms	PREDICTED: putative disease resistance RPP13-like protein 1-like isoform X1 [Citrus sinensis]
orange1.1t02887	1437	1064	931	265	161	223	43.8709	30.2052	33.3683	13.459	7.11961	9.81269	1.12813e-07	-1.58056	down	--	--	--	--	--	--	--	--	--	S	Function unknown	hypothetical protein CISIN_1g033902mg [Citrus sinensis]
orange1.1t02159	100	119	79	272	185	285	0.81546	0.904444	0.756547	3.71777	2.21403	3.3676	2.05236e-10	1.87544	up	--	--	--	--	--	--	--	TIR domain;; NB-ARC domain;; TIR domain;; NACHT domain	TMV resistance protein N GN=N OS=Nicotiana glutinosa (Tobacco) PE=1 SV=1	T	Signal transduction mechanisms	PREDICTED: TMV resistance protein N-like, partial [Citrus sinensis]
Cs2g06890	4146	4451	3639	977	1225	1331	31.4383	31.3677	32.4	12.3073	13.5131	14.5394	2.1949e-28	-1.12129	down	--	--	Molecular Function: ligase activity (GO:0016874);;	--	--	[S]	Function unknown	Armadillo/beta-catenin-like repeat;; HEAT repeats;; HEAT repeat	--	S	Function unknown	PREDICTED: uncharacterized protein LOC102630595 [Citrus sinensis]
Cs6g08320	4961	4183	3210	4552	16660	19892	42.461	32.3934	32.2357	65.4144	205.247	247.789	1.08387e-08	2.08354	up	--	--	Biological Process: calcium ion transport (GO:0006816);; Molecular Function: calcium:proton antiporter activity (GO:0015369);; Cellular Component: integral component of membrane (GO:0016021);; Biological Process: transmembrane transport (GO:0055085);;	K07300|0|cit:102629587|K07300 Ca2+:H+ antiporter | (RefSeq) vacuolar cation/proton exchanger 3	--	[P]	Inorganic ion transport and metabolism	Sodium/calcium exchanger protein	Vacuolar cation/proton exchanger 3 GN=CAX3 OS=Arabidopsis thaliana (Mouse-ear cress) PE=1 SV=1	P	Inorganic ion transport and metabolism	hypothetical protein CICLE_v10011720mg [Citrus clementina]
Cs6g13210	78	89	69	17	14	26	1.04681	1.11844	1.09613	0.378679	0.262726	0.494362	0.00334123	-1.19702	down	--	--	Biological Process: phosphate ion transport (GO:0006817);; Molecular Function: zinc ion binding (GO:0008270);; Biological Process: fatty acid catabolic process (GO:0009062);; Biological Process: cellular response to phosphate starvation (GO:0016036);;	K16275|0|cit:102617499|K16275 E3 ubiquitin-protein ligase BAH [EC:2.3.2.27] | (RefSeq) probable E3 ubiquitin-protein ligase BAH1-like	--	--	--	SPX domain;; Zinc finger, C3HC4 type (RING finger);; Zinc finger, C3HC4 type (RING finger);; Zinc finger, C3HC4 type (RING finger)	Probable E3 ubiquitin-protein ligase BAH1-like 1 OS=Oryza sativa subsp. japonica (Rice) PE=2 SV=1	O	Posttranslational modification, protein turnover, chaperones	PREDICTED: probable E3 ubiquitin-protein ligase BAH1-like isoform X1 [Citrus sinensis]
Cs4g15980	1259	1394	1049	1533	1546	1966	8.99165	9.41097	8.95756	18.4049	16.2684	20.5997	2.21967e-13	1.10277	up	--	--	--	K17710|0|cit:102619696|K17710 pentatricopeptide repeat domain-containing protein 1 | (RefSeq) pentatricopeptide repeat-containing protein At5g21222-like	--	[R]	General function prediction only	PPR repeat family;; PPR repeat;; PPR repeat;; Pentatricopeptide repeat domain;; Evolutionarily conserved signalling intermediate in Toll pathway;; Coatomer epsilon subunit;; Tetratricopeptide repeat;; Tetratricopeptide repeat;; Region in Clathrin and VPS;; Mitochondrial ATPase expression;; Replication factor C C-terminal domain	Pentatricopeptide repeat-containing protein At5g21222 GN=ATC401 OS=Arabidopsis thaliana (Mouse-ear cress) PE=2 SV=1	R	General function prediction only	hypothetical protein CICLE_v10007776mg [Citrus clementina]
orange1.1t01812	420	594	481	673	789	929	2.21123	2.90973	2.97754	5.89809	6.05129	7.06241	3.26715e-13	1.30635	up	--	--	--	--	--	--	--	NB-ARC domain;; TIR domain;; Leucine Rich repeats (2 copies);; Leucine rich repeat;; TIR domain;; Leucine Rich Repeat	Putative disease resistance protein At4g11170 GN=At4g11170 OS=Arabidopsis thaliana (Mouse-ear cress) PE=2 SV=1	T	Signal transduction mechanisms	hypothetical protein CICLE_v10030465mg [Citrus clementina]
Cs5g22750	255	230	192	361	266	495	2.31925	1.94111	2.05551	5.43892	3.49437	6.47298	5.8335e-06	1.31676	up	--	--	--	--	--	[L]	Replication, recombination and repair	Domain of unknown function (DUF4413);; hAT family C-terminal dimerisation region;; BED zinc finger	Zinc finger BED domain-containing protein DAYSLEEPER GN=HAT OS=Arabidopsis thaliana (Mouse-ear cress) PE=1 SV=1	L	Replication, recombination and repair	hypothetical protein CISIN_1g0013202mg, partial [Citrus sinensis]
Cs1g03870	84	62	40	131	227	329	4.46574	3.0504	2.44138	11.5744	17.5591	25.2114	2.39853e-10	2.25994	up	--	--	Molecular Function: transcription factor activity, sequence-specific DNA binding (GO:0003700);; Biological Process: regulation of transcription, DNA-templated (GO:0006355);; Molecular Function: sequence-specific DNA binding (GO:0043565);;	--	--	--	--	WRKY DNA -binding domain;; FAR1 DNA-binding domain	Probable WRKY transcription factor 51 GN=WRKY51 OS=Arabidopsis thaliana (Mouse-ear cress) PE=2 SV=1	K	Transcription	hypothetical protein CICLE_v10026733mg [Citrus clementina]
Cs1g05240	580	631	568	135	109	207	4.23632	4.28769	4.87532	1.63055	1.15002	2.17086	9.88006e-06	-1.23489	down	[RTKL]	General function prediction only;; Signal transduction mechanisms;; Transcription;; Replication, recombination and repair	Molecular Function: nucleotide binding (GO:0000166);; Molecular Function: protein kinase activity (GO:0004672);; Biological Process: phosphorylation (GO:0016310);;	--	--	--	--	Protein kinase domain;; Protein tyrosine kinase;; D-mannose binding lectin;; S-locus glycoprotein family;; PAN-like domain	G-type lectin S-receptor-like serine/threonine-protein kinase RLK1 (Precursor) GN=RLK1 OS=Arabidopsis thaliana (Mouse-ear cress) PE=2 SV=2	T	Signal transduction mechanisms	hypothetical protein CICLE_v10027040mg [Citrus clementina]
Cs2g23870	88	69	47	0	8	0	1.1519	0.828784	0.71444	0	0.137312	0	0.000556482	-2.05798	down	[E]	Amino acid transport and metabolism	Molecular Function: L-tyrosine:2-oxoglutarate aminotransferase activity (GO:0004838);; Biological Process: cellular amino acid metabolic process (GO:0006520);; Biological Process: biosynthetic process (GO:0009058);; Molecular Function: pyridoxal phosphate binding (GO:0030170);; Molecular Function: L-phenylalanine:2-oxoglutarate aminotransferase activity (GO:0080130);;	K00815|0|cit:102612722|K00815 tyrosine aminotransferase [EC:2.6.1.5] | (RefSeq) probable aminotransferase TAT2	Ubiquinone and other terpenoid-quinone biosynthesis (ko00130);; Cysteine and methionine metabolism (ko00270);; Tyrosine metabolism (ko00350);; Phenylalanine metabolism (ko00360);; Phenylalanine, tyrosine and tryptophan biosynthesis (ko00400);; Isoquinoline alkaloid biosynthesis (ko00950);; Tropane, piperidine and pyridine alkaloid biosynthesis (ko00960);; Biosynthesis of amino acids (ko01230)	[E]	Amino acid transport and metabolism	Aminotransferase class I and II;; Beta-eliminating lyase	Probable aminotransferase TAT2 GN=At5g53970 OS=Arabidopsis thaliana (Mouse-ear cress) PE=2 SV=1	E	Amino acid transport and metabolism	hypothetical protein CICLE_v10015303mg [Citrus clementina]
Cs8g20240	117	80	47	341	148	145	0.944383	0.593439	0.443771	4.57718	1.73894	1.68505	0.000137185	1.74906	up	--	--	Molecular Function: phosphatidylinositol phospholipase C activity (GO:0004435);; Molecular Function: signal transducer activity (GO:0004871);; Molecular Function: calcium ion binding (GO:0005509);; Biological Process: lipid metabolic process (GO:0006629);; Biological Process: intracellular signal transduction (GO:0035556);;	K05857|0|cit:102623592|K05857 phosphatidylinositol phospholipase C, delta [EC:3.1.4.11] | (RefSeq) phosphoinositide phospholipase C 4-like	Inositol phosphate metabolism (ko00562);; Phosphatidylinositol signaling system (ko04070);; AGE-RAGE signaling pathway in diabetic complications (ko04933)	[T]	Signal transduction mechanisms	Phosphatidylinositol-specific phospholipase C, X domain;; Phosphatidylinositol-specific phospholipase C, Y domain;; C2 domain;; Phosphoinositide-specific phospholipase C, efhand-like	Phosphoinositide phospholipase C 4 GN=MZN1.19 OS=Arabidopsis thaliana (Mouse-ear cress) PE=2 SV=2	I	Lipid transport and metabolism	PREDICTED: phosphoinositide phospholipase C 4-like [Citrus sinensis]
Citrus_sinensis_newGene_2466	98	195	97	118	285	193	0.53711	1.00004	0.623996	1.07677	2.28801	1.53601	0.00151227	1.14496	up	--	--	--	--	--	[R]	General function prediction only	Reverse transcriptase (RNA-dependent DNA polymerase);; Reverse transcriptase-like;; zinc-binding in reverse transcriptase	Putative ribonuclease H protein At1g65750 OS=Arabidopsis thaliana OX=3702 GN=At1g65750 PE=3 SV=1	S	Function unknown	PREDICTED: uncharacterized protein LOC102617714 [Citrus sinensis]
Citrus_sinensis_newGene_4064	72	102	91	84	156	131	1.155	1.5147	1.70993	2.24164	3.65145	3.036	0.000633388	1.0458	up	--	--	--	--	--	--	--	--	--	S	Function unknown	PREDICTED: receptor-like protein 12 isoform X2 [Citrus sinensis]
Cs8g14360	3796	3811	2796	8674	9561	8552	37.3396	33.5968	32.871	145.545	140.351	124.197	3.34374e-54	2.01756	up	[O]	Posttranslational modification, protein turnover, chaperones	Molecular Function: ATP binding (GO:0005524);; Cellular Component: cell wall (GO:0005618);; Cellular Component: nucleolus (GO:0005730);; Cellular Component: plasma membrane (GO:0005886);; Biological Process: protein folding (GO:0006457);; Biological Process: response to heat (GO:0009408);; Biological Process: response to salt stress (GO:0009651);; Molecular Function: heat shock protein binding (G…	K09503|0|cit:102627308|K09503 DnaJ homolog subfamily A member 2 | (RefSeq) dnaJ protein homolog ANJ1	Protein processing in endoplasmic reticulum (ko04141)	[O]	Posttranslational modification, protein turnover, chaperones	DnaJ domain;; DnaJ C terminal domain;; DnaJ central domain	DnaJ protein homolog (Precursor) GN=DNAJ1 OS=Cucumis sativus (Cucumber) PE=2 SV=1	O	Posttranslational modification, protein turnover, chaperones	hypothetical protein CICLE_v10028531mg [Citrus clementina]
Cs3g17530	264	165	132	594	434	349	1.82488	1.05904	1.07314	6.8314	4.36921	3.48084	2.07929e-07	1.80951	up	[RTKL]	General function prediction only;; Signal transduction mechanisms;; Transcription;; Replication, recombination and repair	Molecular Function: nucleotide binding (GO:0000166);; Molecular Function: protein kinase activity (GO:0004672);;	K04733|0|cit:102607420|K04733 interleukin-1 receptor-associated kinase 4 [EC:2.7.11.1] | (RefSeq) serine/threonine-protein kinase-like protein At1g28390	--	[T]	Signal transduction mechanisms	Protein tyrosine kinase;; Protein kinase domain	Serine/threonine-protein kinase-like protein At1g28390 GN=At1g28390 OS=Arabidopsis thaliana (Mouse-ear cress) PE=2 SV=1	T	Signal transduction mechanisms	PREDICTED: serine/threonine-protein kinase-like protein At1g28390-like [Citrus sinensis]
Cs5g10400	330	393	404	81	117	106	2.47763	2.74677	3.56322	0.99482	1.27772	1.13515	7.48941e-07	-1.19162	down	--	--	Cellular Component: endoplasmic reticulum (GO:0005783);; Cellular Component: plasma membrane (GO:0005886);;	--	--	--	--	Male gamete fusion factor	Protein HAPLESS 2 (Precursor) GN=HAP2 OS=Arabidopsis thaliana (Mouse-ear cress) PE=2 SV=1	R	General function prediction only	PREDICTED: protein HAPLESS 2-like isoform X1 [Citrus sinensis]
Cs3g24810	91	118	75	21	23	18	1.21568	1.45512	1.1745	0.460028	0.440971	0.332363	0.000252822	-1.34792	down	[Q]	Secondary metabolites biosynthesis, transport and catabolism	Molecular Function: methyltransferase activity (GO:0008168);; Biological Process: methylation (GO:0032259);;	--	--	--	--	Leucine carboxyl methyltransferase	--	S	Function unknown	hypothetical protein CICLE_v10001322mg [Citrus clementina]
Cs2g28530	83	64	77	8	16	26	1.41034	1.01309	1.53303	0.22464	0.393604	0.627797	0.00720424	-1.2637	down	[O]	Posttranslational modification, protein turnover, chaperones	Molecular Function: ubiquitin-protein transferase activity (GO:0004842);; Biological Process: protein ubiquitination (GO:0016567);;	K10576|3.44187e-135|cit:102631116|K10576 ubiquitin-conjugating enzyme E2 H [EC:2.3.2.23] | (RefSeq) ubiquitin-conjugating enzyme E2-23 kDa-like	Ubiquitin mediated proteolysis (ko04120)	[O]	Posttranslational modification, protein turnover, chaperones	Ubiquitin-conjugating enzyme	Ubiquitin-conjugating enzyme E2 5 GN=UBC5 OS=Arabidopsis thaliana (Mouse-ear cress) PE=2 SV=2	O	Posttranslational modification, protein turnover, chaperones	PREDICTED: ubiquitin-conjugating enzyme E2-23 kDa-like isoform X1 [Citrus sinensis]
Cs8g03970	978	870	708	208	270	212	16.3224	13.4949	13.8591	5.75556	6.54577	5.07441	5.20234e-11	-1.1905	down	[O]	Posttranslational modification, protein turnover, chaperones	--	--	--	--	--	DnaJ domain	--	O	Posttranslational modification, protein turnover, chaperones	hypothetical protein CICLE_v10029096mg [Citrus clementina]
Cs2g28260	6693	7874	6796	1575	2106	2111	62.6313	68.4887	74.6791	24.5082	28.6639	28.4539	8.33482e-28	-1.21557	down	[O]	Posttranslational modification, protein turnover, chaperones	Biological Process: MAPK cascade (GO:0000165);; Biological Process: protein peptidyl-prolyl isomerization (GO:0000413);; Molecular Function: peptidyl-prolyl cis-trans isomerase activity (GO:0003755);; Biological Process: pentose-phosphate shunt (GO:0006098);; Biological Process: rRNA processing (GO:0006364);; Biological Process: protein folding (GO:0006457);; Biological Process: protein targeting…	--	--	--	--	Cyclophilin type peptidyl-prolyl cis-trans isomerase/CLD	Peptidyl-prolyl cis-trans isomerase CYP38, chloroplastic (Precursor) GN=CYP38 OS=Arabidopsis thaliana (Mouse-ear cress) PE=1 SV=1	O	Posttranslational modification, protein turnover, chaperones	PREDICTED: peptidyl-prolyl cis-trans isomerase CYP38, chloroplastic-like isoform X1 [Citrus sinensis]
Cs8g09140	81	125	114	110	189	148	0.383368	0.551771	0.636338	0.871581	1.3075	1.01743	0.000510038	1.0477	up	--	--	--	--	--	[T]	Signal transduction mechanisms	NB-ARC domain;; Leucine Rich repeats (2 copies)	Probable disease resistance protein At4g27220 GN=At4g27220 OS=Arabidopsis thaliana (Mouse-ear cress) PE=2 SV=1	T	Signal transduction mechanisms	PREDICTED: uncharacterized protein LOC102630079 [Citrus sinensis]
Citrus_sinensis_newGene_3812	111	88	66	0	11	17	1.59546	1.30523	1.13104	0	0.192569	0.331248	0.00385838	-1.67882	down	--	--	--	--	--	--	--	--	Isoflavone reductase homolog PCBER OS=Populus trichocarpa OX=3694 GN=PCBER PE=1 SV=1	S	Function unknown	hypothetical protein CISIN_1g0467791mg, partial [Citrus sinensis]
Cs9g18330	4901	5335	4038	1185	1311	1143	42.8192	43.1464	41.4485	17.038	16.8241	14.4003	1.8726e-23	-1.27548	down	[T]	Signal transduction mechanisms	Molecular Function: protein serine/threonine phosphatase activity (GO:0004722);; Biological Process: protein dephosphorylation (GO:0006470);; Cellular Component: protein serine/threonine phosphatase complex (GO:0008287);; Molecular Function: metal ion binding (GO:0046872);; Biological Process: root hair elongation (GO:0048767);;	K17506|0|cit:102630199|K17506 protein phosphatase 1L [EC:3.1.3.16] | (RefSeq) probable protein phosphatase 2C 76	--	[T]	Signal transduction mechanisms	Protein phosphatase 2C;; Protein phosphatase 2C	Probable protein phosphatase 2C 76 GN=At5g53140 OS=Arabidopsis thaliana (Mouse-ear cress) PE=2 SV=1	T	Signal transduction mechanisms	hypothetical protein CICLE_v10005301mg [Citrus clementina]
Cs9g17230	226	258	167	716	380	478	1.19302	1.25691	1.02684	6.34041	2.9028	3.61225	2.37527e-08	1.83034	up	--	--	--	--	--	--	--	N-terminal C2 in EEIG1 and EHBP1 proteins	--	S	Function unknown	PREDICTED: myosin-2 heavy chain-like isoform X1 [Citrus sinensis]
orange1.1t00485	1228	1581	1241	3014	1566	3044	8.65611	10.3635	10.1793	35.162	15.9325	30.8282	6.22432e-07	1.50258	up	--	--	Biological Process: single-organism transport (GO:0044765);;	K05391|0|cit:102618760|K05391 cyclic nucleotide gated channel, other eukaryote | (RefSeq) cyclic nucleotide-gated ion channel 1	Plant-pathogen interaction (ko04626)	[PT]	Inorganic ion transport and metabolism;; Signal transduction mechanisms	Ion transport protein;; Cyclic nucleotide-binding domain	Putative cyclic nucleotide-gated ion channel 13 GN=CNGC13 OS=Arabidopsis thaliana (Mouse-ear cress) PE=3 SV=2	P	Inorganic ion transport and metabolism	hypothetical protein CICLE_v10019048mg [Citrus clementina]
Cs8g04000	143	113	107	13	12	10	1.39851	1.02528	1.22857	0.207611	0.164547	0.134013	9.52017e-10	-2.34939	down	--	--	--	K14638|0|cit:102628275|K14638 solute carrier family 15 (peptide/histidine transporter), member 3/4 | (RefSeq) protein NRT1/ PTR FAMILY 1.2-like	--	[E]	Amino acid transport and metabolism	POT family;; Major Facilitator Superfamily	Protein NRT1/ PTR FAMILY 1.2 GN=F9I5.4 OS=Arabidopsis thaliana (Mouse-ear cress) PE=1 SV=1	P	Inorganic ion transport and metabolism	PREDICTED: probable peptide transporter At1g52190-like isoform X2 [Citrus sinensis]
Cs1g07180	121	193	141	240	211	286	0.651448	0.963404	0.887502	2.14921	1.65053	2.21408	1.21855e-06	1.30201	up	--	--	--	--	--	[T]	Signal transduction mechanisms	NB-ARC domain	Disease resistance protein At4g27190 GN=At4g27190 OS=Arabidopsis thaliana (Mouse-ear cress) PE=2 SV=1	R	General function prediction only	PREDICTED: disease resistance protein At4g27190-like [Citrus sinensis]
Cs2g05990	1549	1769	1308	2603	2321	3002	11.513	12.2224	11.4148	32.1842	25.1044	32.1561	1.14705e-17	1.4295	up	[RTKL]	General function prediction only;; Signal transduction mechanisms;; Transcription;; Replication, recombination and repair	Molecular Function: protein serine/threonine kinase activity (GO:0004674);; Molecular Function: non-membrane spanning protein tyrosine kinase activity (GO:0004715);; Molecular Function: ATP binding (GO:0005524);; Biological Process: protein phosphorylation (GO:0006468);; Molecular Function: carbohydrate binding (GO:0030246);;	--	--	--	--	Legume lectin domain;; Protein kinase domain;; Protein tyrosine kinase	L-type lectin-domain containing receptor kinase VII.1 (Precursor) GN=LECRK71 OS=Arabidopsis thaliana (Mouse-ear cress) PE=2 SV=1	T	Signal transduction mechanisms	PREDICTED: L-type lectin-domain containing receptor kinase VII.1-like [Citrus sinensis]
Cs8g05520	294	500	259	639	562	366	2.74763	4.34427	2.84642	9.93994	7.65141	4.93089	0.000259685	1.19337	up	[J]	Translation, ribosomal structure and biogenesis	Cellular Component: ribosome (GO:0005840);; Biological Process: DNA-templated transcription, elongation (GO:0006354);;	K02933|2.7073e-76|cic:CICLE_v10030364mg|K02933 large subunit ribosomal protein L6 | (RefSeq) hypothetical protein	--	[J]	Translation, ribosomal structure and biogenesis	--	60S ribosomal protein L6, mitochondrial GN=RPL6 OS=Marchantia polymorpha (Liverwort) PE=3 SV=2	J	Translation, ribosomal structure and biogenesis	hypothetical protein CICLE_v10030364mg, partial [Citrus clementina]
Cs6g19600	98	124	77	133	154	120	0.938798	1.10687	0.863834	2.13464	2.16172	1.66575	6.55507e-05	1.07012	up	--	--	Biological Process: lipid metabolic process (GO:0006629);; Molecular Function: phosphoric diester hydrolase activity (GO:0008081);;	--	--	--	--	--	PI-PLC X domain-containing protein At5g67130 (Precursor) GN=At5g67130 OS=Arabidopsis thaliana (Mouse-ear cress) PE=1 SV=1	R	General function prediction only	PREDICTED: PI-PLC X domain-containing protein At5g67130-like isoform X1 [Citrus sinensis]
orange1.1t01805	356	459	411	366	612	641	2.43455	2.91992	3.30008	4.16027	6.09462	6.31957	4.50192e-06	1.0025	up	[S]	Function unknown	--	--	--	--	--	TIR domain;; TIR domain;; Leucine rich repeat;; NB-ARC domain;; Leucine Rich repeats (2 copies);; Leucine Rich Repeat	Probable WRKY transcription factor 19 GN=WRKY19 OS=Arabidopsis thaliana (Mouse-ear cress) PE=2 SV=1	T	Signal transduction mechanisms	PREDICTED: uncharacterized protein LOC102626372 [Citrus sinensis]
Cs5g31250	123	115	99	34	33	26	1.17611	1.02498	1.11268	0.537208	0.453332	0.352856	0.00198145	-1.07247	down	[R]	General function prediction only	Cellular Component: extracellular region (GO:0005576);; Biological Process: lipid metabolic process (GO:0006629);; Biological Process: regulation of meristem growth (GO:0010075);; Molecular Function: hydrolase activity (GO:0016787);; Molecular Function: nutrient reservoir activity (GO:0045735);;	--	--	[I]	Lipid transport and metabolism	Patatin-like phospholipase	Probable inactive patatin-like protein 9 GN=PLP9 OS=Arabidopsis thaliana (Mouse-ear cress) PE=2 SV=1	I	Lipid transport and metabolism	hypothetical protein CICLE_v10020528mg [Citrus clementina]
Cs1g06650	7	6	0	32	56	54	0.033026	0.026007	0	0.24843	0.380541	0.36682	3.70213e-08	2.87471	up	[RTKL]	General function prediction only;; Signal transduction mechanisms;; Transcription;; Replication, recombination and repair	Molecular Function: protein serine/threonine kinase activity (GO:0004674);; Molecular Function: ATP binding (GO:0005524);; Cellular Component: plasma membrane (GO:0005886);; Biological Process: brassinosteroid mediated signaling pathway (GO:0009742);; Biological Process: post-embryonic development (GO:0009791);; Biological Process: protein autophosphorylation (GO:0046777);; Biological Process: re…	--	--	[T]	Signal transduction mechanisms	Carbohydrate-binding protein of the ER;; Protein tyrosine kinase;; Protein kinase domain;; Di-glucose binding within endoplasmic reticulum	Receptor-like protein kinase THESEUS 1 (Precursor) GN=THE1 OS=Arabidopsis thaliana (Mouse-ear cress) PE=1 SV=1	T	Signal transduction mechanisms	PREDICTED: receptor-like protein kinase THESEUS 1-like [Citrus sinensis]
Cs3g25700	3179	3622	2756	5203	3436	6194	28.4981	29.9696	29.7577	76.6339	44.3035	75.4413	5.33881e-07	1.26303	up	[R]	General function prediction only	Molecular Function: phospholipase A2 activity (GO:0004623);; Biological Process: toxin catabolic process (GO:0009407);; Biological Process: response to chitin (GO:0010200);; Biological Process: response to cyclopentenone (GO:0010583);; Molecular Function: lysophosphatidic acid acyltransferase activity (GO:0042171);; Biological Process: defense response by callose deposition (GO:0052542);; Biologi…	--	--	[R]	General function prediction only	Alpha/beta hydrolase family;; alpha/beta hydrolase fold;; Alpha/beta hydrolase family;; Ndr family;; Chlorophyllase enzyme;; Serine hydrolase	Probable 1-acylglycerol-3-phosphate O-acyltransferase OS=Oryza sativa subsp. japonica (Rice) PE=3 SV=3	R	General function prediction only	PREDICTED: abhydrolase domain-containing protein 4-like [Citrus sinensis]
Cs1g11840	63	34	38	116	87	67	0.587852	0.292028	0.413893	1.82109	1.19618	0.902105	0.000800554	1.43991	up	[R]	General function prediction only	--	--	--	[R]	General function prediction only	Ankyrin repeats (3 copies);; Ankyrin repeat;; Ankyrin repeats (many copies);; Ankyrin repeat;; Ankyrin repeats (many copies);; Domain of unknown function	Ankyrin repeat-containing protein At5g02620 GN=At5g02620 OS=Arabidopsis thaliana (Mouse-ear cress) PE=1 SV=1	R	General function prediction only	PREDICTED: ankyrin repeat-containing protein At3g12360-like isoform X1 [Citrus sinensis]
orange1.1t02421	7387	8975	6660	1729	1804	2075	59.8283	67.4894	63.4427	23.2064	21.2128	24.1566	8.04971e-28	-1.34377	down	[K]	Transcription	--	--	--	--	--	Sigma-70 region 3;; Sigma-70 region 2;; Sigma-70, region 4	RNA polymerase sigma factor sigF, chloroplastic (Precursor) GN=T1J8 OS=Arabidopsis thaliana (Mouse-ear cress) PE=1 SV=1	K	Transcription	PREDICTED: RNA polymerase sigma factor sigF, chloroplastic-like isoform X2 [Citrus sinensis]
Cs5g15510	2465	2740	1786	282	752	534	19.8892	20.544	16.916	3.77779	8.82079	6.20742	8.13454e-08	-1.43311	down	--	--	--	--	--	--	--	--	--	S	Function unknown	PREDICTED: uncharacterized serine-rich protein C215.13-like [Citrus sinensis]
Cs5g06490	18	6	4	80	70	82	0.155972	0.04165	0.036034	1.17842	0.904643	1.04333	7.43435e-10	2.90706	up	--	--	--	--	--	--	--	Sieve element occlusion N-terminus;; Sieve element occlusion C-terminus	--	S	Function unknown	PREDICTED: uncharacterized protein LOC102609296 [Citrus sinensis]
Cs4g18520	18300	24132	17972	27190	21751	33910	86.9074	106.601	101.609	217.207	150.482	232.951	1.93122e-07	1.10282	up	[E]	Amino acid transport and metabolism	Molecular Function: glycine dehydrogenase (decarboxylating) activity (GO:0004375);; Molecular Function: ATP binding (GO:0005524);; Cellular Component: mitochondrion (GO:0005739);; Biological Process: glycine catabolic process (GO:0006546);; Cellular Component: chloroplast envelope (GO:0009941);; Molecular Function: pyridoxal phosphate binding (GO:0030170);; Biological Process: response to cadmium…	K00281|0|cit:102627653|K00281 glycine dehydrogenase [EC:1.4.4.2] | (RefSeq) glycine dehydrogenase (decarboxylating), mitochondrial	Glycine, serine and threonine metabolism (ko00260);; Glyoxylate and dicarboxylate metabolism (ko00630);; Carbon metabolism (ko01200)	[E]	Amino acid transport and metabolism	Glycine cleavage system P-protein;; Beta-eliminating lyase	Glycine dehydrogenase (decarboxylating) A, mitochondrial (Precursor) GN=GDCSPA OS=Flaveria pringlei PE=2 SV=1	E	Amino acid transport and metabolism	PREDICTED: glycine dehydrogenase [decarboxylating], mitochondrial-like [Citrus sinensis]
Cs7g12910	5192	5750	4435	835	1232	1348	48.5565	49.9919	48.709	12.974	16.7658	18.1609	5.59802e-29	-1.49404	down	--	--	--	--	--	--	--	Myb-like DNA-binding domain	Protein PHR1-LIKE 1 GN=PHL1 OS=Arabidopsis thaliana (Mouse-ear cress) PE=1 SV=1	K	Transcription	PREDICTED: uncharacterized protein LOC102624045 [Citrus sinensis]
Citrus_sinensis_newGene_4709	227	162	169	55	53	51	7.31846	4.87039	6.42057	2.9213	2.48358	2.34302	0.00089287	-1.05637	down	--	--	Cellular Component: integral component of membrane (GO:0016021);;	--	--	--	--	--	--	S	Function unknown	hypothetical protein CUMW_286110 [Citrus unshiu]
Cs9g05750	2397	3064	2172	3602	3288	3707	14.4469	17.0143	15.2123	35.7145	28.5768	31.8551	2.73339e-12	1.13931	up	[RTKL]	General function prediction only;; Signal transduction mechanisms;; Transcription;; Replication, recombination and repair	Biological Process: MAPK cascade (GO:0000165);; Molecular Function: MAP kinase activity (GO:0004707);; Molecular Function: ATP binding (GO:0005524);; Cellular Component: vacuole (GO:0005773);; Cellular Component: plasma membrane (GO:0005886);; Biological Process: protein phosphorylation (GO:0006468);; Biological Process: regulation of meristem growth (GO:0010075);;	--	--	[T]	Signal transduction mechanisms	Protein kinase domain;; Protein tyrosine kinase	Mitogen-activated protein kinase 16 GN=MPK16 OS=Arabidopsis thaliana (Mouse-ear cress) PE=2 SV=2	T	Signal transduction mechanisms	PREDICTED: mitogen-activated protein kinase 16-like isoform X2 [Citrus sinensis]
Citrus_sinensis_newGene_83	337	497	492	525	731	702	1.71191	2.23061	2.94369	4.34108	5.15056	5.00913	3.91215e-07	1.15776	up	--	--	Molecular Function: inorganic phosphate transmembrane transporter activity (GO:0005315);; Biological Process: phosphate ion transport (GO:0006817);; Cellular Component: integral component of membrane (GO:0016021);; Biological Process: transmembrane transport (GO:0055085);;	--	--	--	--	--	--	--	--	hypothetical protein CUMW_166210, partial [Citrus unshiu]
Cs9g16870	92	81	65	12	29	20	1.0714	0.87928	0.889589	0.222326	0.486295	0.327249	0.00561678	-1.14463	down	[V]	Defense mechanisms	Biological Process: drug transmembrane transport (GO:0006855);; Molecular Function: drug transmembrane transporter activity (GO:0015238);; Molecular Function: antiporter activity (GO:0015297);; Cellular Component: membrane (GO:0016020);;	K03327|0|cit:102619944|K03327 multidrug resistance protein, MATE family | (RefSeq) protein DETOXIFICATION 49	--	[R]	General function prediction only	MatE	MATE efflux family protein 6 GN=F3L12.10 OS=Arabidopsis thaliana (Mouse-ear cress) PE=3 SV=2	S	Function unknown	hypothetical protein CICLE_v10007191mg [Citrus clementina]
Cs1g03910	94	87	76	118	121	184	0.930254	0.803077	0.88956	1.93975	1.74871	2.63713	8.50111e-06	1.29191	up	--	--	--	--	--	--	--	--	--	--	--	hypothetical protein CISIN_1g012886mg [Citrus sinensis]
Cs8g14800	48	62	66	274	175	179	0.406488	0.489563	0.665871	3.91214	2.18607	2.21753	2.59484e-10	2.25604	up	--	--	--	--	--	[R]	General function prediction only	Leucine rich repeat;; Leucine Rich repeats (2 copies);; Leucine Rich Repeat;; Leucine Rich repeat	LRR receptor-like serine/threonine-protein kinase FLS2 (Precursor) GN=FLS2 OS=Arabidopsis thaliana (Mouse-ear cress) PE=1 SV=1	S	Function unknown	hypothetical protein CISIN_1g040297mg [Citrus sinensis]
Citrus_sinensis_newGene_2678	84	120	84	130	236	195	0.567477	0.943064	0.668954	1.83769	2.976	2.31111	3.87325e-09	1.52907	up	--	--	Molecular Function: binding (GO:0005488);;	--	--	[L]	Replication, recombination and repair	Domain of unknown function (DUF4413);; BED zinc finger	Zinc finger BED domain-containing protein RICESLEEPER 2 OS=Oryza sativa subsp. japonica OX=39947 GN=Os03g0733400 PE=2 SV=1	S	Function unknown	zinc finger BED domain-containing protein RICESLEEPER 2-like [Citrus clementina]
Cs1g06040	1859	1425	1159	2267	2634	2777	15.0029	10.6859	10.9776	30.4203	30.9298	32.2945	9.58554e-16	1.42248	up	--	--	--	--	--	--	--	--	B-box zinc finger protein 32 {ECO:0000303|PubMed:19920209} OS=Arabidopsis thaliana (Mouse-ear cress) PE=1 SV=1	S	Function unknown	PREDICTED: zinc finger protein hangover-like [Citrus sinensis]
Cs3g10675	420	472	376	107	126	114	9.91166	10.3536	10.4143	4.18896	4.31754	3.86014	9.48727e-11	-1.17001	down	--	--	--	--	--	--	--	--	--	--	--	hypothetical protein CICLE_v10003065mg [Citrus clementina]
Cs9g01970	835	768	638	223	195	182	17.1918	14.6798	15.4181	7.61484	5.82274	5.37536	2.09304e-07	-1.16659	down	--	--	--	--	--	--	--	Plant invertase/pectin methylesterase inhibitor	Cell wall / vacuolar inhibitor of fructosidase 1 (Precursor) GN=T2J15.13 OS=Arabidopsis thaliana (Mouse-ear cress) PE=1 SV=1	R	General function prediction only	PREDICTED: cell wall / vacuolar inhibitor of fructosidase 1-like [Citrus sinensis]
Cs2g17860	1174	1651	980	144	396	365	5.07351	6.62915	4.97183	1.03057	2.48783	2.26864	1.22307e-05	-1.32942	down	[T]	Signal transduction mechanisms	Molecular Function: phosphorelay sensor kinase activity (GO:0000155);; Molecular Function: phosphorelay response regulator activity (GO:0000156);; Biological Process: phosphorelay signal transduction system (GO:0000160);; Molecular Function: phosphoprotein phosphatase activity (GO:0004721);; Molecular Function: osmosensor activity (GO:0005034);; Molecular Function: ATP binding (GO:0005524);; Biol…	K14489|0|cit:102614597|K14489 arabidopsis histidine kinase 2/3/4 (cytokinin receptor) [EC:2.7.13.3] | (RefSeq) histidine kinase 4	Plant hormone signal transduction (ko04075)	[T]	Signal transduction mechanisms	CHASE domain;; Histidine kinase-, DNA gyrase B-, and HSP90-like ATPase;; Response regulator receiver domain;; His Kinase A (phospho-acceptor) domain	Histidine kinase 4 GN=T23K3.2 OS=Arabidopsis thaliana (Mouse-ear cress) PE=1 SV=1	T	Signal transduction mechanisms	PREDICTED: histidine kinase 4-like [Citrus sinensis]
Cs5g04580	1351	1573	1172	2134	1704	2310	9.23242	9.9991	9.46159	24.4403	17.0602	23.0231	3.51175e-10	1.2384	up	--	--	Cellular Component: Golgi apparatus (GO:0005794);; Biological Process: protein glycosylation (GO:0006486);; Cellular Component: chloroplast (GO:0009507);; Cellular Component: integral component of membrane (GO:0016021);; Molecular Function: carbohydrate binding (GO:0030246);; Molecular Function: galactosylxylosylprotein 3-beta-galactosyltransferase activity (GO:0047220);;	K20843|0|cit:102624308|K20843 hydroxyproline O-galactosyltransferase 2/3/4/5/6 [EC:2.4.1.-] | (RefSeq) probable beta-1,3-galactosyltransferase 19	--	[G]	Carbohydrate transport and metabolism	Galactoside-binding lectin;; Galactosyltransferase	Probable beta-1,3-galactosyltransferase 19 GN=B3GALT19 OS=Arabidopsis thaliana (Mouse-ear cress) PE=2 SV=2	G	Carbohydrate transport and metabolism	PREDICTED: probable beta-1,3-galactosyltransferase 19-like [Citrus sinensis]
Cs9g12440	6115	7493	5977	1465	1433	1780	41.9024	48.2362	49.1492	16.9602	14.587	17.8639	2.60492e-20	-1.36665	down	[T]	Signal transduction mechanisms	Biological Process: response to reactive oxygen species (GO:0000302);; Molecular Function: translation elongation factor activity (GO:0003746);; Molecular Function: GTPase activity (GO:0003924);; Molecular Function: GTP binding (GO:0005525);; Biological Process: obsolete GTP catabolic process (GO:0006184);; Biological Process: translational elongation (GO:0006414);; Cellular Component: chloroplas…	K06207|0|cit:102622117|K06207 GTP-binding protein | (RefSeq) GTP-binding protein TypA/BipA homolog	--	[J]	Translation, ribosomal structure and biogenesis	Elongation factor Tu GTP binding domain;; Elongation factor G C-terminus;; Elongation factor Tu domain 2;; 50S ribosome-binding GTPase	Translation factor GUF1 homolog, chloroplastic {ECO:0000255|HAMAP-Rule:MF_03138} (Precursor) GN=OSTLU_15891 OS=Ostreococcus lucimarinus (strain CCE9901) PE=3 SV=1	J	Translation, ribosomal structure and biogenesis	PREDICTED: translation factor GUF1 homolog, mitochondrial-like [Citrus sinensis]
Cs4g17010	852	2030	1184	1887	2678	2690	2.57172	5.69616	4.19686	9.47351	11.7649	11.7013	1.23623e-07	1.42399	up	[O]	Posttranslational modification, protein turnover, chaperones	--	K09533|0|cit:102628046|K09533 DnaJ homolog subfamily C member 13 | (RefSeq) dnaJ homolog subfamily C GRV2	--	[UO]	Intracellular trafficking, secretion, and vesicular transport;; Posttranslational modification, protein turnover, chaperones	DnaJ domain;; Domain of unknown function (DUF4339)	DnaJ homolog subfamily C GRV2 GN=F12C20.7 OS=Arabidopsis thaliana (Mouse-ear cress) PE=1 SV=1	O	Posttranslational modification, protein turnover, chaperones	PREDICTED: dnaJ homolog subfamily C GRV2-like isoform X1 [Citrus sinensis]
Cs7g17330	4000	3695	3267	722	1173	1094	51.4441	44.1731	49.3492	15.4276	21.9371	20.258	1.19853e-15	-1.20738	down	--	--	--	--	--	--	--	RWP-RK domain	Protein NLP2 OS=Oryza sativa subsp. japonica (Rice) PE=2 SV=2	S	Function unknown	hypothetical protein CICLE_v10032332mg [Citrus clementina]
Cs9g15620	129	171	177	108	307	267	1.45783	1.79798	2.34486	2.02823	5.04437	4.34529	0.00633607	1.00672	up	--	--	--	--	--	[T]	Signal transduction mechanisms	Protein kinase domain;; Domain of unknown function;; Protein tyrosine kinase	Serine/threonine-protein kinase BIK1 GN=BIK1 OS=Arabidopsis thaliana (Mouse-ear cress) PE=1 SV=1	T	Signal transduction mechanisms	PREDICTED: uncharacterized protein LOC102627410 [Citrus sinensis]
orange1.1t00266	677	792	535	1177	1039	881	3.73264	4.0581	3.45855	10.7888	8.33215	6.99366	8.58675e-09	1.28037	up	[RTKL]	General function prediction only;; Signal transduction mechanisms;; Transcription;; Replication, recombination and repair	Molecular Function: protein serine/threonine kinase activity (GO:0004674);; Molecular Function: ATP binding (GO:0005524);; Biological Process: protein phosphorylation (GO:0006468);;	--	--	[T]	Signal transduction mechanisms	Protein kinase domain;; Protein tyrosine kinase	Receptor-like serine/threonine-protein kinase At2g45590 GN=At2g45590 OS=Arabidopsis thaliana (Mouse-ear cress) PE=2 SV=1	T	Signal transduction mechanisms	hypothetical protein CICLE_v10019199mg [Citrus clementina]
Cs1g26530	719	890	585	196	258	190	4.24844	4.88659	4.05614	1.91986	2.21088	1.61085	1.84598e-08	-1.06062	down	--	--	--	--	--	[U]	Intracellular trafficking, secretion, and vesicular transport	WD domain, G-beta repeat;; Lethal giant larvae(Lgl) like, C-terminal	--	U	Intracellular trafficking, secretion, and vesicular transport	PREDICTED: uncharacterized protein LOC102630995 [Citrus sinensis]
Cs4g08030	18	38	15	47	49	34	1.01778	2.04637	1.00375	4.45946	4.07816	2.83014	0.00541856	1.30211	up	--	--	--	K13457|1.62505e-36|cic:CICLE_v10010679mg|K13457 disease resistance protein RPM1 | (RefSeq) hypothetical protein	Plant-pathogen interaction (ko04626)	[T]	Signal transduction mechanisms	--	Probable disease resistance protein At1g58602 GN=At1g58602 OS=Arabidopsis thaliana (Mouse-ear cress) PE=2 SV=1	T	Signal transduction mechanisms	hypothetical protein CISIN_1g0027802mg, partial [Citrus sinensis]
Cs7g30840	368	393	311	62	151	109	9.27973	9.20209	9.19394	2.57987	5.53185	3.93862	0.000289535	-1.03223	down	--	--	Molecular Function: metal ion binding (GO:0046872);;	--	--	[O]	Posttranslational modification, protein turnover, chaperones	Ring finger domain;; Anaphase-promoting complex subunit 11 RING-H2 finger	RING-H2 finger protein ATL66 GN=ATL66 OS=Arabidopsis thaliana (Mouse-ear cress) PE=2 SV=1	O	Posttranslational modification, protein turnover, chaperones	hypothetical protein CICLE_v10032946mg [Citrus clementina]
Cs7g27090	2503	3636	2441	837	863	791	12.4015	16.75	14.2033	6.89562	6.21802	5.64795	1.46134e-09	-1.06865	down	--	--	Molecular Function: zinc ion binding (GO:0008270);; Biological Process: embryo development ending in seed dormancy (GO:0009793);;	K16276|0|cit:102610804|K16276 zinc finger protein-like protein | (RefSeq) uncharacterized LOC102610804	--	[R]	General function prediction only	Zinc-ribbon;; Hemerythrin HHE cation binding domain;; CHY zinc finger;; Ring finger domain	--	O	Posttranslational modification, protein turnover, chaperones	PREDICTED: uncharacterized protein LOC102610804 isoform X1 [Citrus sinensis]
Cs6g17380	52	53	49	97	77	71	0.624376	0.556437	0.707407	2.02018	1.18984	1.24921	0.000578185	1.22554	up	--	--	Cellular Component: plasmodesma (GO:0009506);;	--	--	--	--	Salt stress response/antifungal	Cysteine-rich repeat secretory protein 60 (Precursor) GN=CRRSP60 OS=Arabidopsis thaliana (Mouse-ear cress) PE=1 SV=1	S	Function unknown	PREDICTED: cysteine-rich repeat secretory protein 60-like [Citrus sinensis]
orange1.1t01095	2326	3151	2294	4430	3487	4358	117.617	148.112	136.221	372.538	256.53	317.547	1.15828e-10	1.31171	up	[O]	Posttranslational modification, protein turnover, chaperones	Cellular Component: vacuolar membrane (GO:0005774);; Cellular Component: plasma membrane (GO:0005886);; Cellular Component: plasmodesma (GO:0009506);; Cellular Component: chloroplast (GO:0009507);; Molecular Function: protein histidine kinase binding (GO:0043424);;	--	--	[C]	Energy production and conversion	SPFH domain / Band 7 family	Hypersensitive-induced response protein 2 GN=HIR2 OS=Arabidopsis thaliana (Mouse-ear cress) PE=1 SV=1	S	Function unknown	PREDICTED: hypersensitive-induced response protein 2-like [Citrus sinensis]
Cs7g29910	827	854	643	810	1296	1247	10.5185	10.101	9.60204	17.0133	23.765	22.6688	1.37273e-14	1.16178	up	--	--	--	K00512|0|cic:CICLE_v10031875mg|K00512 steroid 17alpha-monooxygenase / 17alpha-hydroxyprogesterone deacetylase [EC:1.14.14.19 1.14.14.32] | (RefSeq) hypothetical protein	--	[Q]	Secondary metabolites biosynthesis, transport and catabolism	Cytochrome P450	Cytochrome P450 82C4 GN=CYP82C4 OS=Arabidopsis thaliana (Mouse-ear cress) PE=2 SV=1	Q	Secondary metabolites biosynthesis, transport and catabolism	hypothetical protein CICLE_v10031875mg [Citrus clementina]
Cs3g02350	410	304	319	532	520	401	1.95478	1.39194	1.82855	4.18979	3.61051	2.83955	2.75497e-05	1.10688	up	[L]	Replication, recombination and repair	--	K10706|0|cit:102614795|K10706 senataxin [EC:3.6.4.-] | (RefSeq) uncharacterized LOC102614795	--	[A]	RNA processing and modification	AAA domain;; AAA domain;; Part of AAA domain;; AAA domain;; AAA domain;; Viral (Superfamily 1) RNA helicase;; UvrD/REP helicase N-terminal domain	Probable helicase MAGATAMA 3 GN=MAA3 OS=Arabidopsis thaliana (Mouse-ear cress) PE=2 SV=1	A	RNA processing and modification	PREDICTED: uncharacterized protein LOC102614795 [Citrus sinensis]
Cs7g08470	2562	2911	2587	386	527	516	19.6296	20.7301	23.274	4.90655	5.8671	5.69254	3.46681e-48	-1.81844	down	--	--	Cellular Component: ubiquitin ligase complex (GO:0000151);; Molecular Function: ubiquitin-protein transferase activity (GO:0004842);; Molecular Function: zinc ion binding (GO:0008270);; Biological Process: protein ubiquitination (GO:0016567);;	--	--	[S]	Function unknown	Armadillo/beta-catenin-like repeat;; U-box domain;; Zinc-finger of the MIZ type in Nse subunit;; HEAT-like repeat	U-box domain-containing protein 19 GN=PUB19 OS=Arabidopsis thaliana (Mouse-ear cress) PE=2 SV=1	S	Function unknown	PREDICTED: U-box domain-containing protein 18-like [Citrus sinensis]
Cs5g32800	10939	11953	8693	12553	20746	13532	170.441	173.113	159.047	325.217	470.303	303.771	1.85498e-12	1.20099	up	[O]	Posttranslational modification, protein turnover, chaperones	Molecular Function: glutathione transferase activity (GO:0004364);;	K00799|7.89458e-156|cit:102614737|K00799 glutathione S-transferase [EC:2.5.1.18] | (RefSeq) glutathione S-transferase F6	Glutathione metabolism (ko00480)	[O]	Posttranslational modification, protein turnover, chaperones	Glutathione S-transferase, N-terminal domain;; Glutathione S-transferase, N-terminal domain;; Glutathione S-transferase, C-terminal domain;; Glutathione S-transferase, N-terminal domain;; Glutathione S-transferase, C-terminal domain	Glutathione S-transferase OS=Hyoscyamus muticus (Egyptian henbane) PE=1 SV=1	O	Posttranslational modification, protein turnover, chaperones	hypothetical protein CICLE_v10022212mg [Citrus clementina]
orange1.1t00911	369	378	348	75	87	90	4.36758	4.15899	4.83894	1.46127	1.49948	1.53746	5.85879e-12	-1.41094	down	[KAD]	Transcription;; RNA processing and modification;; Cell cycle control, cell division, chromosome partitioning	--	--	--	[K]	Transcription	Myb-like DNA-binding domain;; Myb-like DNA-binding domain	Transcription factor MYB48 GN=MYB48 OS=Arabidopsis thaliana (Mouse-ear cress) PE=2 SV=1	K	Transcription	PREDICTED: transcription factor MYB48-like isoform X6 [Citrus sinensis]
orange1.1t00039	4295	4479	4030	393	457	399	39.796	38.7321	44.1457	6.09272	6.1258	5.35079	5.50896e-96	-2.65584	down	[G]	Carbohydrate transport and metabolism	Biological Process: carbohydrate metabolic process (GO:0005975);; Molecular Function: beta-glucosidase activity (GO:0008422);;	K05350|0|cit:102611632|K05350 beta-glucosidase [EC:3.2.1.21] | (RefSeq) beta-glucosidase 44-like	Cyanoamino acid metabolism (ko00460);; Starch and sucrose metabolism (ko00500);; Phenylpropanoid biosynthesis (ko00940)	[G]	Carbohydrate transport and metabolism	Glycosyl hydrolase family 1	Beta-glucosidase 44 (Precursor) GN=BGLU44 OS=Arabidopsis thaliana (Mouse-ear cress) PE=2 SV=1	G	Carbohydrate transport and metabolism	PREDICTED: beta-glucosidase 44-like [Citrus sinensis]
Cs1g21020	962	1601	1012	1595	1974	1640	4.61543	7.14292	5.70489	12.7253	13.7875	11.3423	5.37971e-10	1.19084	up	--	--	Biological Process: activation of MAPKK activity (GO:0000186);; Molecular Function: MAP kinase kinase kinase activity (GO:0004709);; Molecular Function: ATP binding (GO:0005524);; Cellular Component: integral component of membrane (GO:0016021);; Molecular Function: 2-alkenal reductase [NAD(P)] activity (GO:0032440);; Biological Process: oxidation-reduction process (GO:0055114);;	--	--	--	--	Leucine Rich repeats (2 copies);; Protein tyrosine kinase;; Protein kinase domain;; Leucine rich repeat;; Leucine Rich Repeat;; Leucine rich repeat N-terminal domain;; Leucine Rich repeat	Leucine-rich repeat receptor-like serine/threonine-protein kinase BAM1 (Precursor) GN=BAM1 OS=Arabidopsis thaliana (Mouse-ear cress) PE=1 SV=1	T	Signal transduction mechanisms	PREDICTED: leucine-rich repeat receptor-like serine/threonine-protein kinase BAM1-like [Citrus sinensis]
Cs5g04380	973	1008	777	1440	1116	1308	7.78008	7.48855	7.28759	19.1371	12.9779	15.0671	6.97913e-08	1.14239	up	[RTKL]	General function prediction only;; Signal transduction mechanisms;; Transcription;; Replication, recombination and repair	Molecular Function: calmodulin-dependent protein kinase activity (GO:0004683);; Molecular Function: calcium ion binding (GO:0005509);; Molecular Function: ATP binding (GO:0005524);; Cellular Component: plasma membrane (GO:0005886);; Biological Process: protein phosphorylation (GO:0006468);;	K13412|0|cit:102611873|K13412 calcium-dependent protein kinase [EC:2.7.11.1] | (RefSeq) calcium-dependent protein kinase 30	Plant-pathogen interaction (ko04626)	[T]	Signal transduction mechanisms	Protein kinase domain;; EF hand;; EF-hand domain pair;; Protein tyrosine kinase;; EF-hand domain;; EF-hand domain pair;; EF hand;; Cytoskeletal-regulatory complex EF hand;; Kinase-like;; Secreted protein acidic and rich in cysteine Ca binding region	Calcium-dependent protein kinase 30 GN=F25A4.29 OS=Arabidopsis thaliana (Mouse-ear cress) PE=1 SV=1	T	Signal transduction mechanisms	PREDICTED: calcium-dependent protein kinase 10-like [Citrus sinensis]
Citrus_sinensis_newGene_1852	30	60	32	40	82	113	0.654255	1.25259	0.832253	1.46392	2.67071	3.65453	0.00200771	1.35087	up	--	--	Cellular Component: membrane (GO:0016020);; Molecular Function: metal ion binding (GO:0046872);;	--	--	[R]	General function prediction only	Reverse transcriptase (RNA-dependent DNA polymerase)	Retrovirus-related Pol polyprotein from transposon TNT 1-94 OS=Nicotiana tabacum OX=4097 PE=2 SV=1	S	Function unknown	polyprotein, partial [Solanum melongena]
Cs6g16930	227	301	206	425	406	450	1.31019	1.6148	1.39407	4.07791	3.4072	3.73837	9.79435e-14	1.44583	up	[KL]	Transcription;; Replication, recombination and repair	Molecular Function: DNA binding (GO:0003677);; Molecular Function: helicase activity (GO:0004386);; Molecular Function: ATP binding (GO:0005524);; Biological Process: DNA metabolic process (GO:0006259);; Biological Process: sister chromatid cohesion (GO:0007062);; Molecular Function: zinc ion binding (GO:0008270);; Biological Process: chromatin silencing by small RNA (GO:0031048);; Biological Pro…	K15711|0|cit:102608925|K15711 SWI/SNF-related matrix-associated actin-dependent regulator of chromatin subfamily A3 [EC:3.6.4.- 2.3.2.27] | (RefSeq) putative SWI/SNF-related matrix-associated actin-dependent regulator of chromatin subfamily A member 3-like 1	--	[KL]	Transcription;; Replication, recombination and repair	SNF2 family N-terminal domain;; HIRAN domain;; Helicase conserved C-terminal domain;; Ring finger domain;; Zinc finger, C3HC4 type (RING finger)	Putative SWI/SNF-related matrix-associated actin-dependent regulator of chromatin subfamily A member 3-like 1 GN=At5g05130 OS=Arabidopsis thaliana (Mouse-ear cress) PE=2 SV=1	KL	Transcription;; Replication, recombination and repair	PREDICTED: putative SWI/SNF-related matrix-associated actin-dependent regulator of chromatin subfamily A member 3-like 1-like [Citrus sinensis]
orange1.1t04913	91	73	84	154	187	169	0.490135	0.36821	0.535561	1.38741	1.47646	1.31611	3.61677e-10	1.60556	up	--	--	--	--	--	--	--	TIR domain;; NB-ARC domain;; Leucine rich repeat;; Leucine Rich repeats (2 copies);; TIR domain;; Leucine Rich Repeat;; Leucine Rich Repeat	TMV resistance protein N GN=N OS=Nicotiana glutinosa (Tobacco) PE=1 SV=1	T	Signal transduction mechanisms	PREDICTED: TMV resistance protein N-like [Citrus sinensis]
Cs6g07770	2505	2373	1966	239	588	554	28.2648	24.8935	26.0516	4.47018	9.65346	9.00585	6.78078e-10	-1.59368	down	--	--	Biological Process: maltose metabolic process (GO:0000023);; Cellular Component: chloroplast thylakoid membrane (GO:0009535);; Biological Process: thylakoid membrane organization (GO:0010027);; Biological Process: mRNA modification (GO:0016556);; Biological Process: starch biosynthetic process (GO:0019252);;	--	--	--	--	--	--	S	Function unknown	PREDICTED: uncharacterized protein LOC102613087 [Citrus sinensis]
orange1.1t04712	10312	12763	10251	1169	1315	1318	64.1278	72.9947	74.6402	11.6271	12.0625	11.7612	3.17024e-107	-2.43594	down	[T]	Signal transduction mechanisms	Molecular Function: phosphorelay response regulator activity (GO:0000156);; Biological Process: phosphorelay signal transduction system (GO:0000160);; Biological Process: regulation of transcription, DNA-templated (GO:0006355);; Biological Process: intracellular signal transduction (GO:0035556);;	K12127|0|cit:102626186|K12127 pseudo-response regulator 1 | (RefSeq) two-component response regulator-like APRR1	Circadian rhythm - plant (ko04712)	[K]	Transcription	Response regulator receiver domain;; CCT motif	Two-component response regulator-like APRR1 GN=MFB13.16 OS=Arabidopsis thaliana (Mouse-ear cress) PE=1 SV=1	K	Transcription	PREDICTED: two-component response regulator-like APRR1-like [Citrus sinensis]
Cs4g09900	149	136	125	7	33	27	2.14223	1.8108	2.11338	0.164641	0.68573	0.555914	0.00012431	-1.67778	down	--	--	--	--	--	--	--	Cotton fibre expressed protein;; Domain of unknown function (DUF4408)	--	S	Function unknown	hypothetical protein CICLE_v10009585mg [Citrus clementina]
orange1.1t04173	631	746	625	625	1645	1324	6.65747	7.3183	7.74378	10.9676	25.2747	20.139	3.3936e-07	1.3821	up	[C]	Energy production and conversion	--	--	--	--	--	FAD binding domain;; Berberine and berberine like	Cannabidiolic acid synthase-like 2 (Precursor) GN=CBDAS3 OS=Cannabis sativa (Hemp) PE=2 SV=1	R	General function prediction only	PREDICTED: cannabidiolic acid synthase-like 2-like [Citrus sinensis]
Cs9g04210	616459	484344	448487	52823	99991	74646	38814.6	28345.8	33159.9	5530.26	9159.93	6771.19	2.66972e-26	-2.06392	down	--	--	Biological Process: response to stress (GO:0006950);;	--	--	--	--	Late embryogenesis abundant protein	Late embryogenesis abundant protein Lea5 GN=LEA5 OS=Citrus sinensis (Sweet orange) PE=2 SV=1	S	Function unknown	late embryogenesis abundant protein Lea5 [Citrus sinensis]
Cs4g07350	46	25	31	125	154	220	0.648271	0.319949	0.51306	2.93082	3.15533	4.47217	1.96214e-14	2.63202	up	[O]	Posttranslational modification, protein turnover, chaperones	Molecular Function: serine-type endopeptidase activity (GO:0004252);; Cellular Component: extracellular region (GO:0005576);; Biological Process: proteolysis (GO:0006508);; Molecular Function: identical protein binding (GO:0042802);; Biological Process: negative regulation of catalytic activity (GO:0043086);;	--	--	--	--	Subtilase family;; Peptidase inhibitor I9	Subtilisin-like protease (Precursor) GN=At5g67360 OS=Arabidopsis thaliana (Mouse-ear cress) PE=1 SV=1	O	Posttranslational modification, protein turnover, chaperones	PREDICTED: subtilisin-like protease-like isoform X1 [Citrus sinensis]
Cs1g25120	43476	46659	37716	8988	12993	10205	464.929	463.787	473.621	159.82	202.152	157.223	4.2354e-32	-1.31661	down	--	--	Cellular Component: nucleosome (GO:0000786);; Cellular Component: nucleus (GO:0005634);; Biological Process: nucleosome assembly (GO:0006334);; Biological Process: response to stress (GO:0006950);; Molecular Function: nucleosomal DNA binding (GO:0031492);;	K11275|7.09883e-55|cit:102612106|K11275 histone H1/5 | (RefSeq) histone H1	--	--	--	linker histone H1 and H5 family	Histone H1 OS=Solanum pennellii (Tomato) PE=2 SV=1	B	Chromatin structure and dynamics	hypothetical protein CISIN_1g029524mg [Citrus sinensis]
Cs5g18720	752	647	653	127	197	158	42.957	34.3367	43.7657	12.0246	16.3084	12.9561	4.06659e-12	-1.39811	down	--	--	--	--	--	--	--	GDP-fucose protein O-fucosyltransferase	--	S	Function unknown	hypothetical protein CISIN_1g045419mg, partial [Citrus sinensis]
Citrus_sinensis_newGene_1902	143	173	134	159	272	261	0.67049	0.645523	0.648517	1.08802	1.888	1.5092	5.67548e-08	1.22096	up	--	--	--	--	--	--	--	MULE transposase domain;; FAR1 DNA-binding domain;; Transposase, Mutator family	Protein FAR1-RELATED SEQUENCE 5 OS=Arabidopsis thaliana OX=3702 GN=FRS5 PE=1 SV=1	S	Function unknown	PREDICTED: protein FAR1-RELATED SEQUENCE 5-like [Citrus sinensis]
orange1.1t03713	116	245	151	317	292	303	0.71968	1.42093	1.10398	3.29107	2.65138	2.72138	1.70784e-06	1.42469	up	--	--	--	--	--	[T]	Signal transduction mechanisms	NB-ARC domain;; Leucine Rich repeats (2 copies);; AAA domain;; Archaeal ATPase	Disease resistance protein At4g27190 GN=At4g27190 OS=Arabidopsis thaliana (Mouse-ear cress) PE=2 SV=1	T	Signal transduction mechanisms	PREDICTED: uncharacterized protein LOC102607223 [Citrus sinensis]
Cs5g09670	69	92	84	11	8	7	1.45252	1.79757	2.05577	0.35104	0.237016	0.204118	1.51839e-06	-2.10987	down	--	--	--	--	--	--	--	--	--	--	--	hypothetical protein CICLE_v10022648mg [Citrus clementina]
Cs3g24380	123	51	53	612	226	196	1.38878	0.531818	0.700534	11.4999	3.71819	3.1929	2.43837e-06	2.28866	up	--	--	Cellular Component: endoplasmic reticulum (GO:0005783);; Biological Process: response to wounding (GO:0009611);; Biological Process: response to fungus (GO:0009620);; Biological Process: jasmonic acid biosynthetic process (GO:0009695);; Biological Process: response to jasmonic acid (GO:0009753);; Biological Process: xylem and phloem pattern formation (GO:0010051);; Biological Process: glucuronoxy…	K20893|0|cit:102619383|K20893 probable galacturonosyltransferase-like 1 [EC:2.4.1.-] | (RefSeq) probable galacturonosyltransferase-like 1	--	--	--	Glycosyl transferase family 8	Probable galacturonosyltransferase-like 1 GN=F18O14.2 OS=Arabidopsis thaliana (Mouse-ear cress) PE=2 SV=1	G	Carbohydrate transport and metabolism	PREDICTED: probable galacturonosyltransferase-like 1-like [Citrus sinensis]
Cs9g14600	402	530	303	2260	1138	1867	3.78109	4.64018	3.3838	35.8289	15.7686	25.5411	2.6401e-17	2.59941	up	[G]	Carbohydrate transport and metabolism	Molecular Function: trehalose-phosphatase activity (GO:0004805);; Biological Process: trehalose biosynthetic process (GO:0005992);;	K01087|0|cit:102628590|K01087 trehalose 6-phosphate phosphatase [EC:3.1.3.12] | (RefSeq) trehalose-phosphate phosphatase A	Starch and sucrose metabolism (ko00500)	[G]	Carbohydrate transport and metabolism	Trehalose-phosphatase	Trehalose-phosphate phosphatase A GN=TPPA OS=Arabidopsis thaliana (Mouse-ear cress) PE=1 SV=1	G	Carbohydrate transport and metabolism	PREDICTED: trehalose-phosphate phosphatase A-like isoform X1 [Citrus sinensis]
Citrus_sinensis_newGene_1154	137	192	150	237	274	237	2.10775	2.71283	2.7063	6.41646	6.12925	5.28266	4.31719e-09	1.26837	up	--	--	--	--	--	--	--	--	--	--	--	phosphoglucan phosphatase DSP4, amyloplastic-like isoform X3 [Citrus clementina]
Cs5g11720	1939	2370	1642	6684	10264	8997	10.3728	11.6291	10.1744	59.365	79.8133	68.5233	6.46069e-121	2.75345	up	[O]	Posttranslational modification, protein turnover, chaperones	Molecular Function: ATP binding (GO:0005524);; Biological Process: obsolete ATP catabolic process (GO:0006200);; Biological Process: protein folding (GO:0006457);; Cellular Component: chloroplast stroma (GO:0009570);; Cellular Component: chloroplast envelope (GO:0009941);; Biological Process: heat acclimation (GO:0010286);; Molecular Function: ATPase activity (GO:0016887);; Biological Process: re…	K03695|0|cit:102620452|K03695 ATP-dependent Clp protease ATP-binding subunit ClpB | (RefSeq) chaperone protein ClpB1	--	[O]	Posttranslational modification, protein turnover, chaperones	AAA domain (Cdc48 subfamily);; ATPase family associated with various cellular activities (AAA);; C-terminal, D2-small domain, of ClpB protein;; Clp amino terminal domain;; AAA domain (dynein-related subfamily);; AAA ATPase domain;; AAA domain;; Sigma-54 interaction domain;; AAA domain;; AAA domain;; IstB-like ATP binding protein;; AAA domain;; Zeta toxin;; NACHT domain;; Holliday junction DNA hel…	Chaperone protein ClpB1 GN=F1O17.2 OS=Arabidopsis thaliana (Mouse-ear cress) PE=1 SV=2	O	Posttranslational modification, protein turnover, chaperones	PREDICTED: chaperone protein ClpB1-like isoform X1 [Citrus sinensis]
orange1.1t01308	45857	31987	25193	371846	33680	146668	224.331	145.446	144.719	3024.71	239.715	1033.69	0.00181562	1.85314	up	--	--	Biological Process: oxidation-reduction process (GO:0055114);; Molecular Function: aromatase activity (GO:0070330);;	--	--	--	--	--	--	S	Function unknown	PREDICTED: uncharacterized protein LOC104434852 [Eucalyptus grandis]
Cs5g30530	422	292	266	478	560	502	5.21212	3.34624	3.84365	9.75104	9.90137	8.956	2.17044e-08	1.2676	up	[B]	Chromatin structure and dynamics	Cellular Component: nucleosome (GO:0000786);; Biological Process: RNA methylation (GO:0001510);; Molecular Function: DNA binding (GO:0003677);; Cellular Component: nucleolus (GO:0005730);; Biological Process: nucleosome assembly (GO:0006334);; Biological Process: chromatin remodeling (GO:0006338);; Biological Process: cell proliferation (GO:0008283);; Biological Process: regulation of flower deve…	K11251|3.9816e-79|cit:102612477|K11251 histone H2A | (RefSeq) histone H2A variant 1	--	[B]	Chromatin structure and dynamics	Core histone H2A/H2B/H3/H4	Probable histone H2A variant 2 GN=At2g38810 OS=Arabidopsis thaliana (Mouse-ear cress) PE=2 SV=1	B	Chromatin structure and dynamics	hypothetical protein CICLE_v10022798mg [Citrus clementina]
Cs6g17220	121	128	106	12	8	11	2.19081	2.14904	2.24485	0.336951	0.189744	0.271192	8.46988e-11	-2.46936	down	[G]	Carbohydrate transport and metabolism	Molecular Function: aldose 1-epimerase activity (GO:0004034);; Biological Process: hexose metabolic process (GO:0019318);; Molecular Function: carbohydrate binding (GO:0030246);;	K01785|0|cit:102619412|K01785 aldose 1-epimerase [EC:5.1.3.3] | (RefSeq) aldose 1-epimerase-like	Glycolysis / Gluconeogenesis (ko00010);; Galactose metabolism (ko00052)	[G]	Carbohydrate transport and metabolism	Aldose 1-epimerase	--	G	Carbohydrate transport and metabolism	PREDICTED: aldose 1-epimerase-like [Citrus sinensis]
Cs3g22430	1203	827	818	247	255	224	34.8316	22.2623	27.8086	11.8788	10.7412	9.30744	2.8782e-07	-1.24168	down	--	--	Cellular Component: chloroplast (GO:0009507);;	--	--	--	--	mTERF	--	S	Function unknown	PREDICTED: uncharacterized protein LOC102613002 isoform X1 [Citrus sinensis]
Cs7g22090	831	620	493	163	211	141	19.2966	13.3819	13.4272	6.29286	7.09757	4.70044	7.38384e-06	-1.17763	down	--	--	--	--	--	--	--	--	Protein SHOOT GRAVITROPISM 5 GN=At2g01940 OS=Arabidopsis thaliana (Mouse-ear cress) PE=1 SV=1	S	Function unknown	hypothetical protein CICLE_v10032959mg [Citrus clementina]
Cs1g10610	1305	1136	940	2302	2597	2674	16.779	13.5809	14.191	49.2352	48.5965	49.5507	1.67636e-39	1.80531	up	--	--	--	--	--	--	--	--	B-box zinc finger protein 32 {ECO:0000303|PubMed:19920209} OS=Arabidopsis thaliana (Mouse-ear cress) PE=1 SV=1	S	Function unknown	PREDICTED: uncharacterized protein LOC102616615 [Citrus sinensis]
Cs6g12400	277	402	306	429	359	530	2.10485	2.75862	2.72556	5.25211	3.8494	5.67366	2.46729e-05	1.05073	up	--	--	--	--	--	--	--	--	Uncharacterized protein At5g41620 GN=At5g41620 OS=Arabidopsis thaliana (Mouse-ear cress) PE=2 SV=2	S	Function unknown	PREDICTED: uncharacterized protein At5g41620-like [Citrus sinensis]
Cs9g14680	4269	5327	3768	5438	7695	5964	15.4848	17.9592	16.0524	32.8153	40.6568	31.1935	8.45977e-20	1.16842	up	--	--	Biological Process: intracellular protein transport (GO:0006886);; Cellular Component: Golgi transport complex (GO:0017119);;	K20294|0|cit:102631308|K20294 conserved oligomeric Golgi complex subunit 7 | (RefSeq) conserved oligomeric Golgi complex subunit 7	--	[S]	Function unknown	Golgi complex component 7 (COG7)	--	S	Function unknown	PREDICTED: conserved oligomeric Golgi complex subunit 7-like [Citrus sinensis]
Cs7g05690	282	151	159	633	658	525	1.38864	0.693312	0.91967	5.19394	4.72591	3.73691	5.23266e-13	2.1275	up	[M]	Cell wall/membrane/envelope biogenesis	Biological Process: response to hypoxia (GO:0001666);; Cellular Component: cytosol (GO:0005829);; Cellular Component: plasma membrane (GO:0005886);; Biological Process: sucrose metabolic process (GO:0005985);; Cellular Component: plasmodesma (GO:0009506);; Biological Process: pollen wall assembly (GO:0010208);; Biological Process: galactolipid biosynthetic process (GO:0019375);; Molecular Functio…	K00696|0|cit:102630462|K00696 sucrose-phosphate synthase [EC:2.4.1.14] | (RefSeq) probable sucrose-phosphate synthase 1	Starch and sucrose metabolism (ko00500)	[M]	Cell wall/membrane/envelope biogenesis	Glycosyl transferases group 1;; Sucrose-6F-phosphate phosphohydrolase;; Glycosyl transferases group 1;; Glycosyl transferase 4-like domain;; Sucrose synthase	Probable sucrose-phosphate synthase 1 GN=SPS1 OS=Citrus unshiu (Satsuma mandarin) PE=2 SV=1	M	Cell wall/membrane/envelope biogenesis	PREDICTED: probable sucrose-phosphate synthase 1-like isoform X1 [Citrus sinensis]
Cs3g16960	586	462	488	46	92	69	8.19185	5.99341	8.00856	1.06598	1.85491	1.37309	3.81435e-16	-2.13056	down	--	--	--	--	--	--	--	Protein of unknown function (DUF3045)	--	S	Function unknown	PREDICTED: uncharacterized protein LOC102608295 [Citrus sinensis]
Cs1g25830	418	385	303	468	681	613	3.9703	3.39866	3.37853	7.38891	9.41118	8.39414	1.11544e-16	1.30529	up	--	--	--	--	--	--	--	GDSL-like Lipase/Acylhydrolase	GDSL esterase/lipase EXL3 (Precursor) GN=EXL3 OS=Arabidopsis thaliana (Mouse-ear cress) PE=2 SV=1	I	Lipid transport and metabolism	hypothetical protein CICLE_v10025900mg [Citrus clementina]
orange1.1t06023	16	36	23	39	39	46	0.713273	1.54638	1.26243	3.00971	2.65054	3.09991	0.00741519	1.18843	up	--	--	--	--	--	--	--	--	--	--	--	hypothetical protein CICLE_v10033857mg [Citrus clementina]
orange1.1t05233	205	223	161	57	56	63	3.98828	4.02667	3.66063	1.82202	1.57927	1.74677	9.0812e-05	-1.01072	down	--	--	--	--	--	[R]	General function prediction only	O-methyltransferase	Caffeic acid 3-O-methyltransferase 1 GN=COMT1 OS=Ocimum basilicum (Sweet basil) PE=2 SV=1	R	General function prediction only	PREDICTED: caffeic acid 3-O-methyltransferase-like [Citrus sinensis]
Cs8g19540	43	53	30	374	370	305	1.11038	1.29137	0.921487	16.2917	14.0973	11.5135	1.76172e-41	3.52996	up	[O]	Posttranslational modification, protein turnover, chaperones	Biological Process: response to high light intensity (GO:0009644);; Biological Process: response to hydrogen peroxide (GO:0042542);;	K13993|1.40248e-94|cit:102621606|K13993 HSP20 family protein | (RefSeq) 18.1 kDa class I heat shock protein	Protein processing in endoplasmic reticulum (ko04141)	[O]	Posttranslational modification, protein turnover, chaperones	Hsp20/alpha crystallin family	17.5 kDa class I heat shock protein GN=HSP17.5-M OS=Glycine max (Soybean) PE=3 SV=1	O	Posttranslational modification, protein turnover, chaperones	hypothetical protein CICLE_v10029495mg [Citrus clementina]
Cs7g07670	140	251	110	343	179	198	1.59819	2.68102	1.47803	6.55078	2.98938	3.27839	0.00632064	1.11709	up	--	--	--	--	--	--	--	Protein of unknown function (DUF3537)	--	S	Function unknown	PREDICTED: uncharacterized protein LOC102622682 isoform X1 [Citrus sinensis]
orange1.1t02146	12	19	11	58	36	93	0.221582	0.325322	0.237468	1.77684	0.975306	2.49145	1.13074e-06	2.27048	up	--	--	--	--	--	--	--	--	--	S	Function unknown	hypothetical protein CISIN_1g040328mg [Citrus sinensis]
Cs5g33250	866	987	780	280	276	213	12.1636	12.9268	12.9093	6.63102	5.71057	4.38335	1.05564e-06	-1.05124	down	[Q]	Secondary metabolites biosynthesis, transport and catabolism	Molecular Function: methyltransferase activity (GO:0008168);; Biological Process: methylation (GO:0032259);;	--	--	--	--	Leucine carboxyl methyltransferase	--	R	General function prediction only	hypothetical protein CICLE_v10021225mg [Citrus clementina]
Cs5g09220	124	121	104	408	565	352	0.878674	0.796669	0.868498	4.80103	5.83857	3.59278	1.56981e-26	2.47292	up	[G]	Carbohydrate transport and metabolism	Cellular Component: plant-type vacuole (GO:0000325);; Molecular Function: sucrose alpha-glucosidase activity (GO:0004575);; Biological Process: carbohydrate metabolic process (GO:0005975);; Cellular Component: plant-type cell wall (GO:0009505);; Molecular Function: sucrose 1F-fructosyltransferase activity (GO:0050306);; Molecular Function: fructan beta-fructosidase activity (GO:0051669);;	K01193|0|cit:102621775|K01193 beta-fructofuranosidase [EC:3.2.1.26] | (RefSeq) Cs-bFruct1; acid beta-fructofuranosidase-like	Galactose metabolism (ko00052);; Starch and sucrose metabolism (ko00500)	[G]	Carbohydrate transport and metabolism	Glycosyl hydrolases family 32 N-terminal domain;; Domain of unknown function (DUF3357);; Glycosyl hydrolases family 32 C terminal	Acid beta-fructofuranosidase 38 kDa subunit (Precursor) GN=INVA OS=Vigna radiata var. radiata (Mung bean) PE=1 SV=1	G	Carbohydrate transport and metabolism	acid beta-fructofuranosidase-like [Citrus sinensis]
Cs8g03790	156	266	172	162	317	457	4.58217	7.28273	5.96051	7.94134	13.5966	19.401	0.000758175	1.17748	up	--	--	--	--	--	--	--	--	--	S	Function unknown	hypothetical protein CICLE_v10030194mg [Citrus clementina]
Cs5g04330	291	256	208	174	689	401	1.60007	1.30631	1.33937	1.59014	5.51077	3.17329	0.00180205	1.19913	up	[E]	Amino acid transport and metabolism	Molecular Function: transporter activity (GO:0005215);; Biological Process: transport (GO:0006810);; Cellular Component: membrane (GO:0016020);;	K14638|0|cit:102610070|K14638 solute carrier family 15 (peptide/histidine transporter), member 3/4 | (RefSeq) protein NRT1/ PTR FAMILY 2.11-like	--	[E]	Amino acid transport and metabolism	POT family	Protein NRT1/ PTR FAMILY 2.11 GN=MRG21.10 OS=Arabidopsis thaliana (Mouse-ear cress) PE=1 SV=1	P	Inorganic ion transport and metabolism	PREDICTED: probable peptide/nitrate transporter At5g62680-like [Citrus sinensis]
Cs1g12420	12409	11051	9929	2742	3216	3543	53.8351	44.557	50.5668	19.7899	20.2441	22.1044	7.88113e-19	-1.13722	down	--	--	Cellular Component: chloroplast stroma (GO:0009570);; Cellular Component: thylakoid (GO:0009579);; Biological Process: chlororespiration (GO:0010478);;	--	--	--	--	--	--	S	Function unknown	PREDICTED: uncharacterized protein LOC102621225 [Citrus sinensis]
Cs9g17050	13920	13054	11605	114	416	344	285.35	248.734	279.36	3.85477	12.4068	10.1309	7.1366e-49	-4.45568	down	--	--	--	--	--	--	--	--	--	S	Function unknown	PREDICTED: uncharacterized protein LOC102626656 isoform X1 [Citrus sinensis]
Cs8g18010	17640	17246	15499	3945	5351	5409	285.681	259.612	294.743	106.215	126.081	126.202	3.32679e-25	-1.11357	down	--	--	Cellular Component: nucleosome (GO:0000786);; Molecular Function: DNA binding (GO:0003677);; Cellular Component: nucleolus (GO:0005730);; Biological Process: nucleosome assembly (GO:0006334);; Cellular Component: chloroplast (GO:0009507);; Molecular Function: protein heterodimerization activity (GO:0046982);;	K11252|4.07817e-61|cit:102625669|K11252 histone H2B | (RefSeq) histone H2B.3	--	[B]	Chromatin structure and dynamics	Core histone H2A/H2B/H3/H4;; Histone-like transcription factor (CBF/NF-Y) and archaeal histone	Histone H2B.3 (Fragment) GN=H2B-3 OS=Solanum lycopersicum (Tomato) PE=2 SV=1	B	Chromatin structure and dynamics	PREDICTED: probable histone H2B.1-like [Citrus sinensis]
Cs1g07040	153	186	134	334	304	294	1.87953	2.15833	1.90073	6.82792	5.42034	5.21288	9.3919e-13	1.60269	up	--	--	Cellular Component: integral component of membrane (GO:0016021);;	K15377|0|cit:102619733|K15377 solute carrier family 44 (choline transporter-like protein), member 2/4/5 | (RefSeq) choline transporter-like protein 2	--	[I]	Lipid transport and metabolism	--	--	I	Lipid transport and metabolism	hypothetical protein CICLE_v10007637mg [Citrus clementina]
Cs2g23850	432	396	353	524	706	567	4.36492	3.71331	4.17745	8.81191	10.3961	8.27132	2.03297e-14	1.23961	up	[E]	Amino acid transport and metabolism	Molecular Function: L-tyrosine:2-oxoglutarate aminotransferase activity (GO:0004838);; Biological Process: cellular amino acid metabolic process (GO:0006520);; Biological Process: biosynthetic process (GO:0009058);; Molecular Function: pyridoxal phosphate binding (GO:0030170);; Molecular Function: L-phenylalanine:2-oxoglutarate aminotransferase activity (GO:0080130);;	K00815|0|cit:102612119|K00815 tyrosine aminotransferase [EC:2.6.1.5] | (RefSeq) probable aminotransferase TAT2	Ubiquinone and other terpenoid-quinone biosynthesis (ko00130);; Cysteine and methionine metabolism (ko00270);; Tyrosine metabolism (ko00350);; Phenylalanine metabolism (ko00360);; Phenylalanine, tyrosine and tryptophan biosynthesis (ko00400);; Isoquinoline alkaloid biosynthesis (ko00950);; Tropane, piperidine and pyridine alkaloid biosynthesis (ko00960);; Biosynthesis of amino acids (ko01230)	[E]	Amino acid transport and metabolism	Aminotransferase class I and II;; Beta-eliminating lyase	Probable aminotransferase TAT2 GN=At5g53970 OS=Arabidopsis thaliana (Mouse-ear cress) PE=2 SV=1	E	Amino acid transport and metabolism	hypothetical protein CICLE_v10015358mg [Citrus clementina]
orange1.1t02791	7105	7204	6187	754	1524	1880	116.692	109.983	119.328	20.5789	36.4077	44.4759	1.11432e-10	-1.59233	down	[O]	Posttranslational modification, protein turnover, chaperones	Cellular Component: nucleus (GO:0005634);; Biological Process: response to stress (GO:0006950);; Cellular Component: chloroplast stroma (GO:0009570);;	--	--	[O]	Posttranslational modification, protein turnover, chaperones	DnaJ domain	Chaperone protein dnaJ 8, chloroplastic (Precursor) GN=F23A5.28 OS=Arabidopsis thaliana (Mouse-ear cress) PE=2 SV=1	O	Posttranslational modification, protein turnover, chaperones	PREDICTED: chaperone protein dnaJ 8, chloroplastic-like [Citrus sinensis]
Cs6g07420	271	246	217	430	548	661	3.12143	3.01947	2.72941	9.37511	10.6895	11.5568	4.25777e-22	1.76514	up	--	--	--	--	--	--	--	PAR1 protein	--	R	General function prediction only	hypothetical protein CICLE_v10012857mg [Citrus clementina]
orange1.1t05586	155	98	131	270	290	327	5.59881	3.26435	5.55975	16.2116	15.2123	17.0005	1.58117e-10	1.7461	up	--	--	--	--	--	--	--	Domain of unknown function	--	R	General function prediction only	PREDICTED: ankyrin repeat-containing protein At5g02620-like [Citrus sinensis]
Cs1g19830	248	231	123	299	276	271	2.17894	1.88378	1.25903	4.25286	3.50807	3.36089	9.40826e-05	1.1226	up	[E]	Amino acid transport and metabolism	Molecular Function: 3-deoxy-7-phosphoheptulonate synthase activity (GO:0003849);; Cellular Component: mitochondrion (GO:0005739);; Biological Process: aromatic amino acid family biosynthetic process (GO:0009073);; Biological Process: chorismate biosynthetic process (GO:0009423);; Biological Process: response to wounding (GO:0009611);; Biological Process: response to bacterium (GO:0009617);; Biolo…	K01626|0|cit:102620305|K01626 3-deoxy-7-phosphoheptulonate synthase [EC:2.5.1.54] | (RefSeq) phospho-2-dehydro-3-deoxyheptonate aldolase 2, chloroplastic	Phenylalanine, tyrosine and tryptophan biosynthesis (ko00400);; Biosynthesis of amino acids (ko01230)	--	--	Class-II DAHP synthetase family	Phospho-2-dehydro-3-deoxyheptonate aldolase 1, chloroplastic (Precursor) GN=DHAPS-1 OS=Nicotiana tabacum (Common tobacco) PE=1 SV=1	E	Amino acid transport and metabolism	PREDICTED: phospho-2-dehydro-3-deoxyheptonate aldolase 1, chloroplastic-like [Citrus sinensis]
Cs6g09980	531	600	450	82	143	68	8.79968	9.25315	8.77159	2.2388	3.44016	1.60374	2.62449e-09	-1.66043	down	[O]	Posttranslational modification, protein turnover, chaperones	Molecular Function: zinc ion binding (GO:0008270);;	K19040|3.31376e-100|cit:102625542|K19040 E3 ubiquitin-protein ligase ATL10/75/76/77/78 [EC:2.3.2.27] | (RefSeq) RING-H2 finger protein ATL74-like	--	[O]	Posttranslational modification, protein turnover, chaperones	Ring finger domain;; RING-H2 zinc finger;; Zinc finger, C3HC4 type (RING finger);; Zinc finger, C3HC4 type (RING finger);; Anaphase-promoting complex subunit 11 RING-H2 finger;; FANCL C-terminal domain	RING-H2 finger protein ATL74 GN=ATL74 OS=Arabidopsis thaliana (Mouse-ear cress) PE=2 SV=1	O	Posttranslational modification, protein turnover, chaperones	PREDICTED: RING-H2 finger protein ATL74-like [Citrus sinensis]
Cs3g26570	1197	848	851	1823	1227	1327	15.1551	9.97819	12.6585	38.4055	22.6106	24.2201	2.66043e-05	1.21206	up	[R]	General function prediction only	Molecular Function: zinc ion binding (GO:0008270);; Molecular Function: mannitol dehydrogenase activity (GO:0046029);; Biological Process: oxidation-reduction process (GO:0055114);;	K00083|0|cit:102617066|K00083 cinnamyl-alcohol dehydrogenase [EC:1.1.1.195] | (RefSeq) probable cinnamyl alcohol dehydrogenase 6	Phenylpropanoid biosynthesis (ko00940)	[Q]	Secondary metabolites biosynthesis, transport and catabolism	Alcohol dehydrogenase GroES-like domain;; Zinc-binding dehydrogenase	Probable cinnamyl alcohol dehydrogenase 6 GN=OSJNBa0065B15.8 OS=Oryza sativa subsp. japonica (Rice) PE=2 SV=2	Q	Secondary metabolites biosynthesis, transport and catabolism	PREDICTED: probable cinnamyl alcohol dehydrogenase 6-like [Citrus sinensis]
orange1.1t01935	46	53	32	102	87	57	0.488024	0.523862	0.400268	1.81618	1.35378	0.878179	0.000368882	1.41672	up	--	--	--	--	--	[GC]	Carbohydrate transport and metabolism;; Energy production and conversion	UDP-glucoronosyl and UDP-glucosyl transferase	UDP-glycosyltransferase 76F1 GN=UGT76F1 OS=Arabidopsis thaliana (Mouse-ear cress) PE=2 SV=1	CG	Energy production and conversion;; Carbohydrate transport and metabolism	PREDICTED: UDP-glycosyltransferase 76C2-like [Citrus sinensis]
Cs3g12210	1069	1605	1215	3096	2109	3238	9.31129	12.9947	12.4301	44.86	26.7336	40.6536	6.9843e-12	1.72299	up	--	--	--	--	--	--	--	Frigida-like protein;; AP2 domain	Ethylene-responsive transcription factor ERF114 GN=ERF114 OS=Arabidopsis thaliana (Mouse-ear cress) PE=2 SV=1	S	Function unknown	PREDICTED: paramyosin-like isoform X1 [Citrus sinensis]
Citrus_sinensis_newGene_1742	55	105	86	7	10	17	0.997919	1.8128	1.79971	0.185174	0.211873	0.401744	0.000128043	-1.78257	down	--	--	--	--	--	--	--	--	--	--	--	LOW QUALITY PROTEIN: F-box/LRR-repeat protein At3g26922 [Citrus clementina]
Cs1g24440	210	311	100	31816	31170	40362	2.03875	2.8024	1.15233	513.276	439.983	564.157	4.03642e-176	7.56702	up	--	--	Molecular Function: jasmonate O-methyltransferase activity (GO:0030795);; Biological Process: methylation (GO:0032259);;	K08241|0|cit:102613997|K08241 jasmonate O-methyltransferase [EC:2.1.1.141] | (RefSeq) salicylate carboxymethyltransferase	alpha-Linolenic acid metabolism (ko00592)	--	--	SAM dependent carboxyl methyltransferase	Salicylate carboxymethyltransferase GN=SAMT OS=Clarkia breweri (Fairy fans) PE=1 SV=1	R	General function prediction only	PREDICTED: salicylate carboxymethyltransferase-like [Citrus sinensis]
Cs4g18140	4630	4493	3815	934	1324	1115	96.1738	86.7465	93.0712	32.2543	39.9971	33.3635	7.22951e-28	-1.26776	down	--	--	--	--	--	--	--	Plastocyanin-like domain	Blue copper protein (Precursor) GN=F5O24.120 OS=Arabidopsis thaliana (Mouse-ear cress) PE=1 SV=2	R	General function prediction only	PREDICTED: cucumber peeling cupredoxin-like [Citrus sinensis]
Cs3g12970	106	76	39	254	81	101	0.772486	0.514545	0.331286	3.04251	0.846272	1.05278	0.00775464	1.36222	up	[RTKL]	General function prediction only;; Signal transduction mechanisms;; Transcription;; Replication, recombination and repair	Biological Process: activation of MAPKK activity (GO:0000186);; Molecular Function: MAP kinase kinase kinase activity (GO:0004709);; Molecular Function: ATP binding (GO:0005524);;	K08857|0|cit:102613929|K08857 NIMA (never in mitosis gene a)-related kinase 1/4/5 [EC:2.7.11.1] | (RefSeq) serine/threonine-protein kinase Nek1-like	--	[R]	General function prediction only	Protein kinase domain;; Protein tyrosine kinase	Serine/threonine-protein kinase Nek1 GN=NEK1 OS=Arabidopsis thaliana (Mouse-ear cress) PE=2 SV=2	T	Signal transduction mechanisms	hypothetical protein CICLE_v10000599mg [Citrus clementina]
orange1.1t04036	2205	2140	1600	6634	3365	5284	15.0271	13.5538	12.7994	75.1799	33.3599	51.8755	4.8123e-11	1.93618	up	[RTKL]	General function prediction only;; Signal transduction mechanisms;; Transcription;; Replication, recombination and repair	Molecular Function: protein kinase activity (GO:0004672);; Biological Process: phosphorylation (GO:0016310);; Biological Process: cellular macromolecule metabolic process (GO:0044260);;	--	--	--	--	Protein kinase domain;; Protein tyrosine kinase;; LysM domain	Protein LYK5 (Precursor) GN=LYK5 OS=Arabidopsis thaliana (Mouse-ear cress) PE=2 SV=1	T	Signal transduction mechanisms	PREDICTED: protein LYK5-like [Citrus sinensis]
Cs7g31030	3615	5411	3560	1145	1297	1403	19.8287	27.5938	22.9298	10.4393	10.347	11.0896	1.7196e-10	-1.01094	down	[O]	Posttranslational modification, protein turnover, chaperones	--	--	--	[O]	Posttranslational modification, protein turnover, chaperones	AAA domain (Cdc48 subfamily)	Chaperone protein ClpC1, chloroplastic (Precursor) GN=K3K7.7 OS=Arabidopsis thaliana (Mouse-ear cress) PE=1 SV=1	O	Posttranslational modification, protein turnover, chaperones	hypothetical protein CICLE_v10030554mg [Citrus clementina]
orange1.1t05522	1157	409	402	3735	1610	2081	55.7425	18.2929	22.7401	299.327	112.857	144.506	0.000449506	1.89177	up	--	--	--	--	--	--	--	--	--	--	--	PREDICTED: cucumisin-like [Citrus sinensis]
Cs8g02880	292	317	301	447	534	478	3.45103	3.50287	4.15688	8.79798	9.09964	8.10617	2.83575e-15	1.31286	up	--	--	Biological Process: response to other organism (GO:0051707);;	--	--	--	--	Thaumatin family	Thaumatin-like protein 1a (Precursor) GN=TL1 OS=Malus domestica (Apple) PE=1 SV=1	R	General function prediction only	hypothetical protein CICLE_v10028863mg [Citrus clementina]
Citrus_sinensis_newGene_3070	16	46	32	37	97	59	0.37344	0.996682	0.873483	1.43654	3.30066	1.99882	0.00466795	1.35327	up	--	--	Molecular Function: binding (GO:0005488);; Biological Process: cellular process (GO:0009987);; Cellular Component: membrane (GO:0016020);;	--	--	[R]	General function prediction only	GAG-pre-integrase domain	Retrovirus-related Pol polyprotein from transposon TNT 1-94 OS=Nicotiana tabacum OX=4097 PE=2 SV=1	S	Function unknown	Retrovirus-related Pol polyprotein from transposon TNT 1-94 [Cajanus cajan]
Cs5g32450	1227	1238	986	117	216	246	9.10054	8.48065	8.60446	1.46949	2.32525	2.60469	1.59167e-17	-1.85815	down	--	--	--	--	--	--	--	KIP1-like protein	--	R	General function prediction only	hypothetical protein CICLE_v10021389mg [Citrus clementina]
orange1.1t01663	101691	101949	84266	8221	11926	12866	1680.09	1561.57	1636.06	225.291	284.227	305.823	1.40877e-87	-2.4412	down	--	--	Biological Process: response to stress (GO:0006950);;	--	--	--	--	Universal stress protein family	--	S	Function unknown	hypothetical protein CICLE_v10022542mg [Citrus clementina]
Cs5g12260	1883	2572	1864	462	644	535	12.1736	15.4561	14.1522	4.95817	6.05664	4.97443	5.57933e-18	-1.25674	down	--	--	--	--	--	--	--	SBP domain	Squamosa promoter-binding-like protein 6 GN=SPL6 OS=Arabidopsis thaliana (Mouse-ear cress) PE=2 SV=2	S	Function unknown	PREDICTED: squamosa promoter-binding-like protein 12-like isoform X1 [Citrus sinensis]
Cs5g06500	39	51	35	112	86	91	0.343996	0.414249	0.356427	1.64931	1.1034	1.15568	4.45644e-07	1.72817	up	--	--	--	--	--	--	--	Sieve element occlusion N-terminus;; Sieve element occlusion C-terminus	--	S	Function unknown	PREDICTED: uncharacterized protein LOC102608617 isoform X1 [Citrus sinensis]
Cs3g11160	136	240	181	242	286	239	1.83258	3.01198	2.8632	5.41573	5.61487	4.64759	4.80681e-05	1.07569	up	--	--	--	--	--	[T]	Signal transduction mechanisms	NB-ARC domain;; AAA domain;; NACHT domain;; Archaeal ATPase;; ATPase family associated with various cellular activities (AAA)	Disease resistance protein At4g27190 GN=At4g27190 OS=Arabidopsis thaliana (Mouse-ear cress) PE=2 SV=1	T	Signal transduction mechanisms	PREDICTED: disease resistance protein At4g27190-like [Citrus sinensis]
orange1.1t02979	816	791	622	166	205	260	9.20483	8.28743	8.22831	3.09836	3.36016	4.21606	1.58419e-09	-1.12746	down	--	--	Molecular Function: binding (GO:0005488);;	--	--	[R]	General function prediction only	Reverse transcriptase (RNA-dependent DNA polymerase);; gag-polypeptide of LTR copia-type	Endonuclease OS=Nicotiana tabacum (Common tobacco) PE=2 SV=1	R	General function prediction only	PREDICTED: uncharacterized protein LOC102624640 [Citrus sinensis]
Cs3g11420	153	124	111	324	147	300	1.99625	1.50729	1.69277	7.03927	2.78885	5.65815	7.71855e-05	1.50181	up	[FJ]	Nucleotide transport and metabolism;; Translation, ribosomal structure and biogenesis	Cellular Component: cytosol (GO:0005829);; Biological Process: metabolic process (GO:0008152);; Molecular Function: zinc ion binding (GO:0008270);; Molecular Function: guanine deaminase activity (GO:0008892);;	--	--	[F]	Nucleotide transport and metabolism	Cytidine and deoxycytidylate deaminase zinc-binding region	tRNA(adenine(34)) deaminase, chloroplastic (Precursor) GN=TADA OS=Arabidopsis thaliana (Mouse-ear cress) PE=1 SV=1	F	Nucleotide transport and metabolism	hypothetical protein CICLE_v10002601mg [Citrus clementina]
Cs6g18610	4499	2657	1967	279	873	618	65.1011	35.7439	33.4163	6.6996	18.3789	12.8785	1.1818e-05	-1.5625	down	--	--	--	--	--	--	--	Helix-loop-helix DNA-binding domain	Transcription factor BEE 3 GN=F25P22.25 OS=Arabidopsis thaliana (Mouse-ear cress) PE=2 SV=1	R	General function prediction only	PREDICTED: transcription factor BEE 3-like [Citrus sinensis]
Cs4g06820	3464	4506	3285	5233	6610	6438	16.3881	19.7549	18.2072	41.0094	45.6794	44.2799	2.69329e-40	1.35745	up	--	--	Molecular Function: phosphoric ester hydrolase activity (GO:0042578);;	--	--	[I]	Lipid transport and metabolism	SacI homology domain	Phosphoinositide phosphatase SAC3 GN=SAC3 OS=Arabidopsis thaliana (Mouse-ear cress) PE=2 SV=1	I	Lipid transport and metabolism	PREDICTED: phosphoinositide phosphatase SAC3-like isoform X1 [Citrus sinensis]
Citrus_sinensis_newGene_2759	75	128	75	69	196	137	1.36226	2.16068	1.59994	2.07486	5.17588	3.59599	0.00673304	1.04285	up	--	--	--	K00799|9.92128e-16|tcc:TCM_020454|K00799 glutathione S-transferase [EC:2.5.1.18] | (RefSeq) Glutathione S-transferase tau 7	Glutathione metabolism (ko00480)	[O]	Posttranslational modification, protein turnover, chaperones	Chromo (CHRromatin Organisation MOdifier) domain	Glutathione S-transferase U1 OS=Arabidopsis thaliana OX=3702 GN=GSTU1 PE=2 SV=1	O	Posttranslational modification, protein turnover, chaperones	glutathione transferase, partial [Dimocarpus longan]
Cs5g28050	3540	3636	2870	5237	4752	4918	38.5856	36.9745	36.7415	94.7164	75.4328	77.259	2.71153e-14	1.23127	up	--	--	Cellular Component: nucleus (GO:0005634);;	--	--	[S]	Function unknown	PPPDE putative peptidase domain	DeSI-like protein At4g17486 GN=At4g17486 OS=Arabidopsis thaliana (Mouse-ear cress) PE=2 SV=1	S	Function unknown	hypothetical protein CICLE_v10021450mg [Citrus clementina]
orange1.1t02763	281	299	215	73	65	65	3.71918	3.6785	3.34984	1.59583	1.23859	1.24088	1.69594e-06	-1.21811	down	--	--	Molecular Function: N-acetyltransferase activity (GO:0008080);;	--	--	--	--	Acetyltransferase (GNAT) family;; FR47-like protein;; Acetyltransferase (GNAT) domain	Probable N-acetyltransferase HLS1 GN=F19F18.70 OS=Arabidopsis thaliana (Mouse-ear cress) PE=1 SV=1	R	General function prediction only	PREDICTED: probable N-acetyltransferase HLS1-like [Citrus sinensis]
Cs6g03520	136	229	182	230	263	254	0.54697	0.935038	0.914188	1.58465	1.66577	1.68558	2.3577e-05	1.06576	up	[K]	Transcription	Molecular Function: RNA binding (GO:0003723);; Molecular Function: ribonuclease III activity (GO:0004525);; Molecular Function: ATP binding (GO:0005524);; Biological Process: RNA processing (GO:0006396);; Molecular Function: ATP-dependent helicase activity (GO:0008026);;	K11592|0|cic:CICLE_v10010912mg|K11592 endoribonuclease Dicer [EC:3.1.26.-] | (RefSeq) hypothetical protein	--	[A]	RNA processing and modification	Ribonuclease III domain;; Dicer dimerisation domain;; Ribonuclease-III-like;; Helicase conserved C-terminal domain;; DEAD/DEAH box helicase;; Type III restriction enzyme, res subunit;; PAZ domain;; Double-stranded RNA binding motif	Endoribonuclease Dicer homolog 2 GN=At3g03300 OS=Arabidopsis thaliana (Mouse-ear cress) PE=1 SV=2	A	RNA processing and modification	PREDICTED: endoribonuclease Dicer homolog 2-like isoform X6 [Citrus sinensis]
Cs2g28560	162	157	110	264	198	205	2.82017	2.5359	2.24656	7.65457	5.0115	5.13998	1.79786e-05	1.25448	up	--	--	--	--	--	--	--	EamA-like transporter family	WAT1-related protein At5g40240 GN=At5g40240 OS=Arabidopsis thaliana (Mouse-ear cress) PE=2 SV=1	S	Function unknown	PREDICTED: WAT1-related protein At4g15540-like [Citrus sinensis]
orange1.1t03970	15	28	17	30	50	34	0.161956	0.287113	0.217637	0.538101	0.793502	0.530609	0.00275032	1.33516	up	[RTKL]	General function prediction only;; Signal transduction mechanisms;; Transcription;; Replication, recombination and repair	--	--	--	--	--	Protein kinase domain;; Protein tyrosine kinase;; Leucine Rich repeats (2 copies);; Leucine rich repeat;; Leucine Rich Repeat;; Leucine Rich repeat;; Leucine rich repeat	Probable LRR receptor-like serine/threonine-protein kinase At4g08850 (Precursor) GN=At4g08850 OS=Arabidopsis thaliana (Mouse-ear cress) PE=2 SV=3	T	Signal transduction mechanisms	hypothetical protein CICLE_v10018798mg [Citrus clementina]
Cs9g12370	5042	5734	4032	323	436	297	55.1998	58.3533	51.825	5.851	6.91709	4.65317	2.13853e-83	-3.06744	down	--	--	Biological Process: regulation of transcription, DNA-templated (GO:0006355);; Biological Process: multicellular organism development (GO:0007275);; Biological Process: anatomical structure development (GO:0048856);;	K08064|0|cit:102620218|K08064 nuclear transcription factor Y, alpha | (RefSeq) nuclear transcription factor Y subunit A-1-like	--	[K]	Transcription	CCAAT-binding transcription factor (CBF-B/NF-YA) subunit B	Nuclear transcription factor Y subunit A-1 GN=T24H18_10 OS=Arabidopsis thaliana (Mouse-ear cress) PE=2 SV=1	K	Transcription	PREDICTED: nuclear transcription factor Y subunit A-1-like isoform X1 [Citrus sinensis]
orange1.1t05007	53	60	57	100	97	151	1.60947	1.69107	2.02645	5.00819	4.25284	6.58767	8.52954e-07	1.5587	up	--	--	--	--	--	--	--	GRAM domain	Putative GEM-like protein 8 GN=At5g23370 OS=Arabidopsis thaliana (Mouse-ear cress) PE=3 SV=1	S	Function unknown	PREDICTED: putative GEM-like protein 8-like isoform X1 [Citrus sinensis]
Citrus_sinensis_newGene_2562	245	258	195	1654	3246	2871	1.88217	1.84708	1.76065	21.1911	36.3909	31.8656	7.98908e-97	3.98906	up	[O]	Posttranslational modification, protein turnover, chaperones	Molecular Function: ATP binding (GO:0005524);; Molecular Function: 2-alkenal reductase [NAD(P)] activity (GO:0032440);; Biological Process: oxidation-reduction process (GO:0055114);;	K03283|0|cit:102625888|K03283 heat shock 70kDa protein 1/8 | (RefSeq) heat shock 70 kDa protein	Spliceosome (ko03040);; Protein processing in endoplasmic reticulum (ko04141);; Endocytosis (ko04144)	[O]	Posttranslational modification, protein turnover, chaperones	Hsp70 protein;; MreB/Mbl protein;; NAD-specific glutamate dehydrogenase;; Hsp70 protein;; NAD-specific glutamate dehydrogenase	Heat shock cognate 70 kDa protein OS=Petunia hybrida OX=4102 GN=HSP70 PE=2 SV=1	O	Posttranslational modification, protein turnover, chaperones	PREDICTED: LOW QUALITY PROTEIN: heat shock 70 kDa protein [Citrus sinensis]
Cs1g13250	679	752	562	170	183	210	6.0271	6.20124	5.84883	2.50769	2.35409	2.68127	2.57267e-12	-1.12732	down	[L]	Replication, recombination and repair	Molecular Function: deoxyribodipyrimidine photo-lyase activity (GO:0003904);; Molecular Function: DNA (6-4) photolyase activity (GO:0003914);; Biological Process: DNA repair (GO:0006281);; Biological Process: response to UV (GO:0009411);;	K02295|0|cit:102617013|K02295 cryptochrome | (RefSeq) (6-4)DNA photolyase	--	[LT]	Replication, recombination and repair;; Signal transduction mechanisms	FAD binding domain of DNA photolyase;; DNA photolyase	(6-4)DNA photolyase GN=UVR3 OS=Arabidopsis thaliana (Mouse-ear cress) PE=1 SV=2	L	Replication, recombination and repair	PREDICTED: (6-4)DNA photolyase-like [Citrus sinensis]
Cs5g28890	390	236	230	608	261	540	6.91683	3.89198	4.77672	17.9342	6.73466	13.8067	0.00157506	1.2537	up	[R]	General function prediction only	--	--	--	--	--	Protein of unknown function (DUF861)	--	S	Function unknown	PREDICTED: uncharacterized protein LOC102630153 [Citrus sinensis]
Cs1g09640	41	20	12	32	91	88	0.550996	0.254877	0.18228	0.718435	1.81204	1.73557	0.000753687	1.68168	up	--	--	--	--	--	--	--	No apical meristem (NAM) protein	Protein NTM1-like 8 {ECO:0000303|PubMed:19704545} OS=Arabidopsis thaliana (Mouse-ear cress) PE=1 SV=1	S	Function unknown	PREDICTED: NAC domain-containing protein 4-like isoform X1 [Citrus sinensis]
orange1.1t01526	49	56	37	49	60	84	1.2737	1.35501	1.13805	2.14069	2.28652	3.19555	0.0046041	1.00597	up	--	--	--	--	--	--	--	--	--	S	Function unknown	hypothetical protein CICLE_v10033301mg [Citrus clementina]
orange1.1t01993	1215	1426	800	20190	23883	13787	8.74586	9.55211	6.77206	241.997	250.224	142.98	1.62326e-84	4.54528	up	[V]	Defense mechanisms	Molecular Function: ATP binding (GO:0005524);; Biological Process: obsolete ATP catabolic process (GO:0006200);; Molecular Function: ATPase-coupled organic phosphonate transmembrane transporter activity (GO:0015416);; Cellular Component: membrane (GO:0016020);;	--	--	[Q]	Secondary metabolites biosynthesis, transport and catabolism	ABC-2 type transporter;; ABC transporter;; AAA domain	ABC transporter G family member 11 GN=At1g17840 OS=Arabidopsis thaliana (Mouse-ear cress) PE=1 SV=1	Q	Secondary metabolites biosynthesis, transport and catabolism	PREDICTED: ABC transporter G family member 11-like [Citrus sinensis]
Cs2g26650	24	24	7	88	217	292	0.313195	0.29162	0.109864	1.96057	4.24454	5.66538	1.84086e-14	3.34048	up	--	--	--	--	--	--	--	--	Protein E6 GN=E6 OS=Gossypium hirsutum (Upland cotton) PE=2 SV=1	R	General function prediction only	hypothetical protein CICLE_v10016096mg [Citrus clementina]
Cs3g24370	192	356	240	375	349	339	0.697899	1.23817	1.05019	2.1853	1.80445	1.77065	0.000106764	1.06234	up	--	--	--	K17964|0|cit:102617942|K17964 leucine-rich PPR motif-containing protein, mitochondrial | (RefSeq) putative pentatricopeptide repeat-containing protein At1g19290	--	[R]	General function prediction only	PPR repeat family;; PPR repeat;; PPR repeat;; Pentatricopeptide repeat domain;; Tetratricopeptide repeat;; Mitochondrial 28S ribosomal protein S27;; Sensor_kinase_SpoOB-type, alpha-helical domain;; Tetratricopeptide repeat	Putative pentatricopeptide repeat-containing protein At1g19290 GN=At1g19290 OS=Arabidopsis thaliana (Mouse-ear cress) PE=3 SV=2	R	General function prediction only	PREDICTED: putative pentatricopeptide repeat-containing protein At1g19290-like isoform X1 [Citrus sinensis]
Cs5g25880	237	322	229	61	86	80	2.49327	3.15377	2.82676	1.05347	1.31425	1.20912	3.49459e-06	-1.08288	down	[Q]	Secondary metabolites biosynthesis, transport and catabolism	--	--	--	[Q]	Secondary metabolites biosynthesis, transport and catabolism	Cytochrome P450	Cytochrome P450 83B1 GN=At4g31500 OS=Arabidopsis thaliana (Mouse-ear cress) PE=1 SV=1	Q	Secondary metabolites biosynthesis, transport and catabolism	hypothetical protein CICLE_v10019709mg [Citrus clementina]
Cs9g06070	23	15	5	107	53	56	0.147897	0.089807	0.030537	1.14802	0.495593	0.517409	8.29691e-06	2.28309	up	--	--	--	--	--	--	--	--	--	S	Function unknown	PREDICTED: uncharacterized protein LOC102628678 [Citrus sinensis]
Cs2g11200	2536	2409	2322	580	735	682	63.8626	56.3815	68.669	24.2738	26.9027	24.7379	2.44024e-19	-1.19131	down	[R]	General function prediction only	Molecular Function: DNA binding (GO:0003677);; Cellular Component: mitochondrion (GO:0005739);; Biological Process: response to oxidative stress (GO:0006979);; Molecular Function: sulfiredoxin activity (GO:0032542);; Biological Process: oxidation-reduction process (GO:0055114);;	K12260|1.62079e-72|cit:102612116|K12260 sulfiredoxin [EC:1.8.98.2] | (RefSeq) sulfiredoxin, chloroplastic/mitochondrial	--	[L]	Replication, recombination and repair	ParB-like nuclease domain	Sulfiredoxin, chloroplastic/mitochondrial (Precursor) GN=SRX OS=Arabidopsis thaliana (Mouse-ear cress) PE=1 SV=1	L	Replication, recombination and repair	hypothetical protein CICLE_v10017175mg [Citrus clementina]
Cs3g14680	2793	3573	2610	15	35	25	59.4072	70.6546	65.2104	0.512061	1.05937	0.739784	2.64587e-181	-5.99341	down	--	--	--	--	--	--	--	Phloem protein 2;; F-box domain;; F-box-like	F-box protein PP2-B15 GN=PP2B15 OS=Arabidopsis thaliana (Mouse-ear cress) PE=2 SV=2	R	General function prediction only	PREDICTED: F-box protein PP2-B15-like [Citrus sinensis]
Cs8g01960	75	40	48	292	750	124	0.621157	0.317976	0.463715	4.17965	9.51171	1.53112	1.6791e-08	2.69582	up	[Q]	Secondary metabolites biosynthesis, transport and catabolism	Molecular Function: copper ion binding (GO:0005507);; Molecular Function: L-ascorbate oxidase activity (GO:0008447);; Cellular Component: plant-type cell wall (GO:0009505);; Cellular Component: membrane (GO:0016020);; Cellular Component: apoplast (GO:0048046);; Biological Process: oxidation-reduction process (GO:0055114);;	--	--	[Q]	Secondary metabolites biosynthesis, transport and catabolism	Multicopper oxidase;; Multicopper oxidase;; Multicopper oxidase	L-ascorbate oxidase homolog (Precursor) GN=Bp10 OS=Brassica napus (Rape) PE=2 SV=1	Q	Secondary metabolites biosynthesis, transport and catabolism	PREDICTED: L-ascorbate oxidase homolog [Citrus sinensis]
Cs5g05900	39	14	16	68	37	76	0.252767	0.083947	0.11808	0.725053	0.343859	0.709057	0.0016666	1.59825	up	--	--	Molecular Function: hydrolase activity, hydrolyzing O-glycosyl compounds (GO:0004553);; Biological Process: sucrose biosynthetic process (GO:0005986);; Cellular Component: chloroplast (GO:0009507);; Biological Process: response to abscisic acid (GO:0009737);; Biological Process: raffinose family oligosaccharide biosynthetic process (GO:0010325);; Biological Process: mannitol biosynthetic process …	K06617|0|cit:102612163|K06617 raffinose synthase [EC:2.4.1.82] | (RefSeq) galactinol--sucrose galactosyltransferase-like	Galactose metabolism (ko00052)	--	--	Raffinose synthase or seed imbibition protein Sip1	Galactinol--sucrose galactosyltransferase GN=RFS OS=Pisum sativum (Garden pea) PE=1 SV=1	R	General function prediction only	PREDICTED: galactinol--sucrose galactosyltransferase-like [Citrus sinensis]
Cs2g08110	19731	24487	18367	4162	5984	4575	150.553	173.67	164.564	52.7994	66.4287	50.2904	1.69361e-28	-1.40471	down	[GEPR]	Carbohydrate transport and metabolism;; Amino acid transport and metabolism;; Inorganic ion transport and metabolism;; General function prediction only	Molecular Function: sugar:proton symporter activity (GO:0005351);; Molecular Function: myo-inositol:proton symporter activity (GO:0005366);; Biological Process: purine nucleobase transport (GO:0006863);; Biological Process: myo-inositol transport (GO:0015798);; Cellular Component: integral component of membrane (GO:0016021);; Biological Process: signaling (GO:0023052);; Biological Process: carboh…	K08150|0|cit:102620399|K08150 MFS transporter, SP family, solute carrier family 2 (myo-inositol transporter), member 13 | (RefSeq) probable inositol transporter 2	--	[R]	General function prediction only	Sugar (and other) transporter;; Major Facilitator Superfamily;; MFS/sugar transport protein;; Fungal trichothecene efflux pump (TRI12)	Probable inositol transporter 2 GN=INT2 OS=Arabidopsis thaliana (Mouse-ear cress) PE=1 SV=1	R	General function prediction only	PREDICTED: probable inositol transporter 2-like [Citrus sinensis]
Cs8g18860	4084	4872	3663	157	176	143	24.4924	26.9872	25.663	1.55293	1.53069	1.23319	7.19506e-176	-3.98299	down	--	--	Molecular Function: DNA binding (GO:0003677);; Molecular Function: chromatin binding (GO:0003682);;	--	--	--	--	Myb-like DNA-binding domain	Transcription factor LUX GN=F12A12.160 OS=Arabidopsis thaliana (Mouse-ear cress) PE=1 SV=1	K	Transcription	hypothetical protein CICLE_v10028658mg [Citrus clementina]
Cs6g15650	45	29	14	151	140	268	0.347061	0.207898	0.127058	1.96594	1.59333	3.02132	1.22109e-12	2.85857	up	[RTKL]	General function prediction only;; Signal transduction mechanisms;; Transcription;; Replication, recombination and repair	Molecular Function: protein kinase activity (GO:0004672);; Molecular Function: ATP binding (GO:0005524);; Biological Process: protein phosphorylation (GO:0006468);;	--	--	--	--	Protein kinase domain;; Protein tyrosine kinase;; Leucine Rich repeats (2 copies);; Leucine Rich Repeat	Probable leucine-rich repeat receptor-like protein kinase At1g68400 (Precursor) GN=At1g68400 OS=Arabidopsis thaliana (Mouse-ear cress) PE=2 SV=1	T	Signal transduction mechanisms	PREDICTED: probable leucine-rich repeat receptor-like protein kinase At1g68400-like [Citrus sinensis]
Cs5g11210	1282	1257	1179	1867	2251	2180	10.6171	9.73649	11.4795	25.7361	27.1633	26.0363	5.37992e-33	1.40399	up	--	--	--	K15015|0|cit:102615499|K15015 solute carrier family 32 (vesicular inhibitory amino acid transporter) | (RefSeq) vacuolar amino acid transporter 1	--	[E]	Amino acid transport and metabolism	Transmembrane amino acid transporter protein	--	E	Amino acid transport and metabolism	PREDICTED: vacuolar amino acid transporter 1-like isoform X1 [Citrus sinensis]
Cs4g02230	66	16	13	160	220	549	1.61193	0.350633	0.363737	6.53975	7.86639	19.4333	1.33693e-08	2.88068	up	[F]	Nucleotide transport and metabolism	--	--	--	[F]	Nucleotide transport and metabolism	Glutamine amidotransferase class-I;; Peptidase C26	--	F	Nucleotide transport and metabolism	hypothetical protein CICLE_v10009284mg [Citrus clementina]
Cs6g02140	71	54	48	62	106	82	0.54435	0.380582	0.430326	0.788252	1.1794	0.902284	0.00112033	1.08265	up	--	--	--	--	--	--	--	Leucine rich repeat	--	S	Function unknown	PREDICTED: disease resistance protein At4g27190-like [Citrus sinensis]
Cs4g18570	136	170	124	25	46	47	1.58718	1.84306	1.69981	0.482337	0.766161	0.782978	0.000360293	-1.1218	down	--	--	Cellular Component: endoplasmic reticulum (GO:0005783);; Cellular Component: Golgi apparatus (GO:0005794);; Biological Process: negative regulation of ethylene-activated signaling pathway (GO:0010105);;	K20726|4.46797e-157|cit:102629175|K20726 transmembrane protein 222 | (RefSeq) protein REVERSION-TO-ETHYLENE SENSITIVITY1	--	[S]	Function unknown	Protein of unknown function (DUF778)	Protein REVERSION-TO-ETHYLENE SENSITIVITY1 GN=RTE1 OS=Arabidopsis thaliana (Mouse-ear cress) PE=1 SV=1	S	Function unknown	PREDICTED: LOW QUALITY PROTEIN: protein REVERSION-TO-ETHYLENE SENSITIVITY1-like [Citrus sinensis]
Cs5g03570	1496	1505	1283	3648	1276	2472	9.54116	8.89353	9.64569	38.5641	11.7585	22.411	0.000323966	1.35175	up	--	--	Cellular Component: membrane (GO:0016020);;	--	--	[C]	Energy production and conversion	Mitochondrial carrier protein	Probable S-adenosylmethionine carrier 2, chloroplastic (Precursor) GN=SAMC2 OS=Arabidopsis thaliana (Mouse-ear cress) PE=2 SV=1	C	Energy production and conversion	PREDICTED: uncharacterized protein LOC102608525 isoform X1 [Citrus sinensis]
Cs1g13300	509	446	436	40	47	43	8.30413	6.76588	8.35271	1.07396	1.10327	0.9981	5.8756e-30	-2.6351	down	--	--	--	--	--	--	--	--	--	S	Function unknown	PREDICTED: putative uncharacterized protein DDB_G0281733-like [Citrus sinensis]
Cs7g09100	507	625	530	1775	1665	1252	4.26444	4.88438	5.2319	24.8205	20.3713	15.1712	1.28083e-20	2.0949	up	[R]	General function prediction only	--	--	--	--	--	--	--	S	Function unknown	PREDICTED: uncharacterized protein LOC102607754 [Citrus sinensis]
Cs1g15830	5094	4044	3419	1020	1436	1429	41.1112	29.9121	32.1928	13.5979	16.8	16.515	2.00452e-09	-1.01369	down	--	--	Biological Process: transcription, DNA-templated (GO:0006351);; Biological Process: regulation of cellular process (GO:0050794);;	K14484|0|cit:102612399|K14484 auxin-responsive protein IAA | (RefSeq) auxin-responsive protein IAA26-like	Plant hormone signal transduction (ko04075)	--	--	AUX/IAA family	Auxin-responsive protein IAA26 GN=MDC8.13 OS=Arabidopsis thaliana (Mouse-ear cress) PE=1 SV=2	K	Transcription	PREDICTED: auxin-responsive protein IAA26-like [Citrus sinensis]
orange1.1t04439	85	98	79	101	161	138	0.930107	0.990901	1.00825	1.82649	2.5683	2.18159	1.14811e-06	1.20535	up	[S]	Function unknown	--	--	--	--	--	Leucine rich repeat;; Leucine Rich repeats (2 copies);; Leucine Rich Repeat;; Leucine rich repeat;; Leucine Rich repeat	TMV resistance protein N GN=N OS=Nicotiana glutinosa (Tobacco) PE=1 SV=1	S	Function unknown	PREDICTED: TMV resistance protein N-like [Citrus sinensis]
Cs5g02380	219	145	214	713	528	427	1.86146	1.14484	2.13664	10.1165	6.55115	5.24681	3.12047e-09	1.99936	up	--	--	--	--	--	--	--	--	--	R	General function prediction only	PREDICTED: uncharacterized protein LOC103404356 [Malus domestica]
Cs6g09900	49	123	95	104	187	144	0.617774	1.43941	1.40754	2.17007	3.42431	2.61019	0.00173513	1.19809	up	--	--	--	K20473|0|cit:102621020|K20473 neuroblastoma-amplified sequence | (RefSeq) MAG2-interacting protein 2-like	--	[S]	Function unknown	--	MAG2-interacting protein 2 {ECO:0000303|PubMed:24118572} OS=Arabidopsis thaliana (Mouse-ear cress) PE=1 SV=1	S	Function unknown	PREDICTED: uncharacterized protein LOC102621020 [Citrus sinensis]
Cs3g05350	460	522	463	591	726	673	5.3866	5.68657	6.3652	11.5258	12.3819	11.3685	1.17874e-15	1.10671	up	[R]	General function prediction only	Biological Process: sodium ion transport (GO:0006814);; Molecular Function: bile acid:sodium symporter activity (GO:0008508);; Cellular Component: membrane (GO:0016020);;	K03453|0|cit:102611448|K03453 bile acid:Na+ symporter, BASS family | (RefSeq) probable sodium/metabolite cotransporter BASS1, chloroplastic	--	[P]	Inorganic ion transport and metabolism	Sodium Bile acid symporter family;; SBF-like CPA transporter family (DUF4137)	Probable sodium/metabolite cotransporter BASS1, chloroplastic (Precursor) GN=T30F21.11 OS=Arabidopsis thaliana (Mouse-ear cress) PE=2 SV=1	P	Inorganic ion transport and metabolism	hypothetical protein CICLE_v10001198mg [Citrus clementina]
Cs5g30720	3582	4056	3027	5514	9109	8227	25.1273	26.3812	24.4057	62.9011	93.5856	82.6664	8.84836e-40	1.72744	up	[K]	Transcription	Molecular Function: DNA binding (GO:0003677);;	K09419|0|cit:102620280|K09419 heat shock transcription factor, other eukaryote | (RefSeq) heat stress transcription factor A-7a	--	[K]	Transcription	HSF-type DNA-binding	Heat stress transcription factor A-6b GN=MWI23.20 OS=Arabidopsis thaliana (Mouse-ear cress) PE=2 SV=1	K	Transcription	hypothetical protein CICLE_v10020718mg [Citrus clementina]
Cs3g11670	644	691	576	737	904	1219	6.18333	6.16702	6.49694	11.7636	12.6393	16.8772	3.33858e-11	1.20598	up	[Z]	Cytoskeleton	Molecular Function: microtubule motor activity (GO:0003777);; Molecular Function: ATP binding (GO:0005524);; Cellular Component: kinesin complex (GO:0005871);; Cellular Component: microtubule (GO:0005874);; Biological Process: protein targeting to membrane (GO:0006612);; Biological Process: microtubule-based movement (GO:0007018);; Molecular Function: microtubule binding (GO:0008017);; Biological…	--	--	[Z]	Cytoskeleton	Kinesin motor domain	Kinesin-5 GN=ATK5 OS=Arabidopsis thaliana (Mouse-ear cress) PE=2 SV=1	Z	Cytoskeleton	hypothetical protein CICLE_v10000562mg [Citrus clementina]
Cs8g10710	21953	22169	18206	4723	6188	6483	277.99	261.657	271.672	100.648	115.038	119.194	3.16858e-35	-1.17328	down	--	--	Cellular Component: chloroplast (GO:0009507);;	--	--	--	--	Uncharacterized integral membrane protein (DUF2301)	--	S	Function unknown	PREDICTED: uncharacterized protein LOC102620754 [Citrus sinensis]
orange1.1t03148	2217	2694	2309	435	484	568	18.3774	20.7495	22.1137	6.08031	6.05739	6.83074	5.6237e-28	-1.58897	down	--	--	Molecular Function: transcription factor activity, sequence-specific DNA binding (GO:0003700);; Molecular Function: peptide-aspartate beta-dioxygenase activity (GO:0004597);; Biological Process: regulation of transcription, DNA-templated (GO:0006355);; Biological Process: regulation of circadian rhythm (GO:0042752);; Biological Process: oxidation-reduction process (GO:0055114);;	K10277|0|cic:CICLE_v10015488mg|K10277 lysine-specific demethylase 8 [EC:1.14.11.27] | (RefSeq) hypothetical protein	--	[BT]	Chromatin structure and dynamics;; Signal transduction mechanisms	Cupin-like domain	Putative lysine-specific demethylase JMJD5 GN=MOE17.12 OS=Arabidopsis thaliana (Mouse-ear cress) PE=2 SV=1	BT	Chromatin structure and dynamics;; Signal transduction mechanisms	hypothetical protein CISIN_1g015736mg [Citrus sinensis]
Cs5g19310	845	1036	773	1774	1234	1472	4.29228	4.8917	4.61227	14.9868	9.12067	10.7787	5.14869e-09	1.39572	up	--	--	--	--	--	--	--	NB-ARC domain;; TIR domain;; Leucine Rich repeats (2 copies);; TIR domain;; Leucine rich repeat;; Leucine Rich Repeat;; Archaeal ATPase;; NACHT domain	TMV resistance protein N GN=N OS=Nicotiana glutinosa (Tobacco) PE=1 SV=1	T	Signal transduction mechanisms	PREDICTED: TMV resistance protein N-like isoform X1 [Citrus sinensis]
Citrus_sinensis_newGene_2746	7134	8881	6928	818	2023	2103	68.672	79.4629	78.3136	13.0875	28.3255	29.1606	1.78001e-08	-1.50017	down	[Q]	Secondary metabolites biosynthesis, transport and catabolism	Cellular Component: nucleus (GO:0005634);; Cellular Component: endoplasmic reticulum (GO:0005783);; Biological Process: response to gravity (GO:0009629);; Cellular Component: plant-type vacuole membrane (GO:0009705);; Biological Process: flavonoid biosynthetic process (GO:0009813);; Biological Process: auxin polar transport (GO:0009926);; Biological Process: response to UV-B (GO:0010224);; Molecu…	K12644|0|cit:102611283|K12644 acridone synthase [EC:2.3.1.159] | (RefSeq) acridone synthase 2-like	Acridone alkaloid biosynthesis (ko01058)	--	--	Chalcone and stilbene synthases, N-terminal domain;; Chalcone and stilbene synthases, C-terminal domain;; 3-Oxoacyl-[acyl-carrier-protein (ACP)] synthase III C terminal;; FAE1/Type III polyketide synthase-like protein;; 3-Oxoacyl-[acyl-carrier-protein (ACP)] synthase III	Acridone synthase 2 OS=Ruta graveolens OX=37565 GN=ACS2 PE=1 SV=1	Q	Secondary metabolites biosynthesis, transport and catabolism	acridone synthase 2 [Citrus clementina]
Cs5g16360	31118	37002	28241	4776	4078	4636	197.338	199.873	186.638	48.8349	35.7501	39.9179	4.0871e-37	-2.09757	down	--	--	--	K12130|0|cit:102631246|K12130 pseudo-response regulator 5 | (RefSeq) two-component response regulator-like APRR5	Circadian rhythm - plant (ko04712)	[K]	Transcription	CCT motif	Two-component response regulator-like APRR5 GN=APRR5 OS=Arabidopsis thaliana (Mouse-ear cress) PE=1 SV=2	K	Transcription	PREDICTED: two-component response regulator-like APRR5-like isoform X1 [Citrus sinensis]
Cs3g13710	2725	3292	2553	5324	5320	5240	14.7559	16.5702	16.2343	47.944	41.9176	40.8819	2.21845e-29	1.54817	up	[S]	Function unknown	--	--	--	[T]	Signal transduction mechanisms	NB-ARC domain;; Leucine rich repeat;; Leucine Rich repeats (2 copies);; Leucine Rich Repeat	Disease resistance protein RGA2 GN=RGA2 OS=Solanum bulbocastanum (Wild potato) PE=1 SV=1	T	Signal transduction mechanisms	PREDICTED: putative disease resistance protein RGA3-like isoform X1 [Citrus sinensis]
Cs5g09480	329	319	219	31	63	48	3.33312	3.00638	2.61052	0.52087	0.920981	0.697905	4.55401e-11	-1.83085	down	[MG]	Cell wall/membrane/envelope biogenesis;; Carbohydrate transport and metabolism	Molecular Function: nucleotide binding (GO:0000166);; Cellular Component: Golgi apparatus (GO:0005794);; Biological Process: carbohydrate metabolic process (GO:0005975);; Biological Process: nucleotide-sugar metabolic process (GO:0009225);; Cellular Component: membrane (GO:0016020);; Molecular Function: UDP-glucuronate 4-epimerase activity (GO:0050378);; Molecular Function: coenzyme binding (GO:0…	K08679|0|cit:102628530|K08679 UDP-glucuronate 4-epimerase [EC:5.1.3.6] | (RefSeq) UDP-glucuronate 4-epimerase 5	Starch and sucrose metabolism (ko00500);; Amino sugar and nucleotide sugar metabolism (ko00520)	[M]	Cell wall/membrane/envelope biogenesis	NAD dependent epimerase/dehydratase family;; RmlD substrate binding domain;; 3-beta hydroxysteroid dehydrogenase/isomerase family;; Polysaccharide biosynthesis protein;; Male sterility protein;; short chain dehydrogenase	UDP-glucuronate 4-epimerase 3 GN=GAE3 OS=Arabidopsis thaliana (Mouse-ear cress) PE=2 SV=1	G	Carbohydrate transport and metabolism	PREDICTED: UDP-glucuronate 4-epimerase 5-like [Citrus sinensis]
Cs8g17770	959	1113	775	1506	1228	1227	7.38452	8.01071	7.00521	19.2846	13.8613	13.6852	1.01865e-07	1.13839	up	[R]	General function prediction only	--	--	--	[R]	General function prediction only	Ankyrin repeats (3 copies);; Ankyrin repeat;; Ankyrin repeats (many copies);; Ankyrin repeats (many copies);; Ankyrin repeat;; Domain of unknown function	Ankyrin repeat-containing protein At5g02620 GN=At5g02620 OS=Arabidopsis thaliana (Mouse-ear cress) PE=1 SV=1	R	General function prediction only	hypothetical protein CICLE_v10028165mg [Citrus clementina]
Cs7g22990	814	729	629	98	146	149	7.18297	5.96981	6.51862	1.52666	1.86519	1.88892	1.99811e-21	-1.76252	down	--	--	--	--	--	--	--	--	--	--	--	hypothetical protein CICLE_v10033119mg [Citrus clementina]
Cs5g25630	184	163	127	180	219	255	0.849621	0.698304	0.689128	1.37838	1.4681	1.69381	9.18096e-07	1.08763	up	[RTKL]	General function prediction only;; Signal transduction mechanisms;; Transcription;; Replication, recombination and repair	Biological Process: activation of MAPKK activity (GO:0000186);; Biological Process: response to molecule of bacterial origin (GO:0002237);; Molecular Function: MAP kinase kinase kinase activity (GO:0004709);; Molecular Function: ATP binding (GO:0005524);; Cellular Component: plasma membrane (GO:0005886);; Biological Process: transmembrane receptor protein tyrosine kinase signaling pathway (GO:000…	--	--	--	--	Protein kinase domain;; Leucine Rich repeats (2 copies);; Protein tyrosine kinase;; Leucine Rich Repeat;; Leucine rich repeat;; Leucine Rich repeat;; Leucine rich repeat;; Leucine rich repeat N-terminal domain	Probable leucine-rich repeat receptor-like protein kinase At5g63930 (Precursor) GN=At5g63930 OS=Arabidopsis thaliana (Mouse-ear cress) PE=2 SV=1	T	Signal transduction mechanisms	PREDICTED: probable leucine-rich repeat receptor-like protein kinase At5g63930-like [Citrus sinensis]
orange1.1t02100	261	300	206	353	365	272	5.13457	5.50276	4.76537	11.5811	10.4731	7.72903	2.06742e-05	1.01536	up	--	--	--	--	--	--	--	Protein of unknown function, DUF538	--	R	General function prediction only	hypothetical protein CISIN_1g030681mg [Citrus sinensis]
Cs2g01100	237	295	179	37	88	20	2.92853	3.39055	2.59425	0.75433	1.58219	0.351703	0.00291547	-1.35478	down	--	--	--	--	--	--	--	Plant protein of unknown function	UPF0481 protein At3g47200 GN=At3g47200 OS=Arabidopsis thaliana (Mouse-ear cress) PE=2 SV=1	S	Function unknown	PREDICTED: UPF0481 protein At3g47200-like [Citrus sinensis]
[truncated: 1,400 more rows]

## Sheet: DEGs in OE28 line
Supplementary data S1 Differentially expressed genes in OE13 and OE28 lines compared with WT control
[truncated: 2,388 more rows]
