# Supplementary material for: Overexpression of Salicylic Acid Carboxyl Methyltransferase (CsSAMT1) Enhances Tolerance to Huanglongbing Disease in Wanjincheng Orange (Citrus sinensis (L.) Osbeck)
Source: Int J Mol Sci. 2021 Mar 10;22(6):2803. doi: 10.3390/ijms22062803 (PMC7999837; doi:10.3390/ijms22062803)
Supplement: Supplementary file 1 [file ijms-22-02803-s001.zip › ijms-1113839-SL/Supplementary Files/Supplemenatry data S2.xlsx]

## Sheet: Comparative
MapMan BINs significantly enriched in transgenci plants.
Category	MapMan Bin	Name	FDR
			OE13 line	OE28 line
Cell wall	10	cell wall	4.89538e-05	0.50634
	10.2	cell wall.cellulose synthesis	0.00669441	0.169004
	10.7	cell wall.modification	0.00508008	0.50634
Hormone metabolism	17.7	hormone metabolism.jasmonate	0.409686	0.00945402
Stress	20	stress	3.13346e-08	0
	20.1	stress.biotic	2.98862e-05	1.97176e-13
	20.1.7	stress.biotic.PR-proteins	0.000362201	6.12483e-08
	20.2	stress.abiotic	0.00820461	0.0251099
	20.2.1	stress.abiotic.heat	0.00127375	0.00073987
RNA	27	RNA	0.000522207	0.00119024
	27.3	RNA.regulation of transcription	0.000219507	0.000505163
Signalling	30	signalling	4.93325e-08	3.93037e-11
	30.2	signalling.receptor kinases	4.54962e-07	1.92794e-12
	30.2.12	signalling.receptor kinases.leucine rich repeat XII	0.117923	1.2826e-05
Not assigned	35	not assigned	0.0022461	6.12483e-08
	35.2	not assigned.unknown	0.00127375	1.55897e-06

## Sheet: OE13 line
MapMan BINs enriched in the OE13 line .
MapMan bin	name	elements	FDR
1	PS	17	0.964252
1.1	PS.lightreaction	12	0.964252
1.1.1	PS.lightreaction.photosystem II	4	0.917039
1.1.1.1	PS.lightreaction.photosystem II.LHC-II	1	0.808454
1.1.1.2	PS.lightreaction.photosystem II.PSII polypeptide subunits	3	0.981478
1.1.2	PS.lightreaction.photosystem I	1	0.964252
1.1.2.1	PS.lightreaction.photosystem I.LHC-I	1	0.964252
1.1.30	PS.lightreaction.state transition	1	0.899783
1.1.40	PS.lightreaction.cyclic electron flow-chlororespiration	3	0.931479
1.1.5	PS.lightreaction.other electron carrier (ox/red)	1	0.612041
1.1.5.2	PS.lightreaction.other electron carrier (ox/red).ferredoxin	1	0.612041
1.1.6	PS.lightreaction.NADH DH	2	0.57893
1.2	PS.photorespiration	1	0.964252
1.2.4	PS.photorespiration.glycine cleavage	1	0.964252
1.2.4.1	PS.photorespiration.glycine cleavage.P subunit	1	0.964252
1.3	PS.calvin cycle	4	0.982143
1.3.13	PS.calvin cycle.rubisco interacting	1	0.612041
1.3.3	PS.calvin cycle.phosphoglycerate kinase	1	0.921205
1.3.4	PS.calvin cycle.GAP	1	0.910194
10	cell wall	56	4.89538e-05
10.1	cell wall.precursor synthesis	5	0.684984
10.1.2	cell wall.precursor synthesis.UGE	1	0.612041
10.1.3	cell wall.precursor synthesis.AXS	1	0.985435
10.1.30	cell wall.precursor synthesis.sugar kinases	1	0.765806
10.1.30.3	cell wall.precursor synthesis.sugar kinases.glucuronic acid kinase	1	0.765806
10.1.6	cell wall.precursor synthesis.GAE	2	0.643533
10.2	cell wall.cellulose synthesis	11	0.00669441
10.2.1	cell wall.cellulose synthesis.cellulose synthase	8	0.117923
10.2.2	cell wall.cellulose synthesis.COBRA	1	0.612041
10.3	cell wall.hemicellulose synthesis	5	0.964252
10.3.1	cell wall.hemicellulose synthesis.xyloglucan	1	0.921205
10.3.1.1	cell wall.hemicellulose synthesis.xyloglucan.XXXG galactose Transferase	1	0.921205
10.3.2	cell wall.hemicellulose synthesis.glucuronoxylan	3	0.934575
10.4	cell wall.pectin synthesis	1	0.780762
10.5	cell wall.cell wall proteins	5	0.480728
10.5.1	cell wall.cell wall proteins.AGPs	4	0.480728
10.5.1.1	cell wall.cell wall proteins.AGPs.AGP	4	0.480728
10.5.2	cell wall.cell wall proteins.proline rich proteins	1	0.910194
10.6	cell wall.degradation	18	0.234594
10.6.1	cell wall.degradation.cellulases and beta -1,4-glucanases	1	0.612041
10.6.2	cell wall.degradation.mannan-xylose-arabinose-fucose	10	0.480728
10.6.3	cell wall.degradation.pectate lyases and polygalacturonases	6	0.612041
10.7	cell wall.modification	12	0.00508008
10.8	cell wall.pectin*esterases	6	0.117923
10.8.1	cell wall.pectin*esterases.PME	5	0.244329
10.8.2	cell wall.pectin*esterases.acetyl esterase	1	0.612041
11	lipid metabolism	33	0.934575
11.1	lipid metabolism.FA synthesis and FA elongation	5	0.934575
11.1.1	lipid metabolism.FA synthesis and FA elongation.Acetyl CoA Carboxylation	1	0.921205
11.1.1.1	lipid metabolism.FA synthesis and FA elongation.Acetyl CoA Carboxylation.homomeric Enzyme	1	0.921205
11.1.10	lipid metabolism.FA synthesis and FA elongation.beta ketoacyl CoA synthase	2	0.712217
11.1.8	lipid metabolism.FA synthesis and FA elongation.acyl coa ligase	1	0.934575
11.1.9	lipid metabolism.FA synthesis and FA elongation.long chain fatty acid CoA ligase	1	0.634655
11.2	lipid metabolism.FA desaturation	3	0.843703
11.2.2	lipid metabolism.FA desaturation.a hydroxylase	1	0.72601
11.2.3	lipid metabolism.FA desaturation.omega 3 desaturase	1	0.66192
11.2.4	lipid metabolism.FA desaturation.omega 6 desaturase	1	0.737249
11.3	lipid metabolism.Phospholipid synthesis	4	0.902785
11.3.5	lipid metabolism.Phospholipid synthesis.diacylglycerol kinase	2	0.866535
11.3.7	lipid metabolism.Phospholipid synthesis.cyclopropane-fatty-acyl-phospholipid synthase	2	0.968442
11.6	lipid metabolism.lipid transfer proteins etc	1	0.643533
11.8	lipid metabolism.'exotics'(steroids, squalene etc)	1	0.612041
11.8.10	lipid metabolism.'exotics' (steroids, squalene etc).phosphatidylcholinesterol O-acyltransferase	1	0.612041
11.9	lipid metabolism.lipid degradation	19	0.934575
11.9.2	lipid metabolism.lipid degradation.lipases	4	0.612041
11.9.2.1	lipid metabolism.lipid degradation.lipases.triacylglycerol lipase	4	0.612041
11.9.3	lipid metabolism.lipid degradation.lysophospholipases	14	0.7904
11.9.3.2	lipid metabolism.lipid degradation.lysophospholipases.carboxylesterase	2	0.634655
11.9.3.3	lipid metabolism.lipid degradation.lysophospholipases.glycerophosphodiester phosphodiesterase	9	0.999796
11.9.3.5	lipid metabolism.lipid degradation.lysophospholipases.phosphoinositide phospholipase C	2	0.916381
11.9.4	lipid metabolism.lipid degradation.beta-oxidation	1	0.612041
11.9.4.13	lipid metabolism.lipid degradation.beta-oxidation.acyl CoA reductase	1	0.612041
13	amino acid metabolism	29	0.643533
13.1	amino acid metabolism.synthesis	16	0.910194
13.1.1	amino acid metabolism.synthesis.central amino acid metabolism	2	0.925121
13.1.1.1	amino acid metabolism.synthesis.central amino acid metabolism.GABA	1	0.999796
13.1.1.1.1	amino acid metabolism.synthesis.central amino acid metabolism.GABA.Glutamate decarboxylase	1	0.999796
13.1.1.3	amino acid metabolism.synthesis.central amino acid metabolism.alanine	1	0.912743
13.1.1.3.11	amino acid metabolism.synthesis.central amino acid metabolism.alanine.alanine-glyoxylate aminotransferase	1	0.912743
13.1.3	amino acid metabolism.synthesis.aspartate family	4	0.344849
13.1.3.1	amino acid metabolism.synthesis.aspartate family.asparagine	1	0.612041
13.1.3.1.1	amino acid metabolism.synthesis.aspartate family.asparagine.asparagine synthetase	1	0.612041
13.1.3.4	amino acid metabolism.synthesis.aspartate family.methionine	3	0.612041
13.1.3.4.1	amino acid metabolism.synthesis.aspartate family.methionine.cystathionine gamma-synthase	1	0.672935
13.1.3.4.12	amino acid metabolism.synthesis.aspartate family.methionine.homocysteine S-methyltransferase	1	0.612041
13.1.4	amino acid metabolism.synthesis.branched chain group	1	0.921205
13.1.4.1	amino acid metabolism.synthesis.branched chain group.common	1	0.921205
13.1.4.1.4	amino acid metabolism.synthesis.branched chain group.common.branched-chain amino acid aminotransferase	1	0.921205
13.1.5	amino acid metabolism.synthesis.serine-glycine-cysteine group	1	0.921205
13.1.5.1	amino acid metabolism.synthesis.serine-glycine-cysteine group.serine	1	0.921205
13.1.5.1.1	amino acid metabolism.synthesis.serine-glycine-cysteine group.serine.phosphoglycerate dehydrogenase	1	0.921205
13.1.6	amino acid metabolism.synthesis.aromatic aa	8	0.821614
13.1.6.1	amino acid metabolism.synthesis.aromatic aa.chorismate	3	0.999796
13.1.6.1.1	amino acid metabolism.synthesis.aromatic aa.chorismate.3-deoxy-D-arabino-heptulosonate 7-phosphate synthase	1	0.973034
13.1.6.1.10	amino acid metabolism.synthesis.aromatic aa.chorismate.dehydroquinate/shikimate dehydrogenase	2	0.981478
13.1.6.2	amino acid metabolism.synthesis.aromatic aa.phenylalanine and tyrosine	1	0.921205
13.1.6.2.1	amino acid metabolism.synthesis.aromatic aa.phenylalanine and tyrosine.chorismate mutase	1	0.921205
13.1.6.5	amino acid metabolism.synthesis.aromatic aa.tryptophan	4	0.643533
13.1.6.5.2	amino acid metabolism.synthesis.aromatic aa.tryptophan.anthranilate phosphoribosyltransferase	1	0.796072
13.1.6.5.5	amino acid metabolism.synthesis.aromatic aa.tryptophan.tryptophan synthase	2	0.931479
13.2	amino acid metabolism.degradation	10	0.922871
13.2.2	amino acid metabolism.degradation.glutamate family	1	0.712217
13.2.2.2	amino acid metabolism.degradation.glutamate family.proline	1	0.712217
13.2.3	amino acid metabolism.degradation.aspartate family	2	0.95831
13.2.3.1	amino acid metabolism.degradation.aspartate family.asparagine	1	0.66192
13.2.3.1.1	amino acid metabolism.degradation.aspartate family.asparagine.L-asparaginase	1	0.66192
13.2.3.5	amino acid metabolism.degradation.aspartate family.lysine	1	0.612041
13.2.3.5.1	mino acid metabolism.degradation.aspartate family.lysine.lysine decarboxylase	1	0.612041
13.2.4	amino acid metabolism.degradation.branched chain group	2	0.945881
13.2.4.1	amino acid metabolism.degradation.branched chain group.shared	2	0.945881
13.2.5	amino acid metabolism.degradation.serine-glycine-cysteine group	1	0.964252
13.2.5.2	amino acid metabolism.degradation.serine-glycine-cysteine group.glycine	1	0.964252
13.2.6	amino acid metabolism.degradation.aromatic aa	4	0.843703
13.2.6.2	amino acid metabolism.degradation.aromatic aa.tyrosine	4	0.843703
13.99	amino acid metabolism.misc	3	0.643533
15	metal handling	11	0.614082
15.1	metal handling.acquisition	3	0.634655
15.2	metal handling.binding, chelation and storage	6	0.821614
16	secondary metabolism	73	0.612041
16.1	secondary metabolism.isoprenoids	12	0.921205
16.1.1	secondary metabolism.isoprenoids.non-mevalonate pathway	2	0.981478
16.1.1.1	secondary metabolism.isoprenoids.non-mevalonate pathway.DXS	1	0.937679
16.1.1.10	secondary metabolism.isoprenoids.non-mevalonate pathway.geranylgeranyl pyrophosphate synthase	1	0.964252
16.1.2	secondary metabolism.isoprenoids.mevalonate pathway	1	0.684984
16.1.2.3	secondary metabolism.isoprenoids.mevalonate pathway.HMG-CoA reductase	1	0.684984
16.1.3	secondary metabolism.isoprenoids.tocopherol biosynthesis	4	0.962302
16.1.3.2	secondary metabolism.isoprenoids.tocopherol biosynthesis.homogentisate phytyltransferase	1	0.893043
16.1.4	secondary metabolism.isoprenoids.carotenoids	3	0.729461
16.1.4.1	secondary metabolism.isoprenoids.carotenoids.phytoene synthase	1	0.932396
16.1.4.3	secondary metabolism.isoprenoids.carotenoids.zeta-carotene desaturase	1	0.796072
16.1.5	secondary metabolism.isoprenoids.terpenoids	2	0.612041
16.2	secondary metabolism.phenylpropanoids	22	0.910194
16.2.1	secondary metabolism.phenylpropanoids.lignin biosynthesis	16	0.934575
16.2.1.10	secondary metabolism.phenylpropanoids.lignin biosynthesis.CAD	4	0.969107
16.2.1.3	secondary metabolism.phenylpropanoids.lignin biosynthesis.4CL	1	0.634655
16.2.1.4	secondary metabolism.phenylpropanoids.lignin biosynthesis.HCT	5	0.21693
16.2.1.5	secondary metabolism.phenylpropanoids.lignin biosynthesis.C3H	1	0.934207
16.2.1.7	secondary metabolism.phenylpropanoids.lignin biosynthesis.CCR1	2	0.612041
16.2.1.8	secondary metabolism.phenylpropanoids.lignin biosynthesis.F5H	1	0.867512
16.2.1.9	secondary metabolism.phenylpropanoids.lignin biosynthesis.COMT	1	0.612041
16.4	secondary metabolism.N misc	4	0.672402
16.4.1	secondary metabolism.N misc.alkaloid-like	4	0.672402
16.5	secondary metabolism.sulfur-containing	14	0.634655
16.5.1	secondary metabolism.sulfur-containing.glucosinolates	14	0.634655
16.5.1.1	secondary metabolism.sulfur-containing.glucosinolates.synthesis	13	0.634655
16.5.1.1.1	secondary metabolism.sulfur-containing.glucosinolates.synthesis.aliphatic	1	0.921205
16.5.1.1.1.1	secondary metabolism.sulfur-containing.glucosinolates.synthesis.aliphatic.branched-chain amino acid aminotransferase (BCAT/MAAT)	1	0.921205
16.5.1.1.2	secondary metabolism.sulfur-containing.glucosinolates.synthesis.aromatic	4	0.910194
16.5.1.1.2.1	secondary metabolism.sulfur-containing.glucosinolates.synthesis.aromatic.CYP79A2 monooxygenase	4	0.910194
16.5.1.1.3	secondary metabolism.sulfur-containing.glucosinolates.synthesis.indole	1	0.900901
16.5.1.1.3.1	secondary metabolism.sulfur-containing.glucosinolates.synthesis.indole.CYP79B2 monooxygenase	1	0.900901
16.5.1.1.3.2	secondary metabolism.sulfur-containing.glucosinolates.synthesis.indole.CYP79B3 monooxygenase	1	0.900901
16.5.1.1.4	secondary metabolism.sulfur-containing.glucosinolates.synthesis.shared	8	0.409686
16.5.1.1.4.1	secondary metabolism.sulfur-containing.glucosinolates.synthesis.shared.CYP83B1 phenylacetaldoxime monooxygenase	5	0.325212
16.5.1.1.4.2	secondary metabolism.sulfur-containing.glucosinolates.synthesis.shared.alkylthiohydroximate C-S lyase	3	0.902785
16.5.1.2	secondary metabolism.sulfur-containing.glucosinolates.regulation	1	0.982143
16.5.1.2.3	secondary metabolism.sulfur-containing.glucosinolates.regulation.indole	1	0.982143
16.7	secondary metabolism.wax	1	0.917039
16.8	secondary metabolism.flavonoids	25	0.853115
16.8.1	secondary metabolism.flavonoids.anthocyanins	5	0.934207
16.8.1.12	secondary metabolism.flavonoids.anthocyanins.anthocyanidin 3-O-glucosyltransferase	1	0.684984
16.8.1.21	secondary metabolism.flavonoids.anthocyanins.anthocyanin 5-aromatic acyltransferase	3	0.684984
16.8.2	secondary metabolism.flavonoids.chalcones	4	0.612041
16.8.2.1	secondary metabolism.flavonoids.chalcones.naringenin-chalcone synthase	3	0.244329
16.8.3	secondary metabolism.flavonoids.dihydroflavonols	9	0.99925
16.8.3.3	secondary metabolism.flavonoids.dihydroflavonols.flavonoid 3''-monooxygenase	4	0.99925
16.8.4	secondary metabolism.flavonoids.flavonols	4	0.765806
16.8.4.2	secondary metabolism.flavonoids.flavonols.flavonol 3-O-glycosyltransferase	2	0.684602
16.8.5	secondary metabolism.flavonoids.isoflavones	3	0.634655
16.8.5.1	secondary metabolism.flavonoids.isoflavones.isoflavone reductase	3	0.634655
17	hormone metabolism	74	0.964252
17.1	hormone metabolism.abscisic acid	14	0.715582
17.1.1	hormone metabolism.abscisic acid.synthesis-degradation	7	0.910194
17.1.1.1	hormone metabolism.abscisic acid.synthesis-degradation.synthesis	3	0.612041
17.1.1.1.1	hormone metabolism.abscisic acid.synthesis-degradation.synthesis.zeaxanthin epoxidase	1	0.900901
17.1.1.1.10	hormone metabolism.abscisic acid.synthesis-degradation.synthesis.9-cis-epoxycarotenoid dioxygenase	1	0.612041
17.1.1.1.11	hormone metabolism.abscisic acid.synthesis-degradation.synthesis.short chain alcohol dehydrogenmase (ABA2)	1	0.612041
17.1.1.2	hormone metabolism.abscisic acid.synthesis-degradation.degradation	2	0.643533
17.1.1.2.1	hormone metabolism.abscisic acid.synthesis-degradation.degradation.8-hydroxylase	2	0.643533
17.1.2	hormone metabolism.abscisic acid.signal transduction	2	0.634655
17.1.3	hormone metabolism.abscisic acid.induced-regulated-responsive-activated	5	0.934575
17.2	hormone metabolism.auxin	19	0.612041
17.2.1	hormone metabolism.auxin.synthesis-degradation	1	0.931479
17.2.2	hormone metabolism.auxin.signal transduction	3	0.921205
17.2.3	hormone metabolism.auxin.induced-regulated-responsive-activated	14	0.612041
17.3	hormone metabolism.brassinosteroid	7	0.876526
17.3.1	hormone metabolism.brassinosteroid.synthesis-degradation	3	0.917039
17.3.1.1	hormone metabolism.brassinosteroid.synthesis-degradation.BRs	1	0.684984
17.3.1.1.5	hormone metabolism.brassinosteroid.synthesis-degradation.BRs.metabolic regulation	1	0.684984
17.3.1.2	hormone metabolism.brassinosteroid.synthesis-degradation.sterols	2	0.947897
17.3.1.2.8	hormone metabolism.brassinosteroid.synthesis-degradation.sterols.DWF1	1	0.934575
17.3.1.2.99	hormone metabolism.brassinosteroid.synthesis-degradation.sterols.other	1	0.902785
17.3.2	hormone metabolism.brassinosteroid.signal transduction	3	0.715582
17.3.2.1	hormone metabolism.brassinosteroid.signal transduction.BRI	1	0.910194
17.3.2.99	hormone metabolism.brassinosteroid.signal transduction.other	2	0.766788
17.3.3	hormone metabolism.brassinosteroid.induced-regulated-responsive-activated	1	0.766217
17.4	hormone metabolism.cytokinin	8	0.910194
17.4.1	hormone metabolism.cytokinin.synthesis-degradation	7	0.980676
17.4.2	hormone metabolism.cytokinin.signal transduction	1	0.672304
17.5	hormone metabolism.ethylene	15	0.889876
17.5.1	hormone metabolism.ethylene.synthesis-degradation	4	0.280992
17.5.1.1	hormone metabolism.ethylene.synthesis-degradation.1-aminocyclopropane-1-carboxylate synthase	1	0.643305
17.5.1.2	hormone metabolism.ethylene.synthesis-degradation.1-aminocyclopropane-1-carboxylate oxidase	1	0.825825
17.5.2	hormone metabolism.ethylene.signal transduction	7	0.964252
17.5.3	hormone metabolism.ethylene.induced-regulated-responsive-activated	4	0.612041
17.6	hormone metabolism.gibberelin	2	0.612041
17.6.1	hormone metabolism.gibberelin.synthesis-degradation	1	0.612041
17.6.2	hormone metabolism.gibberelin.signal transduction	1	0.795834
17.7	hormone metabolism.jasmonate	9	0.409686
17.7.1	hormone metabolism.jasmonate.synthesis-degradation	6	0.244329
17.7.1.10	hormone metabolism.jasmonate.synthesis-degradation.jasmonate-O-methyltransferase	1	0.612041
17.7.1.2	hormone metabolism.jasmonate.synthesis-degradation.lipoxygenase	3	0.543183
17.7.1.4	hormone metabolism.jasmonate.synthesis-degradation.allene oxidase cyclase	1	0.973034
17.7.2	hormone metabolism.jasmonate.signal transduction	3	0.953747
17.8	hormone metabolism.salicylic acid	2	0.934575
17.8.1	hormone metabolism.salicylic acid.synthesis-degradation	2	0.934575
17.8.1.1	hormone metabolism.salicylic acid.synthesis-degradation.synthesis	2	0.934575
17.8.1.1.4	hormone metabolism.salicylic acid.synthesis-degradation.synthesis.SA glucosyltransferase ether bond making SAG	1	0.634655
17.8.1.1.5	hormone metabolism.salicylic acid.synthesis-degradation.synthesis.SA glucosyltransferase ester and ether bond making SGE, SAG	1	0.634655
17.8.1.1.7	hormone metabolism.salicylic acid.synthesis-degradation.synthesis.methyl-SA methylesterase	1	0.612041
18	Co-factor and vitamine metabolism	7	0.684984
18.2	Co-factor and vitamine metabolism.thiamine	3	0.612041
18.3	Co-factor and vitamine metabolism.riboflavin	1	0.952949
18.3.1	Co-factor and vitamine metabolism.riboflavin.GTP cyclohydrolase II	1	0.952949
18.4	Co-factor and vitamine metabolism.pantothenate	1	0.921205
18.4.1	Co-factor and vitamine metabolism.pantothenate.branched-chain amino acid aminotransferase	1	0.921205
18.6	Co-factor and vitamine metabolism.biotin	1	0.76987
18.6.1	Co-factor and vitamine metabolism.biotin.biotin synthase	1	0.76987
19	tetrapyrrole synthesis	3	0.643533
19.11	tetrapyrrole synthesis.magnesium protoporphyrin IX methyltransferase	1	0.643533
19.20	tetrapyrrole synthesis.ferrochelatase	1	0.937679
19.99	tetrapyrrole synthesis.unspecified	1	0.843703
2	major CHO metabolism	13	0.612041
2.1	major CHO metabolism.synthesis	5	0.191882
2.1.1	major CHO metabolism.synthesis.sucrose	1	0.612041
2.1.1.1	major CHO metabolism.synthesis.sucrose.SPS	1	0.612041
2.1.2	major CHO metabolism.synthesis.starch	4	0.37181
2.1.2.1	major CHO metabolism.synthesis.starch.AGPase	2	0.612041
2.1.2.2	major CHO metabolism.synthesis.starch.starch synthase	1	0.612041
2.1.2.4	major CHO metabolism.synthesis.starch.debranching	1	0.859508
2.2	major CHO metabolism.degradation	8	0.953747
2.2.1	major CHO metabolism.degradation.sucrose	4	0.889876
2.2.1.1	major CHO metabolism.degradation.sucrose.fructokinase	2	0.643533
2.2.1.3	major CHO metabolism.degradation.sucrose.invertases	1	0.612041
2.2.1.3.3	major CHO metabolism.degradation.sucrose.invertases.vacuolar	1	0.612041
2.2.1.5	major CHO metabolism.degradation.sucrose.Susy	1	0.634655
2.2.2	major CHO metabolism.degradation.starch	4	0.76987
2.2.2.1	major CHO metabolism.degradation.starch.starch cleavage	2	0.480728
2.2.2.1.2	major CHO metabolism.degradation.starch.starch cleavage.beta amylase	2	0.480728
2.2.2.2	major CHO metabolism.degradation.starch.starch phosphorylase	2	0.796072
20	stress	221	3.13346e-08
20.1	stress.biotic	151	2.98862e-05
20.1.1	stress.biotic.respiratory burst	1	0.612041
20.1.2	stress.biotic.receptors	8	0.480728
20.1.3	stress.biotic.signalling	3	0.684984
20.1.3.1	stress.biotic.signalling.MLO-like	1	0.780762
20.1.4	stress.biotic.kinases	2	0.612041
20.1.5	stress.biotic.regulation of transcription	4	0.799621
20.1.7	stress.biotic.PR-proteins	84	0.000362201
20.1.7.10	stress.biotic.PR-proteins.NPR	1	0.859508
20.2	stress.abiotic	69	0.00820461
20.2.1	stress.abiotic.heat	52	0.00127375
20.2.2	stress.abiotic.cold	2	0.765806
20.2.3	stress.abiotic.drought/salt	6	0.765806
20.2.99	stress.abiotic.unspecified	5	0.779921
21	redox	13	0.612041
21.1	redox.thioredoxin	5	0.313889
21.2	redox.ascorbate and glutathione	3	0.612041
21.2.1	redox.ascorbate and glutathione.ascorbate	2	0.612041
21.2.2	redox.ascorbate and glutathione.glutathione	1	0.934575
21.3	redox.heme	1	0.765806
21.4	redox.glutaredoxins	2	0.765184
21.6	redox.dismutases and catalases	1	0.934575
21.99	redox.misc	1	0.722882
22	polyamine metabolism	4	0.980729
22.1	polyamine metabolism.synthesis	3	0.974353
22.1.2	polyamine metabolism.synthesis.SAM decarboxylase	2	0.910194
22.1.3	polyamine metabolism.synthesis.arginine decarboxylase	1	0.765806
22.2	polyamine metabolism.degradation	1	0.999796
22.2.1	polyamine metabolism.degradation.polyamin oxidase	1	0.999796
23	nucleotide metabolism	13	0.684984
23.1	nucleotide metabolism.synthesis	3	0.921205
23.1.1	nucleotide metabolism.synthesis.pyrimidine	1	0.684984
23.1.1.10	nucleotide metabolism.synthesis.pyrimidine.CTP synthetase	1	0.684984
23.1.99	nucleotide metabolism.synthesis.unspecified	2	0.934575
23.2	nucleotide metabolism.degradation	2	0.634655
23.3	nucleotide metabolism.salvage	3	0.765806
23.3.3	nucleotide metabolism.salvage.NUDIX hydrolases	3	0.765806
23.4	nucleotide metabolism.phosphotransfer and pyrophosphatases	4	0.921205
23.4.10	nucleotide metabolism.phosphotransfer and pyrophosphatases.nucleoside diphosphate kinase	1	0.891283
23.4.2	nucleotide metabolism.phosphotransfer and pyrophosphatases.guanylate kinase	1	0.672304
23.4.99	nucleotide metabolism.phosphotransfer and pyrophosphatases.misc	2	0.964252
23.5	nucleotide metabolism.deoxynucleotide metabolism	1	0.917039
23.5.4	nucleotide metabolism.deoxynucleotide metabolism.ribonucleoside-diphosphate reductase	1	0.917039
24	Biodegradation of Xenobiotics	4	0.672935
24.2	Biodegradation of Xenobiotics.lactoylglutathione lyase	2	0.612041
25	C1-metabolism	3	0.612041
26	misc	165	0.982143
26.10	misc.cytochrome P450	41	0.672304
26.11	misc.alcohol dehydrogenases	1	0.796072
26.12	misc.peroxidases	7	0.672935
26.13	misc.acid and other phosphatases	6	0.964252
26.14	misc.oxygenases	1	0.876526
26.16	misc.myrosinases-lectin-jacalin	2	0.943766
26.18	misc.invertase/pectin methylesterase inhibitor family protein	4	0.890818
26.19	misc.plastocyanin-like	2	0.988145
26.2	misc.UDP glucosyl and glucoronyl transferases	28	0.838768
26.21	misc.protease inhibitor/seed storage/lipid transfer protein (LTP) family protein	1	0.612041
26.22	misc.short chain dehydrogenase/reductase (SDR)	6	0.796072
26.24	misc.GCN5-related N-acetyltransferase	2	0.876526
26.28	misc.GDSL-motif lipase	4	0.910194
26.3	misc.gluco-, galacto- and mannosidases	9	0.952949
26.3.2	misc.gluco-, galacto- and mannosidases.beta-galactosidase	2	0.884097
26.3.4	misc.gluco-, galacto- and mannosidases.endoglucanase	2	0.614082
26.30	misc. other Ferredoxins and Rieske domain	1	0.917039
26.4	misc.beta 1,3 glucan hydrolases	6	0.765806
26.4.1	misc.beta 1,3 glucan hydrolases.glucan endo-1,3-beta-glucosidase	4	0.900901
26.5	misc.acyl transferases	1	0.780762
26.6	misc.O-methyl transferases	10	0.612041
26.7	misc.oxidases - copper, flavone etc	22	0.543183
26.8	misc.nitrilases, *nitrile lyases, berberine bridge enzymes, reticuline oxidases, troponine reductases	9	0.921205
26.9	misc.glutathione S transferases	4	0.67416
27	RNA	179	0.000522207
27.1	RNA.processing	11	0.643533
27.1.1	RNA.processing.splicing	4	0.590601
27.1.2	RNA.processing.RNA helicase	3	0.66192
27.1.20	RNA.processing.degradation dicer	1	0.931479
27.2	RNA.transcription	5	0.765806
27.3	RNA.regulation of transcription	159	0.000219507
27.3.10	RNA.regulation of transcription.C2C2(Zn) YABBY family	1	0.98622
27.3.11	RNA.regulation of transcription.C2H2 zinc finger family	7	0.612041
27.3.12	RNA.regulation of transcription.C3H zinc finger family	1	0.937679
27.3.14	RNA.regulation of transcription.CCAAT box binding factor family, HAP2	1	0.612041
27.3.15	RNA.regulation of transcription.CCAAT box binding factor family, HAP3	2	0.612041
27.3.16	RNA.regulation of transcription.CCAAT box binding factor family, HAP5	1	0.843703
27.3.18	RNA.regulation of transcription.E2F/DP transcription factor family	1	0.684984
27.3.2	RNA.regulation of transcription.Alfin-like	1	0.934575
27.3.20	RNA.regulation of transcription.G2-like transcription factor family, GARP	3	0.253266
27.3.21	RNA.regulation of transcription.GRAS transcription factor family	3	0.902785
27.3.22	RNA.regulation of transcription.HB,Homeobox transcription factor family	5	0.480728
27.3.23	RNA.regulation of transcription.HSF,Heat-shock transcription factor family	4	0.744566
27.3.24	RNA.regulation of transcription.MADS box transcription factor family	3	0.409686
27.3.25	RNA.regulation of transcription.MYB domain transcription factor family	8	0.612041
27.3.26	RNA.regulation of transcription.MYB-related transcription factor family	3	0.480728
27.3.27	RNA.regulation of transcription.NAC domain transcription factor family	3	0.612041
27.3.3	RNA.regulation of transcription.AP2/EREBP, APETALA2/Ethylene-responsive element binding protein family	12	0.612041
27.3.30	RNA.regulation of transcription.Trihelix, Triple-Helix transcription factor family	1	0.612041
27.3.32	RNA.regulation of transcription.WRKY domain transcription factor family	14	0.612041
27.3.35	RNA.regulation of transcription.bZIP transcription factor family	5	0.921205
27.3.36	RNA.regulation of transcription.Argonaute	1	0.684187
27.3.37	RNA.regulation of transcription.AS2,Lateral Organ Boundaries Gene Family	2	0.480728
27.3.40	RNA.regulation of transcription.Aux/IAA family	2	0.921205
27.3.41	RNA.regulation of transcription.B3 transcription factor family	2	0.612041
27.3.44	RNA.regulation of transcription.Chromatin Remodeling Factors	2	0.796072
27.3.5	RNA.regulation of transcription.ARR	3	0.612041
27.3.50	RNA.regulation of transcription.General Transcription	1	0.612041
27.3.53	RNA.regulation of transcription.High mobility group (HMG) family	1	0.612041
27.3.55	RNA.regulation of transcription.HDA	1	0.843337
27.3.57	RNA.regulation of transcription.JUMONJI family	2	0.934575
27.3.6	RNA.regulation of transcription.bHLH,Basic Helix-Loop-Helix family	12	0.796072
27.3.62	RNA.regulation of transcription.Nucleosome/chromatin assembly factor group	4	0.65167
27.3.63	RNA.regulation of transcription.PHD finger transcription factor	1	0.934575
27.3.64	RNA.regulation of transcription.PHOR1	1	0.85674
27.3.65	RNA.regulation of transcription.Polycomb Group (PcG)	1	0.72601
27.3.66	RNA.regulation of transcription.Psudo ARR transcription factor family	3	0.581076
27.3.67	RNA.regulation of transcription.putative transcription regulator	5	0.758435
27.3.69	RNA.regulation of transcription.SET-domain transcriptional regulator family	2	0.922871
27.3.7	RNA.regulation of transcription.C2C2(Zn) CO-like, Constans-like zinc finger family	6	0.543183
27.3.72	RNA.regulation of transcription.Transcriptional Adaptor Zinc Bundle (TAZ) domain family	2	0.712217
27.3.8	RNA.regulation of transcription.C2C2(Zn) DOF zinc finger family	3	0.99925
27.3.80	RNA.regulation of transcription.zf-HD	1	0.612041
27.3.85	RNA.regulation of transcription.sigma like plant	2	0.581076
27.3.9	RNA.regulation of transcription.C2C2(Zn) GATA transcription factor family	2	0.948948
27.3.99	RNA.regulation of transcription.unclassified	21	0.843703
27.4	RNA.RNA binding	5	0.672304
28	DNA	38	0.672935
28.1	DNA.synthesis/chromatin structure	26	0.634655
28.1.3	DNA.synthesis/chromatin structure.histone	6	0.737431
28.1.3.1	DNA.synthesis/chromatin structure.histone.H1	1	0.672304
28.1.3.2	DNA.synthesis/chromatin structure.histone.core	5	0.902785
28.1.3.2.1	DNA.synthesis/chromatin structure.histone.core.H2A	3	0.853656
28.1.3.2.2	DNA.synthesis/chromatin structure.histone.core.H2B	1	0.780762
28.1.3.2.3	DNA.synthesis/chromatin structure.histone.core.H3	1	0.684984
28.1.3.2.4	DNA.synthesis/chromatin structure.histone.core.H4	1	0.680423
28.2	DNA.repair	2	0.612041
28.99	DNA.unspecified	10	0.830501
29	protein	205	0.910194
29.2	protein.synthesis	12	0.921205
29.2.1	protein.synthesis.ribosomal protein	2	0.867512
29.2.1.1	protein.synthesis.ribosomal protein.prokaryotic	1	0.796072
29.2.1.1.1	protein.synthesis.ribosomal protein.prokaryotic.chloroplast	1	0.796072
29.2.1.1.1.1	protein.synthesis.ribosomal protein.prokaryotic.chloroplast.30S subunit	1	0.796072
29.2.1.1.1.1.7	protein.synthesis.ribosomal protein.prokaryotic.chloroplast.30S subunit.S7	1	0.796072
29.2.1.2	protein.synthesis.ribosomal protein.eukaryotic	1	0.973034
29.2.1.2.2	protein.synthesis.ribosomal protein.eukaryotic.60S subunit	1	0.973034
29.2.1.2.2.6	protein.synthesis.ribosomal protein.eukaryotic.60S subunit.L6	1	0.973034
29.2.2	protein.synthesis.ribosome biogenesis	3	0.929796
29.2.2.3	protein.synthesis.ribosome biogenesis.Pre-rRNA processing and modifications	1	0.934575
29.2.2.3.5	protein.synthesis.ribosome biogenesis.Pre-rRNA processing and modifications.DExD-box helicases	1	0.934575
29.2.3	protein.synthesis.initiation	3	0.921205
29.2.4	protein.synthesis.elongation	3	0.612041
29.3	protein.targeting	14	0.377075
29.3.1	protein.targeting.nucleus	4	0.884097
29.3.3	protein.targeting.chloroplast	1	0.921205
29.3.4	protein.targeting.secretory pathway	8	0.409686
29.3.4.3	protein.targeting.secretory pathway.vacuole	1	0.612041
29.3.4.99	protein.targeting.secretory pathway.unspecified	7	0.117923
29.3.99	protein.targeting.unknown	1	0.843703
29.4	protein.postranslational modification	70	0.893043
29.4.1	protein.postranslational modification.kinase	21	0.612041
29.4.1.51	protein.postranslational modification.kinase.receptor like cytoplasmatic kinase I	1	0.612041
29.4.1.53	protein.postranslational modification.kinase.receptor like cytoplasmatic kinase III	2	0.934575
29.4.1.55	protein.postranslational modification.kinase.receptor like cytoplasmatic kinase V	2	0.643305
29.4.1.56	protein.postranslational modification.kinase.receptor like cytoplasmatic kinase VI	2	0.843703
29.4.1.57	protein.postranslational modification.kinase.receptor like cytoplasmatic kinase VII	8	0.684984
29.4.1.58	protein.postranslational modification.kinase.receptor like cytoplasmatic kinase VIII	1	0.799621
29.4.1.59	protein.postranslational modification.kinase.receptor like cytoplasmatic kinase IX	1	0.715582
29.4.1.61	protein.postranslational modification.kinase.receptor like cytoplasmatic kinase X	3	0.897045
29.5	protein.degradation	91	0.672304
29.5.1	protein.degradation.subtilases	12	0.21693
29.5.11	protein.degradation.ubiquitin	59	0.117923
29.5.11.3	protein.degradation.ubiquitin.E2	1	0.684984
29.5.11.4	protein.degradation.ubiquitin.E3	55	0.139112
29.5.11.4.1	protein.degradation.ubiquitin.E3.HECT	4	0.95831
29.5.11.4.2	protein.degradation.ubiquitin.E3.RING	32	0.612041
29.5.11.4.3	protein.degradation.ubiquitin.E3.SCF	18	0.392103
29.5.11.4.3.1	protein.degradation.ubiquitin.E3.SCF.SKP	1	0.981478
29.5.11.4.3.2	protein.degradation.ubiquitin.E3.SCF.FBOX	18	0.392103
29.5.11.4.5	protein.degradation.ubiquitin.E3.BTB/POZ Cullin3	1	0.634655
29.5.11.4.5.2	protein.degradation.ubiquitin.E3.BTB/POZ Cullin3.BTB/POZ	1	0.634655
29.5.11.5	protein.degradation.ubiquitin.ubiquitin protease	1	0.921205
29.5.3	protein.degradation.cysteine protease	5	0.910194
29.5.4	protein.degradation.aspartate protease	5	0.964252
29.5.5	protein.degradation.serine protease	3	0.921205
29.5.7	protein.degradation.metalloprotease	2	0.612041
29.5.9	protein.degradation.AAA type	2	0.910194
29.6	protein.folding	16	0.612041
29.7	protein.glycosylation	4	0.934575
29.7.12	protein.glycosylation.beta-1,3-galactosyltransferase(beta-1,3-GalT)	1	0.81545
3	minor CHO metabolism	18	0.974353
3.1	minor CHO metabolism.raffinose family	3	0.612041
3.1.1	minor CHO metabolism.raffinose family.galactinol synthases	1	0.981478
3.1.1.1	minor CHO metabolism.raffinose family.galactinol synthases.known	1	0.981478
3.1.1.2	minor CHO metabolism.raffinose family.galactinol synthases.putative	1	0.981478
3.1.2	minor CHO metabolism.raffinose family.raffinose synthases	2	0.612041
3.1.2.1	minor CHO metabolism.raffinose family.raffinose synthases.known	1	0.758435
3.1.2.2	minor CHO metabolism.raffinose family.raffinose synthases.putative	1	0.612041
3.2	minor CHO metabolism.trehalose	6	0.921205
3.2.2	minor CHO metabolism.trehalose.TPP	2	0.643533
3.2.3	minor CHO metabolism.trehalose.potential TPS/TPP	3	0.634655
3.2.4	minor CHO metabolism.trehalose.trehalase	1	0.899783
3.4	minor CHO metabolism.myo-inositol	1	0.612041
3.4.3	minor CHO metabolism.myo-inositol.InsP Synthases	1	0.612041
3.5	minor CHO metabolism.others	5	0.684984
3.6	minor CHO metabolism.callose	3	0.646122
30	signalling	186	4.93325e-08
30.1	signalling.in sugar and nutrient physiology	8	0.139112
30.10	signalling.phosphorelay	1	0.954226
30.11	signalling.light	6	0.765806
30.2	signalling.receptor kinases	117	4.54962e-07
30.2.1	signalling.receptor kinases.leucine rich repeat I	2	0.780762
30.2.10	signalling.receptor kinases.leucine rich repeat X	3	0.715582
30.2.11	signalling.receptor kinases.leucine rich repeat XI	12	0.288661
30.2.12	signalling.receptor kinases.leucine rich repeat XII	19	0.117923
30.2.13	signalling.receptor kinases.leucine rich repeat XIII	1	0.921205
30.2.14	signalling.receptor kinases.leucine rich repeat XIV	1	0.910194
30.2.15	signalling.receptor kinases.thaumatin like	6	0.973034
30.2.16	signalling.receptor kinases.Catharanthus roseus-like RLK1	8	0.612041
30.2.17	signalling.receptor kinases.DUF 26	12	0.612041
30.2.18	signalling.receptor kinases.extensin	1	0.856821
30.2.19	signalling.receptor kinases.legume-lectin	4	0.543183
30.2.2	signalling.receptor kinases.leucine rich repeat II	3	0.765806
30.2.20	signalling.receptor kinases.wheat LRK10 like	9	0.921205
30.2.21	signalling.receptor kinases.lysine motif	2	0.634655
30.2.22	signalling.receptor kinases.proline extensin like	6	0.313889
30.2.24	signalling.receptor kinases.S-locus glycoprotein like	10	0.634655
30.2.25	signalling.receptor kinases.wall associated kinase	4	0.898456
30.2.26	signalling.receptor kinases.crinkly like	3	0.612041
30.2.3	signalling.receptor kinases.leucine rich repeat III	6	0.543183
30.2.4	signalling.receptor kinases.leucine rich repeat IV	2	0.910194
30.2.6	signalling.receptor kinases.leucine rich repeat VI	2	0.612041
30.2.7	signalling.receptor kinases.leucine rich repeat VII	2	0.917039
30.2.8	signalling.receptor kinases.leucine rich repeat VIII	3	0.921205
30.2.8.2	signalling.receptor kinases.leucine rich repeat VIII.VIII-2	3	0.921205
30.2.9	signalling.receptor kinases.leucine rich repeat IX	1	0.612041
30.2.99	signalling.receptor kinases.misc	13	0.72825
30.3	signalling.calcium	33	0.117923
30.4	signalling.phosphinositides	7	0.649504
30.4.1	signalling.phosphinositides.phosphatidylinositol-4-phosphate 5-kinase	1	0.913652
30.4.4	signalling.phosphinositides.phosphoinositide phospholipase C	3	0.612041
30.5	signalling.G-proteins	8	0.612041
30.6	signalling.MAP kinases	5	0.921205
30.99	signalling.unspecified	1	0.937679
31	cell	61	0.643533
31.1	cell.organisation	41	0.853656
31.1.1	cell.organisation.cytoskeleton	7	0.934575
31.1.1.1	cell.organisation.cytoskeleton.actin	2	0.921205
31.1.1.1.1	cell.organisation.cytoskeleton.actin.Actin	1	0.643533
31.1.1.1.2	cell.organisation.cytoskeleton.actin.actin depolymerizing factors	1	0.814258
31.1.1.2	cell.organisation.cytoskeleton.mikrotubuli	3	0.912743
31.1.1.2.5	cell.organisation.cytoskeleton.mikrotubuli.MAP70	1	0.981478
31.1.1.3	cell.organisation.cytoskeleton.Myosin	2	0.843703
31.1.1.3.11	cell.organisation.cytoskeleton.Myosin.Class XI	1	0.921205
31.2	cell.division	7	0.634655
31.3	cell.cycle	7	0.912743
31.3.1	cell.cycle.peptidylprolyl isomerase	4	0.691925
31.4	cell.vesicle transport	5	0.99925
31.5	cell.cell death	1	0.921205
31.5.1	cell.cell death.plants	1	0.921205
33	development	85	0.902785
33.1	development.storage proteins	9	0.971347
33.2	development.late embryogenesis abundant	1	0.612041
33.3	development.squamosa promoter binding like (SPL)	1	0.684984
33.30	development.multitarget	1	0.916381
33.30.1	development.multitarget.target of rapamycin	1	0.916381
33.99	development.unspecified	73	0.921205
34	transport	123	0.964252
34.1	transport.p- and v-ATPases	3	0.85674
34.11	transport.NDP-sugars at the ER	2	0.81545
34.12	transport.metal	11	0.910194
34.13	transport.peptides and oligopeptides	15	0.72601
34.14	transport.unspecified cations	4	0.634655
34.15	transport.potassium	6	0.853656
34.16	transport.ABC transporters and multidrug resistance systems	18	0.691925
34.18	transport.unspecified anions	1	0.684984
34.19	transport.Major Intrinsic Proteins	2	0.964252
34.19.1	transport.Major Intrinsic Proteins.PIP	1	0.912743
34.19.3	transport.Major Intrinsic Proteins.NIP	1	0.934575
34.19.99	transport.Major Intrinsic Proteins.unspecified	1	0.934575
34.2	transport.sugars	7	0.612041
34.21	transport.calcium	4	0.612041
34.22	transport.cyclic nucleotide or calcium regulated channels	2	0.612041
34.23	transport.hormones	2	0.796072
34.23.1	transport.hormones.auxin	2	0.796072
34.3	transport.amino acids	11	0.672304
34.4	transport.nitrate	4	0.921205
34.5	transport.ammonium	1	0.634655
34.6	transport.sulphate	4	0.612041
34.7	transport.phosphate	2	0.921205
34.8	transport.metabolite transporters at the envelope membrane	2	0.712217
34.9	transport.metabolite transporters at the mitochondrial membrane	7	0.781844
34.99	transport.misc	20	0.672402
35	not assigned	570	0.0022461
35.1	not assigned.no ontology	84	0.95831
35.1.1	not assigned.no ontology.ABC1 family protein	1	0.934575
35.1.19	not assigned.no ontology.C2 domain-containing protein	4	0.934575
35.1.20	not assigned.no ontology.formin homology 2 domain-containing protein	1	0.964252
35.1.21	not assigned.no ontology.epsin N-terminal homology (ENTH) domain-containing protein	2	0.921205
35.1.26	not assigned.no ontology.DC1 domain containing protein	2	0.643533
35.1.27	not assigned.no ontology.tetratricopeptide repeat (TPR)	1	0.765184
35.1.3	not assigned.no ontology.armadillo/beta-catenin repeat family protein	1	0.780762
35.1.40	not assigned.no ontology.glycine rich proteins	2	0.921205
35.1.41	not assigned.no ontology.hydroxyproline rich proteins	1	0.634655
35.1.5	not assigned.no ontology.pentatricopeptide (PPR) repeat-containing protein	6	0.964252
35.1.9	not assigned.no ontology.BTB/POZ domain-containing protein	1	0.76987
35.2	not assigned.unknown	486	0.00127375
4	glycolysis	5	0.765806
4.1	glycolysis.cytosolic branch	4	0.712217
4.1.11	glycolysis.cytosolic branch.3-phosphoglycerate kinase (PGK)	1	0.921205
4.1.16	glycolysis.cytosolic branch.phospho-enol-pyruvate carboxylase kinase (PPCK)	1	0.612041
4.1.4	glycolysis.cytosolic branch.phosphofructokinase (PFK)	1	0.843703
4.1.6	glycolysis.cytosolic branch.fructose-2,6-bisphosphatase (Fru2,6BisPase)	1	0.81545
4.2	glycolysis.plastid branch	1	0.99925
4.2.12	glycolysis.plastid branch.phosphoglycerate mutase	1	0.99925
4.3	glycolysis.unclear/dually targeted	3	0.902785
4.3.12	glycolysis.unclear/dually targeted.phosphoglycerate mutase	1	0.99925
4.3.16	glycolysis.unclear/dually targeted.phospho-enol-pyruvate carboxylase kinase (PEPCK)	1	0.612041
4.3.4	glycolysis.unclear/dually targeted.phosphofructokinase (PFK)	1	0.843703
6	gluconeogenesis / glyoxylate cycle	2	0.765806
6.4	gluconeogenesis / glyoxylate cycle.PEPCK	1	0.921205
6.9	gluconeogenesis / glyoxylate cycle.isocitrate lyase	1	0.612041
7	OPP	1	0.859508
7.1	OPP.oxidative PP	1	0.859508
7.1.1	OPP.oxidative PP.G6PD	1	0.859508
8	TCA / org transformation	5	0.921205
8.1	TCA / org transformation.TCA	3	0.853115
8.1.1	TCA / org transformation.TCA.pyruvate DH	1	0.910194
8.1.1.1	TCA / org transformation.TCA.pyruvate DH.E1	1	0.910194
8.1.3	TCA / org transformation.TCA.aconitase	1	0.765806
8.1.6	TCA / org transformation.TCA.succinyl-CoA ligase	1	0.612041
8.2	TCA / org transformation.other organic acid transformations	1	0.643533
8.2.10	TCA / org transformation.other organic acid transformatons.malic	1	0.643533
8.3	TCA / org transformation.carbonic anhydrases	1	0.843703
9	mitochondrial electron transport / ATP synthesis	3	0.634655
9.2	mitochondrial electron transport / ATP synthesis.NADH-DH	1	0.934575
9.2.1	mitochondrial electron transport / ATP synthesis.NADH-DH.type II	1	0.934575
9.2.1.4	mitochondrial electron transport / ATP synthesis.NADH-DH.type II.internal matrix	1	0.934575
9.6	mitochondrial electron transport / ATP synthesis.cytochrome c	1	0.712217
9.7	mitochondrial electron transport / ATP synthesis.cytochrome c oxidase	1	0.737249

## Sheet: OE28 line
MapMan BINs enriched in the OE28 line .
MapMan bin	name	elements	FDR
1	PS	14	0.863986
1.1	PS.lightreaction	8	0.897003
1.1.1	PS.lightreaction.photosystem II	2	0.905058
1.1.1.1	PS.lightreaction.photosystem II.LHC-II	1	0.797539
1.1.1.2	PS.lightreaction.photosystem II.PSII polypeptide subunits	1	0.673742
1.1.3	PS.lightreaction.cytochrome b6/f	1	0.829526
1.1.40	PS.lightreaction.cyclic electron flow-chlororespiration	2	0.830435
1.1.5	PS.lightreaction.other electron carrier (ox/red)	1	0.508657
1.1.5.2	PS.lightreaction.other electron carrier (ox/red).ferredoxin	1	0.508657
1.1.6	PS.lightreaction.NADH DH	2	0.508657
1.2	PS.photorespiration	2	0.8854
1.2.4	PS.photorespiration.glycine cleavage	2	0.8854
1.2.4.1	PS.photorespiration.glycine cleavage.P subunit	1	0.655494
1.2.4.4	PS.photorespiration.glycine cleavage.H protein	1	0.801474
1.3	PS.calvin cycle	4	0.673742
1.3.13	PS.calvin cycle.rubisco interacting	1	0.50634
1.3.3	PS.calvin cycle.phosphoglycerate kinase	1	0.829526
1.3.4	PS.calvin cycle.GAP	1	0.85095
10	cell wall	50	0.50634
10.1	cell wall.precursor synthesis	3	0.50634
10.1.2	cell wall.precursor synthesis.UGE	1	0.50634
10.1.30	cell wall.precursor synthesis.sugar kinases	1	0.863986
10.1.30.3	cell wall.precursor synthesis.sugar kinases.glucuronic acid kinase	1	0.863986
10.1.6	cell wall.precursor synthesis.GAE	1	0.6701
10.2	cell wall.cellulose synthesis	7	0.169004
10.2.1	cell wall.cellulose synthesis.cellulose synthase	4	0.473635
10.2.2	cell wall.cellulose synthesis.COBRA	1	0.50634
10.3	cell wall.hemicellulose synthesis	1	0.508657
10.3.2	cell wall.hemicellulose synthesis.glucuronoxylan	1	0.508657
10.5	cell wall.cell wall proteins	3	0.872827
10.5.1	cell wall.cell wall proteins.AGPs	2	0.829526
10.5.1.1	cell wall.cell wall proteins.AGPs.AGP	2	0.829526
10.5.5	cell wall.cell wall proteins.RGP	1	0.938628
10.6	cell wall.degradation	18	0.863986
10.6.1	cell wall.degradation.cellulases and beta -1,4-glucanases	1	0.615902
10.6.2	cell wall.degradation.mannan-xylose-arabinose-fucose	11	0.843397
10.6.3	cell wall.degradation.pectate lyases and polygalacturonases	4	0.631475
10.7	cell wall.modification	17	0.50634
10.8	cell wall.pectin*esterases	7	0.518939
10.8.1	cell wall.pectin*esterases.PME	5	0.50634
10.8.2	cell wall.pectin*esterases.acetyl esterase	2	0.907114
11	lipid metabolism	37	0.954611
11.1	lipid metabolism.FA synthesis and FA elongation	7	0.829526
11.1.1	lipid metabolism.FA synthesis and FA elongation.Acetyl CoA Carboxylation	1	0.880485
11.1.1.1	lipid metabolism.FA synthesis and FA elongation.Acetyl CoA Carboxylation.homomeric Enzyme	1	0.880485
11.1.10	lipid metabolism.FA synthesis and FA elongation.beta ketoacyl CoA synthase	1	0.615902
11.1.12	lipid metabolism.FA synthesis and FA elongation.ACP protein	1	0.558134
11.1.5	lipid metabolism.FA synthesis and FA elongation.beta hydroxyacyl ACP dehydratase	1	0.863986
11.1.8	lipid metabolism.FA synthesis and FA elongation.acyl coa ligase	1	0.897003
11.1.9	lipid metabolism.FA synthesis and FA elongation.long chain fatty acid CoA ligase	2	0.809981
11.2	lipid metabolism.FA desaturation	3	0.817162
11.2.2	lipid metabolism.FA desaturation.a hydroxylase	1	0.747753
11.2.3	lipid metabolism.FA desaturation.omega 3 desaturase	1	0.629713
11.2.4	lipid metabolism.FA desaturation.omega 6 desaturase	1	0.702731
11.3	lipid metabolism.Phospholipid synthesis	3	0.927568
11.3.7	lipid metabolism.Phospholipid synthesis.cyclopropane-fatty-acyl-phospholipid synthase	1	0.608945
11.6	lipid metabolism.lipid transfer proteins etc	1	0.661195
11.8	lipid metabolism.'exotics'(steroids, squalene etc)	3	0.897516
11.8.1	lipid metabolism.'exotics' (steroids, squalene etc).sphingolipids	2	0.739699
11.8.10	lipid metabolism.'exotics' (steroids, squalene etc).phosphatidylcholinesterol O-acyltransferase	1	0.779759
11.9	lipid metabolism.lipid degradation	20	0.869398
11.9.2	lipid metabolism.lipid degradation.lipases	3	0.863986
11.9.2.1	lipid metabolism.lipid degradation.lipases.triacylglycerol lipase	3	0.863986
11.9.3	lipid metabolism.lipid degradation.lysophospholipases	15	0.579763
11.9.3.2	lipid metabolism.lipid degradation.lysophospholipases.carboxylesterase	4	0.655494
11.9.3.3	lipid metabolism.lipid degradation.lysophospholipases.glycerophosphodiester phosphodiesterase	5	0.518879
11.9.3.4	lipid metabolism.lipid degradation.lysophospholipases.phospholipase A2	1	0.509481
11.9.3.5	lipid metabolism.lipid degradation.lysophospholipases.phosphoinositide phospholipase C	3	0.739699
11.9.4	lipid metabolism.lipid degradation.beta-oxidation	3	0.449342
11.9.4.13	lipid metabolism.lipid degradation.beta-oxidation.acyl CoA reductase	2	0.473635
11.9.4.5	lipid metabolism.lipid degradation.beta-oxidation.acyl-CoA thioesterase	1	0.761969
13	amino acid metabolism	24	0.863986
13.1	amino acid metabolism.synthesis	9	0.913557
13.1.1	amino acid metabolism.synthesis.central amino acid metabolism	2	0.872827
13.1.1.2	amino acid metabolism.synthesis.central amino acid metabolism.aspartate	1	0.799379
13.1.1.2.1	amino acid metabolism.synthesis.central amino acid metabolism.aspartate.aspartate aminotransferase	1	0.799379
13.1.1.3	amino acid metabolism.synthesis.central amino acid metabolism.alanine	1	0.623344
13.1.1.3.11	amino acid metabolism.synthesis.central amino acid metabolism.alanine.alanine-glyoxylate aminotransferase	1	0.623344
13.1.3	amino acid metabolism.synthesis.aspartate family	3	0.409895
13.1.3.1	amino acid metabolism.synthesis.aspartate family.asparagine	1	0.571657
13.1.3.1.1	amino acid metabolism.synthesis.aspartate family.asparagine.asparagine synthetase	1	0.571657
13.1.3.4	amino acid metabolism.synthesis.aspartate family.methionine	2	0.50634
13.1.3.4.1	amino acid metabolism.synthesis.aspartate family.methionine.cystathionine gamma-synthase	1	0.680218
13.1.3.4.12	amino acid metabolism.synthesis.aspartate family.methionine.homocysteine S-methyltransferase	1	0.589799
13.1.6	amino acid metabolism.synthesis.aromatic aa	4	0.615902
13.1.6.1	amino acid metabolism.synthesis.aromatic aa.chorismate	2	0.880485
13.1.6.1.10	amino acid metabolism.synthesis.aromatic aa.chorismate.dehydroquinate/shikimate dehydrogenase	2	0.880485
13.1.6.5	amino acid metabolism.synthesis.aromatic aa.tryptophan	2	0.409985
13.1.6.5.2	amino acid metabolism.synthesis.aromatic aa.tryptophan.anthranilate phosphoribosyltransferase	1	0.579763
13.1.6.5.5	amino acid metabolism.synthesis.aromatic aa.tryptophan.tryptophan synthase	1	0.50634
13.2	amino acid metabolism.degradation	13	0.799038
13.2.1	amino acid metabolism.degradation.central amino acid metabolism	1	0.977157
13.2.1.2	amino acid metabolism.degradation.central amino acid metabolism.aspartate	1	0.977157
13.2.2	amino acid metabolism.degradation.glutamate family	1	0.829526
13.2.2.2	amino acid metabolism.degradation.glutamate family.proline	1	0.829526
13.2.3	amino acid metabolism.degradation.aspartate family	2	0.904554
13.2.3.1	amino acid metabolism.degradation.aspartate family.asparagine	1	0.703735
13.2.3.1.1	amino acid metabolism.degradation.aspartate family.asparagine.L-asparaginase	1	0.703735
13.2.3.5	amino acid metabolism.degradation.aspartate family.lysine	1	0.615902
13.2.3.5.1	mino acid metabolism.degradation.aspartate family.lysine.lysine decarboxylase	1	0.615902
13.2.4	amino acid metabolism.degradation.branched chain group	4	0.888125
13.2.4.1	amino acid metabolism.degradation.branched chain group.shared	4	0.888125
13.2.4.5	amino acid metabolism.degradation.branched chain group.isoleucine	1	0.884748
13.2.5	amino acid metabolism.degradation.serine-glycine-cysteine group	1	0.829526
13.2.5.2	amino acid metabolism.degradation.serine-glycine-cysteine group.glycine	1	0.829526
13.2.6	amino acid metabolism.degradation.aromatic aa	4	0.646596
13.2.6.2	amino acid metabolism.degradation.aromatic aa.tyrosine	4	0.646596
13.99	amino acid metabolism.misc	2	0.622848
15	metal handling	11	0.720453
15.1	metal handling.acquisition	2	0.432877
15.2	metal handling.binding, chelation and storage	7	0.952658
16	secondary metabolism	99	0.50634
16.1	secondary metabolism.isoprenoids	13	0.623344
16.1.1	secondary metabolism.isoprenoids.non-mevalonate pathway	1	0.50634
16.1.1.10	secondary metabolism.isoprenoids.non-mevalonate pathway.geranylgeranyl pyrophosphate synthase	1	0.50634
16.1.2	secondary metabolism.isoprenoids.mevalonate pathway	1	0.6701
16.1.2.3	secondary metabolism.isoprenoids.mevalonate pathway.HMG-CoA reductase	1	0.6701
16.1.3	secondary metabolism.isoprenoids.tocopherol biosynthesis	4	0.839398
16.1.3.2	secondary metabolism.isoprenoids.tocopherol biosynthesis.homogentisate phytyltransferase	1	0.904554
16.1.5	secondary metabolism.isoprenoids.terpenoids	7	0.905058
16.2	secondary metabolism.phenylpropanoids	23	0.918566
16.2.1	secondary metabolism.phenylpropanoids.lignin biosynthesis	22	0.880485
16.2.1.1	secondary metabolism.phenylpropanoids.lignin biosynthesis.PAL	1	0.739699
16.2.1.10	secondary metabolism.phenylpropanoids.lignin biosynthesis.CAD	3	0.880485
16.2.1.3	secondary metabolism.phenylpropanoids.lignin biosynthesis.4CL	2	0.515899
16.2.1.4	secondary metabolism.phenylpropanoids.lignin biosynthesis.HCT	7	0.473635
16.2.1.5	secondary metabolism.phenylpropanoids.lignin biosynthesis.C3H	1	0.939312
16.2.1.6	secondary metabolism.phenylpropanoids.lignin biosynthesis.CCoAOMT	2	0.905058
16.2.1.7	secondary metabolism.phenylpropanoids.lignin biosynthesis.CCR1	2	0.72163
16.2.1.8	secondary metabolism.phenylpropanoids.lignin biosynthesis.F5H	1	0.509481
16.2.1.9	secondary metabolism.phenylpropanoids.lignin biosynthesis.COMT	1	0.509481
16.4	secondary metabolism.N misc	8	0.544389
16.4.1	secondary metabolism.N misc.alkaloid-like	7	0.579763
16.4.3	secondary metabolism.N misc.cyanogenic glycosides	1	0.829526
16.4.3.1	secondary metabolism.N misc.cyanogenic glycosides.cyanase	1	0.829526
16.5	secondary metabolism.sulfur-containing	14	0.50634
16.5.1	secondary metabolism.sulfur-containing.glucosinolates	14	0.50634
16.5.1.1	secondary metabolism.sulfur-containing.glucosinolates.synthesis	13	0.473635
16.5.1.1.1	secondary metabolism.sulfur-containing.glucosinolates.synthesis.aliphatic	1	0.863986
16.5.1.1.1.8	secondary metabolism.sulfur-containing.glucosinolates.synthesis.aliphatic.UDP-glycosyltransferase	1	0.863986
16.5.1.1.2	secondary metabolism.sulfur-containing.glucosinolates.synthesis.aromatic	2	0.897003
16.5.1.1.2.1	secondary metabolism.sulfur-containing.glucosinolates.synthesis.aromatic.CYP79A2 monooxygenase	2	0.897003
16.5.1.1.3	secondary metabolism.sulfur-containing.glucosinolates.synthesis.indole	1	0.897003
16.5.1.1.3.1	secondary metabolism.sulfur-containing.glucosinolates.synthesis.indole.CYP79B2 monooxygenase	1	0.897003
16.5.1.1.3.2	secondary metabolism.sulfur-containing.glucosinolates.synthesis.indole.CYP79B3 monooxygenase	1	0.897003
16.5.1.1.4	secondary metabolism.sulfur-containing.glucosinolates.synthesis.shared	10	0.473635
16.5.1.1.4.1	secondary metabolism.sulfur-containing.glucosinolates.synthesis.shared.CYP83B1 phenylacetaldoxime monooxygenase	7	0.146487
16.5.1.1.4.2	secondary metabolism.sulfur-containing.glucosinolates.synthesis.shared.alkylthiohydroximate C-S lyase	3	0.779759
16.5.1.2	secondary metabolism.sulfur-containing.glucosinolates.regulation	1	0.829526
16.5.1.2.3	secondary metabolism.sulfur-containing.glucosinolates.regulation.indole	1	0.829526
16.7	secondary metabolism.wax	1	0.646577
16.8	secondary metabolism.flavonoids	45	0.50634
16.8.1	secondary metabolism.flavonoids.anthocyanins	9	0.798804
16.8.1.21	secondary metabolism.flavonoids.anthocyanins.anthocyanin 5-aromatic acyltransferase	6	0.956706
16.8.2	secondary metabolism.flavonoids.chalcones	6	0.481538
16.8.2.1	secondary metabolism.flavonoids.chalcones.naringenin-chalcone synthase	3	0.271255
16.8.3	secondary metabolism.flavonoids.dihydroflavonols	19	0.928088
16.8.3.2	secondary metabolism.flavonoids.dihydroflavonols.flavanone 3-hydroxylase	1	0.509481
16.8.3.3	secondary metabolism.flavonoids.dihydroflavonols.flavonoid 3''-monooxygenase	7	0.558134
16.8.4	secondary metabolism.flavonoids.flavonols	14	0.863986
16.8.4.1	secondary metabolism.flavonoids.flavonols.flavonol synthase (FLS)	3	0.50634
16.8.4.2	secondary metabolism.flavonoids.flavonols.flavonol 3-O-glycosyltransferase	1	0.905058
16.8.5	secondary metabolism.flavonoids.isoflavones	4	0.371408
16.8.5.1	secondary metabolism.flavonoids.isoflavones.isoflavone reductase	4	0.371408
17	hormone metabolism	86	0.897123
17.1	hormone metabolism.abscisic acid	12	0.779759
17.1.1	hormone metabolism.abscisic acid.synthesis-degradation	6	0.944258
17.1.1.1	hormone metabolism.abscisic acid.synthesis-degradation.synthesis	3	0.544389
17.1.1.1.1	hormone metabolism.abscisic acid.synthesis-degradation.synthesis.zeaxanthin epoxidase	1	0.761969
17.1.1.1.10	hormone metabolism.abscisic acid.synthesis-degradation.synthesis.9-cis-epoxycarotenoid dioxygenase	1	0.50634
17.1.1.1.11	hormone metabolism.abscisic acid.synthesis-degradation.synthesis.short chain alcohol dehydrogenmase (ABA2)	1	0.50634
17.1.1.2	hormone metabolism.abscisic acid.synthesis-degradation.degradation	2	0.6701
17.1.1.2.1	hormone metabolism.abscisic acid.synthesis-degradation.degradation.8-hydroxylase	2	0.6701
17.1.2	hormone metabolism.abscisic acid.signal transduction	1	0.779759
17.1.3	hormone metabolism.abscisic acid.induced-regulated-responsive-activated	5	0.798804
17.2	hormone metabolism.auxin	21	0.795001
17.2.1	hormone metabolism.auxin.synthesis-degradation	2	0.693166
17.2.2	hormone metabolism.auxin.signal transduction	4	0.952658
17.2.3	hormone metabolism.auxin.induced-regulated-responsive-activated	14	0.558134
17.3	hormone metabolism.brassinosteroid	5	0.905058
17.3.1	hormone metabolism.brassinosteroid.synthesis-degradation	2	0.876986
17.3.1.1	hormone metabolism.brassinosteroid.synthesis-degradation.BRs	1	0.863986
17.3.1.1.5	hormone metabolism.brassinosteroid.synthesis-degradation.BRs.metabolic regulation	1	0.863986
17.3.1.2	hormone metabolism.brassinosteroid.synthesis-degradation.sterols	1	0.962935
17.3.1.2.8	hormone metabolism.brassinosteroid.synthesis-degradation.sterols.DWF1	1	0.962935
17.3.2	hormone metabolism.brassinosteroid.signal transduction	2	0.798326
17.3.2.1	hormone metabolism.brassinosteroid.signal transduction.BRI	1	0.739699
17.3.2.99	hormone metabolism.brassinosteroid.signal transduction.other	1	0.939312
17.3.3	hormone metabolism.brassinosteroid.induced-regulated-responsive-activated	1	0.699908
17.4	hormone metabolism.cytokinin	11	0.449342
17.4.1	hormone metabolism.cytokinin.synthesis-degradation	10	0.50634
17.4.2	hormone metabolism.cytokinin.signal transduction	1	0.518879
17.5	hormone metabolism.ethylene	14	0.829526
17.5.1	hormone metabolism.ethylene.synthesis-degradation	5	0.271255
17.5.1.1	hormone metabolism.ethylene.synthesis-degradation.1-aminocyclopropane-1-carboxylate synthase	1	0.579763
17.5.1.2	hormone metabolism.ethylene.synthesis-degradation.1-aminocyclopropane-1-carboxylate oxidase	1	0.823089
17.5.2	hormone metabolism.ethylene.signal transduction	6	0.94681
17.5.3	hormone metabolism.ethylene.induced-regulated-responsive-activated	3	0.385014
17.6	hormone metabolism.gibberelin	6	0.509481
17.6.1	hormone metabolism.gibberelin.synthesis-degradation	4	0.615902
17.6.1.11	hormone metabolism.gibberelin.synthesis-degradation.GA20 oxidase	1	0.518879
17.6.1.13	hormone metabolism.gibberelin.synthesis-degradation.GA2 oxidase	1	0.623344
17.6.1.4	hormone metabolism.gibberelin.synthesis-degradation.ent-kaurenoic acid hydroxylase/oxygenase	1	0.646596
17.6.2	hormone metabolism.gibberelin.signal transduction	2	0.72163
17.7	hormone metabolism.jasmonate	11	0.00945402
17.7.1	hormone metabolism.jasmonate.synthesis-degradation	8	0.0530525
17.7.1.10	hormone metabolism.jasmonate.synthesis-degradation.jasmonate-O-methyltransferase	1	0.50634
17.7.1.2	hormone metabolism.jasmonate.synthesis-degradation.lipoxygenase	3	0.344432
17.7.1.4	hormone metabolism.jasmonate.synthesis-degradation.allene oxidase cyclase	1	0.820992
17.7.1.5	hormone metabolism.jasmonate.synthesis-degradation.12-Oxo-PDA-reductase	2	0.702731
17.7.2	hormone metabolism.jasmonate.signal transduction	3	0.50634
17.8	hormone metabolism.salicylic acid	5	0.72163
17.8.1	hormone metabolism.salicylic acid.synthesis-degradation	5	0.72163
17.8.1.1	hormone metabolism.salicylic acid.synthesis-degradation.synthesis	2	0.891571
17.8.1.1.4	hormone metabolism.salicylic acid.synthesis-degradation.synthesis.SA glucosyltransferase ether bond making SAG	1	0.608945
17.8.1.1.5	hormone metabolism.salicylic acid.synthesis-degradation.synthesis.SA glucosyltransferase ester and ether bond making SGE, SAG	1	0.608945
17.8.1.1.7	hormone metabolism.salicylic acid.synthesis-degradation.synthesis.methyl-SA methylesterase	1	0.50634
18	Co-factor and vitamine metabolism	6	0.615902
18.2	Co-factor and vitamine metabolism.thiamine	2	0.50634
18.4	Co-factor and vitamine metabolism.pantothenate	1	0.829526
18.4.6	Co-factor and vitamine metabolism.pantothenate.phosphopantothenoylcysteine synthetase (PPCS)	1	0.829526
18.5	Co-factor and vitamine metabolism.folate & vitamine K	2	0.701951
18.5.2	Co-factor and vitamine metabolism.folate & vitamine K.vitamine K	2	0.701951
18.5.2.5	Co-factor and vitamine metabolism.folate & vitamine K.vitamine K.naphthoate synthase	1	0.851688
18.5.2.7	Co-factor and vitamine metabolism.folate & vitamine K.vitamine K.DHNA Phytyltransferase	1	0.728192
19	tetrapyrrole synthesis	2	0.829526
19.10	tetrapyrrole synthesis.magnesium chelatase	1	0.816811
19.11	tetrapyrrole synthesis.magnesium protoporphyrin IX methyltransferase	1	0.562038
2	major CHO metabolism	17	0.615902
2.1	major CHO metabolism.synthesis	7	0.403415
2.1.1	major CHO metabolism.synthesis.sucrose	2	0.646596
2.1.1.1	major CHO metabolism.synthesis.sucrose.SPS	2	0.646596
2.1.2	major CHO metabolism.synthesis.starch	5	0.50634
2.1.2.1	major CHO metabolism.synthesis.starch.AGPase	2	0.579763
2.1.2.2	major CHO metabolism.synthesis.starch.starch synthase	2	0.608945
2.1.2.4	major CHO metabolism.synthesis.starch.debranching	1	0.872827
2.2	major CHO metabolism.degradation	10	0.939312
2.2.1	major CHO metabolism.degradation.sucrose	6	0.854532
2.2.1.1	major CHO metabolism.degradation.sucrose.fructokinase	2	0.579763
2.2.1.3	major CHO metabolism.degradation.sucrose.invertases	3	0.72163
2.2.1.3.1	major CHO metabolism.degradation.sucrose.invertases.neutral	1	0.615902
2.2.1.3.2	major CHO metabolism.degradation.sucrose.invertases.cell wall	1	0.829526
2.2.1.3.3	major CHO metabolism.degradation.sucrose.invertases.vacuolar	1	0.747753
2.2.1.5	major CHO metabolism.degradation.sucrose.Susy	1	0.509481
2.2.2	major CHO metabolism.degradation.starch	4	0.755039
2.2.2.1	major CHO metabolism.degradation.starch.starch cleavage	2	0.50634
2.2.2.1.2	major CHO metabolism.degradation.starch.starch cleavage.beta amylase	2	0.50634
2.2.2.2	major CHO metabolism.degradation.starch.starch phosphorylase	2	0.806534
20	stress	259	0
20.1	stress.biotic	187	1.97176e-13
20.1.1	stress.biotic.respiratory burst	1	0.509481
20.1.2	stress.biotic.receptors	11	0.550165
20.1.3	stress.biotic.signalling	6	0.41221
20.1.3.1	stress.biotic.signalling.MLO-like	3	0.646596
20.1.4	stress.biotic.kinases	1	0.876986
20.1.5	stress.biotic.regulation of transcription	4	0.432877
20.1.7	stress.biotic.PR-proteins	100	6.12483e-08
20.1.7.10	stress.biotic.PR-proteins.NPR	3	0.897003
20.1.7.6	stress.biotic.PR-proteins.proteinase inhibitors	4	0.385014
20.1.7.6.1	stress.biotic.PR-proteins.proteinase inhibitors.trypsin inhibitor	4	0.385014
20.2	stress.abiotic	69	0.0251099
20.2.1	stress.abiotic.heat	55	0.00073987
20.2.2	stress.abiotic.cold	1	0.679984
20.2.3	stress.abiotic.drought/salt	5	0.930588
20.2.99	stress.abiotic.unspecified	3	0.562038
21	redox	19	0.348238
21.1	redox.thioredoxin	6	0.50634
21.2	redox.ascorbate and glutathione	4	0.797539
21.2.1	redox.ascorbate and glutathione.ascorbate	3	0.50634
21.4	redox.glutaredoxins	7	0.346067
21.6	redox.dismutases and catalases	1	0.897003
21.99	redox.misc	1	0.724748
22	polyamine metabolism	2	0.761969
22.1	polyamine metabolism.synthesis	2	0.761969
22.1.2	polyamine metabolism.synthesis.SAM decarboxylase	1	0.869398
22.1.3	polyamine metabolism.synthesis.arginine decarboxylase	1	0.795001
23	nucleotide metabolism	12	0.739699
23.1	nucleotide metabolism.synthesis	3	0.872827
23.1.1	nucleotide metabolism.synthesis.pyrimidine	1	0.622848
23.1.1.10	nucleotide metabolism.synthesis.pyrimidine.CTP synthetase	1	0.622848
23.1.99	nucleotide metabolism.synthesis.unspecified	2	0.869398
23.2	nucleotide metabolism.degradation	1	0.588602
23.3	nucleotide metabolism.salvage	4	0.829526
23.3.1	nucleotide metabolism.salvage.phosphoribosyltransferases	1	0.843397
23.3.1.3	nucleotide metabolism.salvage.phosphoribosyltransferases.upp	1	0.843397
23.3.2	nucleotide metabolism.salvage.nucleoside kinases	1	0.87846
23.3.2.2	nucleotide metabolism.salvage.nucleoside kinases.uridine kinase	1	0.87846
23.3.3	nucleotide metabolism.salvage.NUDIX hydrolases	2	0.722321
23.4	nucleotide metabolism.phosphotransfer and pyrophosphatases	3	0.869398
23.4.2	nucleotide metabolism.phosphotransfer and pyrophosphatases.guanylate kinase	1	0.863986
23.4.99	nucleotide metabolism.phosphotransfer and pyrophosphatases.misc	2	0.930872
23.5	nucleotide metabolism.deoxynucleotide metabolism	1	0.863986
23.5.4	nucleotide metabolism.deoxynucleotide metabolism.ribonucleoside-diphosphate reductase	1	0.863986
24	Biodegradation of Xenobiotics	5	0.622848
24.2	Biodegradation of Xenobiotics.lactoylglutathione lyase	2	0.508657
25	C1-metabolism	2	0.863986
25.4	C1-metabolism.5-formyltetrahydrofolate cyclo-ligase	1	0.832258
26	misc	205	0.686964
26.1	misc.misc2	1	0.829526
26.10	misc.cytochrome P450	46	0.953155
26.11	misc.alcohol dehydrogenases	4	0.876986
26.11.1	misc.alcohol dehydrogenases.cinnamyl alcohol dehydrogenase	2	0.702731
26.12	misc.peroxidases	10	0.371408
26.13	misc.acid and other phosphatases	5	0.953155
26.14	misc.oxygenases	2	1
26.16	misc.myrosinases-lectin-jacalin	4	0.562038
26.18	misc.invertase/pectin methylesterase inhibitor family protein	7	0.473635
26.19	misc.plastocyanin-like	2	0.863834
26.2	misc.UDP glucosyl and glucoronyl transferases	30	0.939312
26.21	misc.protease inhibitor/seed storage/lipid transfer protein (LTP) family protein	2	0.615902
26.22	misc.short chain dehydrogenase/reductase (SDR)	6	0.879402
26.24	misc.GCN5-related N-acetyltransferase	2	0.644964
26.28	misc.GDSL-motif lipase	5	0.96789
26.3	misc.gluco-, galacto- and mannosidases	9	0.829526
26.3.2	misc.gluco-, galacto- and mannosidases.beta-galactosidase	1	0.50634
26.3.4	misc.gluco-, galacto- and mannosidases.endoglucanase	3	0.50634
26.30	misc. other Ferredoxins and Rieske domain	2	0.843397
26.4	misc.beta 1,3 glucan hydrolases	13	0.50634
26.4.1	misc.beta 1,3 glucan hydrolases.glucan endo-1,3-beta-glucosidase	11	0.365799
26.5	misc.acyl transferases	1	0.797539
26.6	misc.O-methyl transferases	9	0.50634
26.7	misc.oxidases - copper, flavone etc	21	0.223237
26.8	misc.nitrilases, *nitrile lyases, berberine bridge enzymes, reticuline oxidases, troponine reductases	19	0.371408
26.9	misc.glutathione S transferases	6	0.878611
27	RNA	201	0.00119024
27.1	RNA.processing	14	0.579763
27.1.1	RNA.processing.splicing	4	0.509481
27.1.19	RNA.processing.ribonucleases	2	0.739699
27.1.2	RNA.processing.RNA helicase	3	0.797539
27.1.20	RNA.processing.degradation dicer	2	0.829526
27.2	RNA.transcription	4	0.702731
27.3	RNA.regulation of transcription	179	0.000505163
27.3.11	RNA.regulation of transcription.C2H2 zinc finger family	7	0.449342
27.3.12	RNA.regulation of transcription.C3H zinc finger family	1	0.945871
27.3.14	RNA.regulation of transcription.CCAAT box binding factor family, HAP2	1	0.50634
27.3.15	RNA.regulation of transcription.CCAAT box binding factor family, HAP3	2	0.623344
27.3.18	RNA.regulation of transcription.E2F/DP transcription factor family	1	0.739699
27.3.2	RNA.regulation of transcription.Alfin-like	1	0.930872
27.3.20	RNA.regulation of transcription.G2-like transcription factor family, GARP	1	0.50634
27.3.21	RNA.regulation of transcription.GRAS transcription factor family	1	0.829526
27.3.22	RNA.regulation of transcription.HB,Homeobox transcription factor family	5	0.371408
27.3.23	RNA.regulation of transcription.HSF,Heat-shock transcription factor family	4	0.829526
27.3.25	RNA.regulation of transcription.MYB domain transcription factor family	14	0.680083
27.3.26	RNA.regulation of transcription.MYB-related transcription factor family	4	0.686964
27.3.27	RNA.regulation of transcription.NAC domain transcription factor family	5	0.508657
27.3.29	RNA.regulation of transcription.TCP transcription factor family	1	0.739699
27.3.3	RNA.regulation of transcription.AP2/EREBP, APETALA2/Ethylene-responsive element binding protein family	16	0.579776
27.3.30	RNA.regulation of transcription.Trihelix, Triple-Helix transcription factor family	3	0.953155
27.3.32	RNA.regulation of transcription.WRKY domain transcription factor family	15	0.348238
27.3.35	RNA.regulation of transcription.bZIP transcription factor family	4	0.939312
27.3.36	RNA.regulation of transcription.Argonaute	1	0.679984
27.3.37	RNA.regulation of transcription.AS2,Lateral Organ Boundaries Gene Family	4	0.799038
27.3.4	RNA.regulation of transcription.ARF, Auxin Response Factor family	1	0.817162
27.3.40	RNA.regulation of transcription.Aux/IAA family	2	0.495941
27.3.41	RNA.regulation of transcription.B3 transcription factor family	2	0.50634
27.3.44	RNA.regulation of transcription.Chromatin Remodeling Factors	2	0.673742
27.3.5	RNA.regulation of transcription.ARR	2	0.50634
27.3.50	RNA.regulation of transcription.General Transcription	3	0.518939
27.3.55	RNA.regulation of transcription.HDA	1	0.6701
27.3.57	RNA.regulation of transcription.JUMONJI family	2	0.817162
27.3.6	RNA.regulation of transcription.bHLH,Basic Helix-Loop-Helix family	13	0.828429
27.3.62	RNA.regulation of transcription.Nucleosome/chromatin assembly factor group	4	0.473635
27.3.63	RNA.regulation of transcription.PHD finger transcription factor	1	0.797539
27.3.64	RNA.regulation of transcription.PHOR1	3	0.897123
27.3.65	RNA.regulation of transcription.Polycomb Group (PcG)	1	0.702731
27.3.66	RNA.regulation of transcription.Psudo ARR transcription factor family	4	0.673742
27.3.67	RNA.regulation of transcription.putative transcription regulator	4	0.797539
27.3.69	RNA.regulation of transcription.SET-domain transcriptional regulator family	2	0.945871
27.3.7	RNA.regulation of transcription.C2C2(Zn) CO-like, Constans-like zinc finger family	7	0.50634
27.3.72	RNA.regulation of transcription.Transcriptional Adaptor Zinc Bundle (TAZ) domain family	1	0.646596
27.3.8	RNA.regulation of transcription.C2C2(Zn) DOF zinc finger family	3	0.81397
27.3.80	RNA.regulation of transcription.zf-HD	2	0.50634
27.3.85	RNA.regulation of transcription.sigma like plant	2	0.622848
27.3.9	RNA.regulation of transcription.C2C2(Zn) GATA transcription factor family	3	0.930872
27.3.99	RNA.regulation of transcription.unclassified	25	0.807258
27.4	RNA.RNA binding	4	0.50634
28	DNA	39	0.6701
28.1	DNA.synthesis/chromatin structure	23	0.50634
28.1.3	DNA.synthesis/chromatin structure.histone	4	0.72163
28.1.3.1	DNA.synthesis/chromatin structure.histone.H1	1	0.843397
28.1.3.2	DNA.synthesis/chromatin structure.histone.core	3	0.779759
28.1.3.2.1	DNA.synthesis/chromatin structure.histone.core.H2A	3	0.779759
28.1.3.2.2	DNA.synthesis/chromatin structure.histone.core.H2B	1	0.829526
28.2	DNA.repair	4	0.50634
28.99	DNA.unspecified	12	0.829526
29	protein	214	0.817631
29.1	protein.aa activation	1	0.6701
29.2	protein.synthesis	14	0.680218
29.2.1	protein.synthesis.ribosomal protein	5	0.797539
29.2.1.1	protein.synthesis.ribosomal protein.prokaryotic	1	0.939312
29.2.1.1.1	protein.synthesis.ribosomal protein.prokaryotic.chloroplast	1	0.939312
29.2.1.1.1.1	protein.synthesis.ribosomal protein.prokaryotic.chloroplast.30S subunit	1	0.939312
29.2.1.1.1.1.7	protein.synthesis.ribosomal protein.prokaryotic.chloroplast.30S subunit.S7	1	0.939312
29.2.1.2	protein.synthesis.ribosomal protein.eukaryotic	3	0.872827
29.2.1.2.1	protein.synthesis.ribosomal protein.eukaryotic.40S subunit	1	0.930872
29.2.1.2.1.24	protein.synthesis.ribosomal protein.eukaryotic.40S subunit.S24	1	0.930872
29.2.1.2.2	protein.synthesis.ribosomal protein.eukaryotic.60S subunit	2	0.880485
29.2.1.2.2.34	protein.synthesis.ribosomal protein.eukaryotic.60S subunit.L34	1	0.779759
29.2.1.2.2.6	protein.synthesis.ribosomal protein.eukaryotic.60S subunit.L6	1	0.897003
29.2.1.99	protein.synthesis.ribosomal protein.unknown	1	0.6701
29.2.1.99.1	protein.synthesis.ribosomal protein.unknown.small subunit	1	0.6701
29.2.1.99.1.4	protein.synthesis.ribosomal protein.unknown.small subunit.S4	1	0.6701
29.2.2	protein.synthesis.ribosome biogenesis	3	0.739699
29.2.3	protein.synthesis.initiation	4	0.975403
29.2.4	protein.synthesis.elongation	3	0.578205
29.3	protein.targeting	15	0.6701
29.3.1	protein.targeting.nucleus	4	0.615902
29.3.3	protein.targeting.chloroplast	1	0.702731
29.3.4	protein.targeting.secretory pathway	9	0.947795
29.3.4.3	protein.targeting.secretory pathway.vacuole	2	0.621035
29.3.4.99	protein.targeting.secretory pathway.unspecified	7	0.829526
29.3.99	protein.targeting.unknown	1	0.6701
29.4	protein.postranslational modification	57	0.50634
29.4.1	protein.postranslational modification.kinase	16	0.50634
29.4.1.51	protein.postranslational modification.kinase.receptor like cytoplasmatic kinase I	1	0.622848
29.4.1.53	protein.postranslational modification.kinase.receptor like cytoplasmatic kinase III	1	0.809136
29.4.1.55	protein.postranslational modification.kinase.receptor like cytoplasmatic kinase V	1	0.739699
29.4.1.56	protein.postranslational modification.kinase.receptor like cytoplasmatic kinase VI	2	0.6701
29.4.1.57	protein.postranslational modification.kinase.receptor like cytoplasmatic kinase VII	7	0.622848
29.4.1.59	protein.postranslational modification.kinase.receptor like cytoplasmatic kinase IX	1	0.699908
29.4.1.61	protein.postranslational modification.kinase.receptor like cytoplasmatic kinase X	2	0.72163
29.5	protein.degradation	110	0.6701
29.5.1	protein.degradation.subtilases	12	0.740466
29.5.11	protein.degradation.ubiquitin	66	0.146487
29.5.11.1	protein.degradation.ubiquitin.ubiquitin	1	0.6701
29.5.11.4	protein.degradation.ubiquitin.E3	63	0.186728
29.5.11.4.1	protein.degradation.ubiquitin.E3.HECT	2	0.829526
29.5.11.4.2	protein.degradation.ubiquitin.E3.RING	38	0.449342
29.5.11.4.3	protein.degradation.ubiquitin.E3.SCF	21	0.473635
29.5.11.4.3.1	protein.degradation.ubiquitin.E3.SCF.SKP	1	0.953155
29.5.11.4.3.2	protein.degradation.ubiquitin.E3.SCF.FBOX	21	0.473635
29.5.11.4.5	protein.degradation.ubiquitin.E3.BTB/POZ Cullin3	2	0.863986
29.5.11.4.5.2	protein.degradation.ubiquitin.E3.BTB/POZ Cullin3.BTB/POZ	2	0.863986
29.5.11.5	protein.degradation.ubiquitin.ubiquitin protease	1	0.897003
29.5.3	protein.degradation.cysteine protease	14	0.208907
29.5.4	protein.degradation.aspartate protease	7	0.829526
29.5.5	protein.degradation.serine protease	2	0.893322
29.5.7	protein.degradation.metalloprotease	2	0.50634
29.5.9	protein.degradation.AAA type	3	0.863986
29.6	protein.folding	16	0.473635
29.7	protein.glycosylation	4	0.914439
29.7.12	protein.glycosylation.beta-1,3-galactosyltransferase(beta-1,3-GalT)	1	0.809981
3	minor CHO metabolism	19	0.829526
3.1	minor CHO metabolism.raffinose family	3	0.558134
3.1.1	minor CHO metabolism.raffinose family.galactinol synthases	1	0.6701
3.1.1.1	minor CHO metabolism.raffinose family.galactinol synthases.known	1	0.6701
3.1.1.2	minor CHO metabolism.raffinose family.galactinol synthases.putative	1	0.6701
3.1.2	minor CHO metabolism.raffinose family.raffinose synthases	2	0.6701
3.1.2.2	minor CHO metabolism.raffinose family.raffinose synthases.putative	2	0.6701
3.2	minor CHO metabolism.trehalose	5	0.646596
3.2.1	minor CHO metabolism.trehalose.TPS	1	0.562038
3.2.2	minor CHO metabolism.trehalose.TPP	1	0.509481
3.2.3	minor CHO metabolism.trehalose.potential TPS/TPP	3	0.509481
3.4	minor CHO metabolism.myo-inositol	2	0.779759
3.4.1	minor CHO metabolism.myo-inositol.poly-phosphatases	1	0.952658
3.4.3	minor CHO metabolism.myo-inositol.InsP Synthases	1	0.646596
3.5	minor CHO metabolism.others	7	0.701951
3.6	minor CHO metabolism.callose	2	0.72163
30	signalling	207	3.93037e-11
30.1	signalling.in sugar and nutrient physiology	10	0.348238
30.10	signalling.phosphorelay	1	0.562038
30.11	signalling.light	7	0.544692
30.2	signalling.receptor kinases	141	1.92794e-12
30.2.1	signalling.receptor kinases.leucine rich repeat I	4	0.50634
30.2.10	signalling.receptor kinases.leucine rich repeat X	3	0.579763
30.2.11	signalling.receptor kinases.leucine rich repeat XI	12	0.50634
30.2.12	signalling.receptor kinases.leucine rich repeat XII	41	1.2826e-05
30.2.13	signalling.receptor kinases.leucine rich repeat XIII	1	0.977157
30.2.15	signalling.receptor kinases.thaumatin like	4	0.473635
30.2.16	signalling.receptor kinases.Catharanthus roseus-like RLK1	5	0.652171
30.2.17	signalling.receptor kinases.DUF 26	12	0.6701
30.2.19	signalling.receptor kinases.legume-lectin	4	0.223237
30.2.2	signalling.receptor kinases.leucine rich repeat II	2	0.897003
30.2.20	signalling.receptor kinases.wheat LRK10 like	5	0.50634
30.2.21	signalling.receptor kinases.lysine motif	2	0.631475
30.2.22	signalling.receptor kinases.proline extensin like	4	0.50634
30.2.24	signalling.receptor kinases.S-locus glycoprotein like	9	0.508657
30.2.25	signalling.receptor kinases.wall associated kinase	7	0.874391
30.2.26	signalling.receptor kinases.crinkly like	4	0.702731
30.2.3	signalling.receptor kinases.leucine rich repeat III	6	0.348238
30.2.4	signalling.receptor kinases.leucine rich repeat IV	1	0.50634
30.2.6	signalling.receptor kinases.leucine rich repeat VI	1	0.622848
30.2.7	signalling.receptor kinases.leucine rich repeat VII	3	0.562038
30.2.8	signalling.receptor kinases.leucine rich repeat VIII	5	0.615902
30.2.8.2	signalling.receptor kinases.leucine rich repeat VIII.VIII-2	5	0.615902
30.2.9	signalling.receptor kinases.leucine rich repeat IX	1	0.579763
30.2.99	signalling.receptor kinases.misc	22	0.123949
30.3	signalling.calcium	26	0.146487
30.4	signalling.phosphinositides	7	0.606102
30.4.1	signalling.phosphinositides.phosphatidylinositol-4-phosphate 5-kinase	1	0.913557
30.4.4	signalling.phosphinositides.phosphoinositide phospholipase C	3	0.579763
30.5	signalling.G-proteins	10	0.223237
30.6	signalling.MAP kinases	3	0.897003
30.7	signalling.14-3-3 proteins	1	0.759638
30.99	signalling.unspecified	1	0.905058
31	cell	59	0.966993
31.1	cell.organisation	35	0.973422
31.1.1	cell.organisation.cytoskeleton	6	0.473635
31.1.1.1	cell.organisation.cytoskeleton.actin	2	0.759638
31.1.1.1.1	cell.organisation.cytoskeleton.actin.Actin	1	0.982189
31.1.1.1.2	cell.organisation.cytoskeleton.actin.actin depolymerizing factors	1	0.6701
31.1.1.2	cell.organisation.cytoskeleton.mikrotubuli	4	0.50634
31.1.1.2.6	cell.organisation.cytoskeleton.mikrotubuli.MAP65	1	0.693166
31.2	cell.division	7	0.779759
31.3	cell.cycle	11	0.939312
31.3.1	cell.cycle.peptidylprolyl isomerase	7	0.799379
31.4	cell.vesicle transport	6	0.893322
31.5	cell.cell death	1	0.953155
31.5.1	cell.cell death.plants	1	0.953155
33	development	98	0.6701
33.1	development.storage proteins	8	0.779759
33.2	development.late embryogenesis abundant	1	0.508657
33.3	development.squamosa promoter binding like (SPL)	2	0.562038
33.30	development.multitarget	1	0.848878
33.30.1	development.multitarget.target of rapamycin	1	0.848878
33.99	development.unspecified	86	0.679984
34	transport	131	0.348238
34.1	transport.p- and v-ATPases	1	0.562038
34.11	transport.NDP-sugars at the ER	2	0.863986
34.12	transport.metal	12	0.905058
34.13	transport.peptides and oligopeptides	16	0.876986
34.14	transport.unspecified cations	8	0.702731
34.15	transport.potassium	3	0.604649
34.16	transport.ABC transporters and multidrug resistance systems	19	0.146487
34.18	transport.unspecified anions	2	0.508657
34.19	transport.Major Intrinsic Proteins	7	0.673742
34.19.1	transport.Major Intrinsic Proteins.PIP	5	0.655494
34.19.3	transport.Major Intrinsic Proteins.NIP	1	0.739699
34.19.4	transport.Major Intrinsic Proteins.SIP	1	0.818894
34.19.99	transport.Major Intrinsic Proteins.unspecified	1	0.739699
34.2	transport.sugars	8	0.829526
34.20	transport.porins	1	0.518939
34.21	transport.calcium	7	0.953155
34.22	transport.cyclic nucleotide or calcium regulated channels	4	0.622848
34.23	transport.hormones	1	0.952658
34.23.1	transport.hormones.auxin	1	0.952658
34.3	transport.amino acids	13	0.623344
34.4	transport.nitrate	3	0.806534
34.5	transport.ammonium	3	0.622848
34.6	transport.sulphate	3	0.655494
34.7	transport.phosphate	2	0.806534
34.8	transport.metabolite transporters at the envelope membrane	2	0.6701
34.9	transport.metabolite transporters at the mitochondrial membrane	6	0.928088
34.98	transport.membrane system unknown	1	0.961725
34.99	transport.misc	14	0.50634
35	not assigned	622	6.12483e-08
35.1	not assigned.no ontology	95	0.473635
35.1.1	not assigned.no ontology.ABC1 family protein	1	0.829526
35.1.19	not assigned.no ontology.C2 domain-containing protein	4	0.880485
35.1.21	not assigned.no ontology.epsin N-terminal homology (ENTH) domain-containing protein	2	0.693166
35.1.26	not assigned.no ontology.DC1 domain containing protein	2	0.814688
35.1.3	not assigned.no ontology.armadillo/beta-catenin repeat family protein	3	0.72163
35.1.40	not assigned.no ontology.glycine rich proteins	2	0.863986
35.1.41	not assigned.no ontology.hydroxyproline rich proteins	2	0.701951
35.1.5	not assigned.no ontology.pentatricopeptide (PPR) repeat-containing protein	7	0.863986
35.1.9	not assigned.no ontology.BTB/POZ domain-containing protein	2	0.829526
35.2	not assigned.unknown	527	1.55897e-06
4	glycolysis	6	0.779759
4.1	glycolysis.cytosolic branch	6	0.779759
4.1.11	glycolysis.cytosolic branch.3-phosphoglycerate kinase (PGK)	1	0.829526
4.1.14	glycolysis.cytosolic branch.pyruvate kinase (PK)	2	0.913557
4.1.16	glycolysis.cytosolic branch.phospho-enol-pyruvate carboxylase kinase (PPCK)	1	0.50634
4.1.4	glycolysis.cytosolic branch.phosphofructokinase (PFK)	1	0.872827
4.1.6	glycolysis.cytosolic branch.fructose-2,6-bisphosphatase (Fru2,6BisPase)	1	0.779759
4.3	glycolysis.unclear/dually targeted	2	0.702731
4.3.16	glycolysis.unclear/dually targeted.phospho-enol-pyruvate carboxylase kinase (PEPCK)	1	0.50634
4.3.4	glycolysis.unclear/dually targeted.phosphofructokinase (PFK)	1	0.872827
5	fermentation	1	0.829526
5.10	fermentation.aldehyde dehydrogenase	1	0.829526
6	gluconeogenesis / glyoxylate cycle	2	0.579763
6.5	gluconeogenesis / glyoxylate cycle.pyruvate dikinase	1	0.882762
6.9	gluconeogenesis / glyoxylate cycle.isocitrate lyase	1	0.508657
7	OPP	2	0.615902
7.1	OPP.oxidative PP	2	0.615902
7.1.1	OPP.oxidative PP.G6PD	1	0.855825
7.1.2	OPP.oxidative PP.6-phosphogluconolactonase	1	0.608945
8	TCA / org transformation	4	0.952658
8.1	TCA / org transformation.TCA	3	0.863986
8.1.1	TCA / org transformation.TCA.pyruvate DH	1	0.897003
8.1.1.1	TCA / org transformation.TCA.pyruvate DH.E1	1	0.897003
8.1.3	TCA / org transformation.TCA.aconitase	1	0.798804
8.1.6	TCA / org transformation.TCA.succinyl-CoA ligase	1	0.644964
8.2	TCA / org transformation.other organic acid transformations	1	0.693166
8.2.10	TCA / org transformation.other organic acid transformatons.malic	1	0.693166
9	mitochondrial electron transport / ATP synthesis	5	0.702731
9.2	mitochondrial electron transport / ATP synthesis.NADH-DH	1	0.779759
9.2.1	mitochondrial electron transport / ATP synthesis.NADH-DH.type II	1	0.779759
9.2.1.4	mitochondrial electron transport / ATP synthesis.NADH-DH.type II.internal matrix	1	0.779759
9.4	mitochondrial electron transport / ATP synthesis.alternative oxidase	1	0.779759
9.6	mitochondrial electron transport / ATP synthesis.cytochrome c	1	0.747753
9.7	mitochondrial electron transport / ATP synthesis.cytochrome c oxidase	1	0.673742
9.8	mitochondrial electron transport / ATP synthesis.uncoupling protein	1	0.903514
