# Supplementary material for: Overexpression of Salicylic Acid Carboxyl Methyltransferase (CsSAMT1) Enhances Tolerance to Huanglongbing Disease in Wanjincheng Orange (Citrus sinensis (L.) Osbeck)
Source: Int J Mol Sci. 2021 Mar 10;22(6):2803. doi: 10.3390/ijms22062803 (PMC7999837; doi:10.3390/ijms22062803)
Supplement: Supplementary file 1 [file ijms-22-02803-s001.zip › ijms-1113839-SL/Supplementary Files/Supplemenatry data S3.xlsx]

## Sheet: KEGG enrichment in OE13
KEGG enrichment of DEGs in OE13 line
#Pathway	KO	Enrichment_Factor	Q-value	Gene_Number
Plant-pathogen interaction	ko04626	2.20725	0.00071461	34
Protein processing in endoplasmic reticulum	ko04141	2.02803	0.00451788	34
Phenylalanine, tyrosine and tryptophan biosynthesis	ko00400	3.13334	0.054517	11
Isoquinoline alkaloid biosynthesis	ko00950	3.30575	0.115854	9
Tropane, piperidine and pyridine alkaloid biosynthesis	ko00960	3.03427	0.12676	10
Acridone alkaloid biosynthesis	ko01058	8.37458	0.333613	3
Glycine, serine and threonine metabolism	ko00260	2.32627	0.470538	12
Cysteine and methionine metabolism	ko00270	2.03266	0.624201	15
Phenylalanine metabolism	ko00360	2.40649	0.752203	10
Thiamine metabolism	ko00730	4.65254	0.824148	4
beta-Alanine metabolism	ko00410	2.51237	0.83061	9
Tyrosine metabolism	ko00350	2.11479	1	10
Arginine and proline metabolism	ko00330	2.20384	1	9
Starch and sucrose metabolism	ko00500	1.48268	1	29
Circadian rhythm - plant	ko04712	2.27217	1	7
Phenylpropanoid biosynthesis	ko00940	1.49314	1	23
Cutin, suberine and wax biosynthesis	ko00073	2.49243	1	5
Phosphatidylinositol signaling system	ko04070	1.71786	1	8
AGE-RAGE signaling pathway in diabetic complications	ko04933	2.61706	1	3
Stilbenoid, diarylheptanoid and gingerol biosynthesis	ko00945	1.7447	1	7

## Sheet: up_KEGG enrichment in OE13
KEGG enrichment of up-regulated DEGs in OE13 line
#Pathway	KO	Enrichment_Factor	Q-value	Gene_Number
Plant-pathogen interaction	ko04626	3.20233	6.30784e-08	34
Protein processing in endoplasmic reticulum	ko04141	2.68269	2.69772e-05	31
Isoquinoline alkaloid biosynthesis	ko00950	3.73026	0.206887	7
Phenylalanine, tyrosine and tryptophan biosynthesis	ko00400	3.30612	0.227224	8
Glycine, serine and threonine metabolism	ko00260	2.8125	0.238915	10
Arginine and proline metabolism	ko00330	2.84211	0.592577	8
Tropane, piperidine and pyridine alkaloid biosynthesis	ko00960	3.08152	0.627077	7
Phenylalanine metabolism	ko00360	2.7931	0.658866	8
beta-Alanine metabolism	ko00410	2.835	0.990067	7
Cysteine and methionine metabolism	ko00270	2.16262	1	11
Phosphatidylinositol signaling system	ko04070	2.49231	1	8
Starch and sucrose metabolism	ko00500	1.55769	1	21
Tryptophan metabolism	ko00380	2.73649	1	5
AGE-RAGE signaling pathway in diabetic complications	ko04933	3.79688	1	3
Tyrosine metabolism	ko00350	2.14773	1	7
Taurine and hypotaurine metabolism	ko00430	5.0625	1	2
Photosynthesis - antenna proteins	ko00196	3.375	1	3
Diterpenoid biosynthesis	ko00904	2.6129	1	4
Carotenoid biosynthesis	ko00906	2.15426	1	5
Biosynthesis of amino acids	ko01230	1.41485	1	16

## Sheet: KEGG enrichment in OE28
KEGG enrichment of DEGs in OE28 line
#Pathway	KO	Enrichment_Factor	Q-value	Gene_Number
Phenylpropanoid biosynthesis	ko00940	2.079	0.00115482	37
Flavonoid biosynthesis	ko00941	2.97371	0.00577138	16
Tropane, piperidine and pyridine alkaloid biosynthesis	ko00960	3.41411	0.0062327	13
Protein processing in endoplasmic reticulum	ko04141	1.85857	0.0176839	36
Phenylalanine metabolism	ko00360	2.70774	0.0771196	13
alpha-Linolenic acid metabolism	ko00592	2.37653	0.398249	12
Amino sugar and nucleotide sugar metabolism	ko00520	1.82038	0.432206	22
Acridone alkaloid biosynthesis	ko01058	7.24841	0.540829	3
Stilbenoid, diarylheptanoid and gingerol biosynthesis	ko00945	2.37299	0.584894	11
Plant-pathogen interaction	ko04626	1.5733	1	28
Isoquinoline alkaloid biosynthesis	ko00950	2.5433	1	8
Diterpenoid biosynthesis	ko00904	2.7279	1	7
Linoleic acid metabolism	ko00591	3.22152	1	4
Ubiquinone and other terpenoid-quinone biosynthesis	ko00130	1.77183	1	11
Tyrosine metabolism	ko00350	1.83041	1	10
Phenylalanine, tyrosine and tryptophan biosynthesis	ko00400	1.97236	1	8
Galactose metabolism	ko00052	1.80309	1	10
Circadian rhythm - plant	ko04712	1.96662	1	7
Starch and sucrose metabolism	ko00500	1.32755	1	30
Tryptophan metabolism	ko00380	1.95903	1	6

## Sheet: up_KEGG enrichment in OE28
KEGG enrichment of up-regulated DEGs in OE28 line
#Pathway	KO	Enrichment_Factor	Q-value	Gene_Number
Protein processing in endoplasmic reticulum	ko04141	2.71131	7.78239e-06	33
Plant-pathogen interaction	ko04626	2.41439	0.00120366	27
Phenylalanine metabolism	ko00360	3.64625	0.0137496	11
Tropane, piperidine and pyridine alkaloid biosynthesis	ko00960	3.3436	0.196688	8
Isoquinoline alkaloid biosynthesis	ko00950	3.54157	0.262878	7
alpha-Linolenic acid metabolism	ko00592	2.83658	0.342297	9
Diterpenoid biosynthesis	ko00904	3.7211	0.402791	6
Amino sugar and nucleotide sugar metabolism	ko00520	1.97524	0.738426	15
Glycine, serine and threonine metabolism	ko00260	2.13619	1	8
Ubiquinone and other terpenoid-quinone biosynthesis	ko00130	2.05074	1	8
Phagosome	ko04145	2.05074	1	8
Linoleic acid metabolism	ko00591	3.84514	1	3
Phenylalanine, tyrosine and tryptophan biosynthesis	ko00400	2.35417	1	6
Tryptophan metabolism	ko00380	2.59807	1	5
AGE-RAGE signaling pathway in diabetic complications	ko04933	3.60481	1	3
Phenylpropanoid biosynthesis	ko00940	1.52017	1	17
Tyrosine metabolism	ko00350	2.03909	1	7
Inositol phosphate metabolism	ko00562	1.86916	1	7
beta-Alanine metabolism	ko00410	1.92257	1	5
Phosphatidylinositol signaling system	ko04070	1.77468	1	6

## Sheet: KEGG enrichment of shared DEGs
KEGG enrichment of 1508 DEGs shared by OE13 and OE28 lines
#Kegg_pathway	ko_id	Cluster_frequency	Genome_frequency	P-value	Corrected_P-value	rich_factor
Protein processing in endoplasmic reticulum	ko04141	32 out of 260 12.3076923076923%	234 out of 4941 4.73588342440801%	3.83e-07	3.49e-05	2.59882
Plant-pathogen interaction	ko04626	25 out of 260 9.61538461538461%	215 out of 4941 4.35134588140053%	0.000127742	0.0116245	2.20975
Tropane, piperidine and pyridine alkaloid biosynthesis	ko00960	9 out of 260 3.46153846153846%	46 out of 4941 0.930985630439182%	0.000532517	0.0484591	3.71814
Isoquinoline alkaloid biosynthesis	ko00950	8 out of 260 3.07692307692308%	38 out of 4941 0.769075086014977%	0.000649427	0.0590979	4.00081
Acridone alkaloid biosynthesis	ko01058	3 out of 260 1.15384615384615%	5 out of 4941 0.101194090265129%	0.00133098	0.12112	11.4023
Phenylalanine metabolism	ko00360	9 out of 260 3.46153846153846%	58 out of 4941 1.17385144707549%	0.00296075	0.269428	2.94887
Phenylalanine, tyrosine and tryptophan biosynthesis	ko00400	8 out of 260 3.07692307692308%	49 out of 4941 0.991702084598259%	0.00362561	0.329931	3.10267
Tyrosine metabolism	ko00350	9 out of 260 3.46153846153846%	66 out of 4941 1.3357619914997%	0.00713227	0.649037	2.59143
Phenylpropanoid biosynthesis	ko00940	20 out of 260 7.69230769230769%	215 out of 4941 4.35134588140053%	0.00868237	0.790095	1.7678
AGE-RAGE signaling pathway in diabetic complications	ko04933	3 out of 260 1.15384615384615%	16 out of 4941 0.323821088848411%	0.0484998	1	3.56322
Glucosinolate biosynthesis	ko00966	2 out of 260 0.769230769230769%	12 out of 4941 0.242865816636308%	0.128669	1	3.16731
Thiamine metabolism	ko00730	2 out of 260 0.769230769230769%	12 out of 4941 0.242865816636308%	0.128669	1	3.16731
Circadian rhythm - plant	ko04712	6 out of 260 2.30769230769231%	43 out of 4941 0.870269176280105%	0.0237186	1	2.6517
Linoleic acid metabolism	ko00591	2 out of 260 0.769230769230769%	15 out of 4941 0.303582270795386%	0.185044	1	2.53385
Diterpenoid biosynthesis	ko00904	4 out of 260 1.53846153846154%	31 out of 4941 0.627403359643797%	0.0772554	1	2.45211
beta-Alanine metabolism	ko00410	6 out of 260 2.30769230769231%	50 out of 4941 1.01194090265129%	0.0456557	1	2.28046
Photosynthesis - antenna proteins	ko00196	2 out of 260 0.769230769230769%	18 out of 4941 0.364298724954463%	0.244119	1	2.11154
Glycine, serine and threonine metabolism	ko00260	8 out of 260 3.07692307692308%	72 out of 4941 1.45719489981785%	0.0341232	1	2.11154
Tryptophan metabolism	ko00380	4 out of 260 1.53846153846154%	37 out of 4941 0.748836267961951%	0.127606	1	2.05447
Cysteine and methionine metabolism	ko00270	11 out of 260 4.23076923076923%	103 out of 4941 2.08459825946165%	0.0186896	1	2.02954
Carotenoid biosynthesis	ko00906	5 out of 260 1.92307692307692%	47 out of 4941 0.951224448492208%	0.0987976	1	2.02169
Arginine and proline metabolism	ko00330	6 out of 260 2.30769230769231%	57 out of 4941 1.15361262902247%	0.0772111	1	2.0004
Galactose metabolism	ko00052	7 out of 260 2.69230769230769%	67 out of 4941 1.35600080955272%	0.0607385	1	1.98548
Inositol phosphate metabolism	ko00562	7 out of 260 2.69230769230769%	72 out of 4941 1.45719489981785%	0.0827527	1	1.8476
Flavonoid biosynthesis	ko00941	6 out of 260 2.30769230769231%	65 out of 4941 1.31552317344667%	0.125147	1	1.7542
Phosphatidylinositol signaling system	ko04070	6 out of 260 2.30769230769231%	65 out of 4941 1.31552317344667%	0.125147	1	1.7542
Propanoate metabolism	ko00640	3 out of 260 1.15384615384615%	33 out of 4941 0.667880995749848%	0.250158	1	1.72762
Stilbenoid, diarylheptanoid and gingerol biosynthesis	ko00945	5 out of 260 1.92307692307692%	56 out of 4941 1.13337381096944%	0.170025	1	1.69677
Base excision repair	ko03410	4 out of 260 1.53846153846154%	46 out of 4941 0.930985630439182%	0.221556	1	1.65251
Cyanoamino acid metabolism	ko00460	5 out of 260 1.92307692307692%	58 out of 4941 1.17385144707549%	0.188046	1	1.63826
Starch and sucrose metabolism	ko00500	23 out of 260 8.84615384615385%	273 out of 4941 5.52519732847602%	0.0158833	1	1.60106
Protein export	ko03060	4 out of 260 1.53846153846154%	48 out of 4941 0.971463266545234%	0.244535	1	1.58365
alpha-Linolenic acid metabolism	ko00592	5 out of 260 1.92307692307692%	61 out of 4941 1.23456790123457%	0.216282	1	1.55769
Fructose and mannose metabolism	ko00051	5 out of 260 1.92307692307692%	65 out of 4941 1.31552317344667%	0.255794	1	1.46183
Brassinosteroid biosynthesis	ko00905	1 out of 260 0.384615384615385%	13 out of 4941 0.263104634689334%	0.505202	1	1.46183
Cutin, suberine and wax biosynthesis	ko00073	2 out of 260 0.769230769230769%	28 out of 4941 0.56668690548472%	0.437952	1	1.35742
Vitamin B6 metabolism	ko00750	1 out of 260 0.384615384615385%	14 out of 4941 0.28334345274236%	0.531308	1	1.35742
DNA replication	ko03030	3 out of 260 1.15384615384615%	44 out of 4941 0.890507994333131%	0.410567	1	1.29572
Ubiquinone and other terpenoid-quinone biosynthesis	ko00130	5 out of 260 1.92307692307692%	75 out of 4941 1.51791135397693%	0.360225	1	1.26692
Glyoxylate and dicarboxylate metabolism	ko00630	4 out of 260 1.53846153846154%	61 out of 4941 1.23456790123457%	0.401128	1	1.24615
ABC transporters	ko02010	2 out of 260 0.769230769230769%	32 out of 4941 0.647642177696823%	0.508169	1	1.18774
Citrate cycle (TCA cycle)	ko00020	3 out of 260 1.15384615384615%	48 out of 4941 0.971463266545234%	0.467014	1	1.18774
Amino sugar and nucleotide sugar metabolism	ko00520	9 out of 260 3.46153846153846%	146 out of 4941 2.95486743574175%	0.361204	1	1.17147
Endocytosis	ko04144	9 out of 260 3.46153846153846%	156 out of 4941 3.15725561627201%	0.437695	1	1.09638
Ubiquitin mediated proteolysis	ko04120	8 out of 260 3.07692307692308%	139 out of 4941 2.81319570937057%	0.449814	1	1.09375
Biosynthesis of amino acids	ko01230	13 out of 260 5%	229 out of 4941 4.63468933414289%	0.429878	1	1.07882
Monoterpenoid biosynthesis	ko00902	1 out of 260 0.384615384615385%	18 out of 4941 0.364298724954463%	0.622706	1	1.05577
Phagosome	ko04145	4 out of 260 1.53846153846154%	75 out of 4941 1.51791135397693%	0.562489	1	1.01354
Pyruvate metabolism	ko00620	4 out of 260 1.53846153846154%	77 out of 4941 1.55838899008298%	0.583635	1	0.987213
Plant hormone signal transduction	ko04075	12 out of 260 4.61538461538461%	236 out of 4941 4.77636106051407%	0.593354	1	0.966297
Glutathione metabolism	ko00480	6 out of 260 2.30769230769231%	118 out of 4941 2.38818053025703%	0.594617	1	0.966297
Glycolysis / Gluconeogenesis	ko00010	6 out of 260 2.30769230769231%	121 out of 4941 2.44889698441611%	0.61941	1	0.942339
Carbon fixation in photosynthetic organisms	ko00710	3 out of 260 1.15384615384615%	61 out of 4941 1.23456790123457%	0.630492	1	0.934615
Alanine, aspartate and glutamate metabolism	ko00250	2 out of 260 0.769230769230769%	42 out of 4941 0.85003035822708%	0.657025	1	0.904945
Ascorbate and aldarate metabolism	ko00053	2 out of 260 0.769230769230769%	42 out of 4941 0.85003035822708%	0.657025	1	0.904945
Carbon metabolism	ko01200	12 out of 260 4.61538461538461%	253 out of 4941 5.1204209674155%	0.689746	1	0.901368
Nucleotide excision repair	ko03420	3 out of 260 1.15384615384615%	64 out of 4941 1.29528435539365%	0.662938	1	0.890805
2-Oxocarboxylic acid metabolism	ko01210	3 out of 260 1.15384615384615%	64 out of 4941 1.29528435539365%	0.662938	1	0.890805
Spliceosome	ko03040	9 out of 260 3.46153846153846%	193 out of 4941 3.90609188423396%	0.695498	1	0.88619
Ether lipid metabolism	ko00565	1 out of 260 0.384615384615385%	22 out of 4941 0.445253997166565%	0.696337	1	0.863811
Steroid biosynthesis	ko00100	2 out of 260 0.769230769230769%	47 out of 4941 0.951224448492208%	0.71687	1	0.808674
Selenocompound metabolism	ko00450	1 out of 260 0.384615384615385%	24 out of 4941 0.485731633272617%	0.727593	1	0.791827
Zeatin biosynthesis	ko00908	1 out of 260 0.384615384615385%	24 out of 4941 0.485731633272617%	0.727593	1	0.791827
Fatty acid degradation	ko00071	2 out of 260 0.769230769230769%	49 out of 4941 0.991702084598259%	0.738243	1	0.775667
Fatty acid biosynthesis	ko00061	2 out of 260 0.769230769230769%	51 out of 4941 1.03217972070431%	0.758229	1	0.745249
Pentose and glucuronate interconversions	ko00040	5 out of 260 1.92307692307692%	131 out of 4941 2.65128516494637%	0.828117	1	0.725338
Valine, leucine and isoleucine degradation	ko00280	2 out of 260 0.769230769230769%	54 out of 4941 1.09289617486339%	0.785735	1	0.703846
Glycerophospholipid metabolism	ko00564	3 out of 260 1.15384615384615%	83 out of 4941 1.67982189840113%	0.821024	1	0.686886
Pentose phosphate pathway	ko00030	2 out of 260 0.769230769230769%	57 out of 4941 1.15361262902247%	0.810461	1	0.666802
Regulation of autophagy	ko04140	1 out of 260 0.384615384615385%	29 out of 4941 0.586925723537745%	0.792413	1	0.655305
Other glycan degradation	ko00511	1 out of 260 0.384615384615385%	29 out of 4941 0.586925723537745%	0.792413	1	0.655305
Fatty acid elongation	ko00062	1 out of 260 0.384615384615385%	30 out of 4941 0.607164541590771%	0.803401	1	0.633462
Terpenoid backbone biosynthesis	ko00900	2 out of 260 0.769230769230769%	62 out of 4941 1.25480671928759%	0.846068	1	0.613027
Peroxisome	ko04146	3 out of 260 1.15384615384615%	94 out of 4941 1.90244889698442%	0.879977	1	0.606506
Purine metabolism	ko00230	5 out of 260 1.92307692307692%	161 out of 4941 3.25844970653714%	0.932864	1	0.590182
Sulfur metabolism	ko00920	1 out of 260 0.384615384615385%	33 out of 4941 0.667880995749848%	0.833008	1	0.575874
Mismatch repair	ko03430	1 out of 260 0.384615384615385%	36 out of 4941 0.728597449908925%	0.858171	1	0.527885
Fatty acid metabolism	ko01212	2 out of 260 0.769230769230769%	76 out of 4941 1.53815017202995%	0.91582	1	0.500101
Aminoacyl-tRNA biosynthesis	ko00970	2 out of 260 0.769230769230769%	78 out of 4941 1.578627808136%	0.922942	1	0.487278
One carbon pool by folate	ko00670	1 out of 260 0.384615384615385%	40 out of 4941 0.809552722121028%	0.885943	1	0.475096
Pyrimidine metabolism	ko00240	3 out of 260 1.15384615384615%	122 out of 4941 2.46913580246914%	0.959967	1	0.467308
Homologous recombination	ko03440	1 out of 260 0.384615384615385%	41 out of 4941 0.829791540174054%	0.891994	1	0.463508
RNA degradation	ko03018	3 out of 260 1.15384615384615%	128 out of 4941 2.59056871078729%	0.968746	1	0.445403
Porphyrin and chlorophyll metabolism	ko00860	1 out of 260 0.384615384615385%	46 out of 4941 0.930985630439182%	0.917774	1	0.413127
Photosynthesis	ko00195	1 out of 260 0.384615384615385%	49 out of 4941 0.991702084598259%	0.930195	1	0.387834
RNA transport	ko03013	3 out of 260 1.15384615384615%	178 out of 4941 3.60250961343858%	0.996488	1	0.32029
Glycerolipid metabolism	ko00561	1 out of 260 0.384615384615385%	66 out of 4941 1.3357619914997%	0.972458	1	0.287937
Ribosome biogenesis in eukaryotes	ko03008	1 out of 260 0.384615384615385%	86 out of 4941 1.74053835256021%	0.990817	1	0.220975
Ribosome	ko03010	3 out of 260 1.15384615384615%	286 out of 4941 5.78830196316535%	0.999981	1	0.199341
Oxidative phosphorylation	ko00190	1 out of 260 0.384615384615385%	102 out of 4941 2.06435944140862%	0.996199	1	0.186312
mRNA surveillance pathway	ko03015	1 out of 260 0.384615384615385%	121 out of 4941 2.44889698441611%	0.998672	1	0.157057

## Sheet: DEGs in representative pathways
Function analysis of DEGs in representative KEGG pathways shared by OE13 and OE28 lines
#Kegg_pathway	ko_id	Gene_ID	Gene function	Log2(Fold change)
				OE13 line	OE28 line
Protein processing in endoplasmic reticulum	ko04141	Citrus_sinensis_newGene_2562	Heat shock cognate 70 kDa protein OS=Petunia hybrida OX=4102 GN=HSP70 PE=2 SV=1	3.98906	4.12917
		Cs1g07110	E3 ubiquitin-protein ligase RMA3 GN=RMA3 OS=Arabidopsis thaliana (Mouse-ear cress) PE=1 SV=1	-1.94481	-1.9334
		Cs1g12560	26.5 kDa heat shock protein, mitochondrial (Precursor) GN=HSP26.5 OS=Arabidopsis thaliana (Mouse-ear cress) PE=2 SV=1	1.9867	1.27514
		Cs2g17240	PUB domain;; UBX domain	1.31206	1.35642
		Cs2g19730	Endoplasmin homolog (Precursor) OS=Hordeum vulgare (Barley) PE=2 SV=1	1.27973	1.31747
		Cs2g24360	Small heat shock protein, chloroplastic (Fragment) GN=HSP22 OS=Glycine max (Soybean) PE=2 SV=1	2.75851	3.04562
		Cs3g14220	Mediator of RNA polymerase II transcription subunit 37f (Precursor) GN=At5g42020 OS=Arabidopsis thaliana (Mouse-ear cress) PE=1 SV=2	2.6754	3.11205
		Cs3g26260	Endoplasmin homolog (Precursor) GN=HSP90 OS=Catharanthus roseus (Madagascar periwinkle) PE=2 SV=1	1.06213	1.30068
		Cs4g08220	Heat shock protein 81-3 GN=P0463D04.35 OS=Oryza sativa subsp. japonica (Rice) PE=2 SV=2	1.29854	1.0401
		Cs5g01840	Luminal-binding protein 5 (Precursor) GN=BIP5 OS=Nicotiana tabacum (Common tobacco) PE=2 SV=1	1.03718	1.25603
		Cs5g03150	Heat shock protein 83 GN=HSP83A OS=Ipomoea nil (Japanese morning glory) PE=2 SV=1	3.66457	4.04621
		Cs5g18500	22.0 kDa heat shock protein (Precursor) GN=HSP22.0 OS=Arabidopsis thaliana (Mouse-ear cress) PE=2 SV=1	2.25692	3.43311
		Cs5g28230	Luminal-binding protein 5 (Precursor) GN=BIP5 OS=Nicotiana tabacum (Common tobacco) PE=2 SV=1	-1.79789	-1.59487
		Cs5g28240	Luminal-binding protein 5 (Precursor) GN=BIP5 OS=Nicotiana tabacum (Common tobacco) PE=2 SV=1	-1.83539	-1.48561
		Cs6g07320	17.3 kDa class I heat shock protein GN=HSP17.3-B OS=Glycine max (Soybean) PE=3 SV=1	1.37874	1.08638
		Cs7g12130	Endoplasmin homolog (Precursor) OS=Hordeum vulgare (Barley) PE=2 SV=1	1.36142	1.53939
		Cs7g29040	Heat shock cognate 70 kDa protein GN=HSP70 OS=Petunia hybrida (Petunia) PE=2 SV=1	2.43891	2.24643
		Cs8g14360	DnaJ protein homolog (Precursor) GN=DNAJ1 OS=Cucumis sativus (Cucumber) PE=2 SV=1	2.01756	1.68912
		Cs8g18020	17.6 kDa class I heat shock protein 3 GN=HSP17.6C OS=Arabidopsis thaliana (Mouse-ear cress) PE=2 SV=2	3.6273	3.25267
		Cs8g18240	Probable mediator of RNA polymerase II transcription subunit 37c GN=At3g12580 OS=Arabidopsis thaliana (Mouse-ear cress) PE=1 SV=1	2.45912	2.42246
		Cs8g18250	Heat shock cognate 70 kDa protein 2 GN=HSC-2 OS=Solanum lycopersicum (Tomato) PE=1 SV=1	2.11703	1.92658
		Cs8g18260	Heat shock cognate 70 kDa protein GN=HSP70 OS=Petunia hybrida (Petunia) PE=2 SV=1	2.12508	1.93538
		Cs8g18360	17.4 kDa class I heat shock protein GN=HSP17.4A OS=Arabidopsis thaliana (Mouse-ear cress) PE=2 SV=2	3.91183	3.82949
		Cs8g19490	18.5 kDa class I heat shock protein GN=HSP18.5-C OS=Glycine max (Soybean) PE=3 SV=1	2.12732	2.14308
		Cs8g19510	18.5 kDa class I heat shock protein GN=HSP18.5-C OS=Glycine max (Soybean) PE=3 SV=1	2.1887	2.0927
		Cs8g19520	18.5 kDa class I heat shock protein GN=HSP18.5-C OS=Glycine max (Soybean) PE=3 SV=1	4.49817	4.50715
		Cs8g19530	17.3 kDa class I heat shock protein GN=HSP17.3-B OS=Glycine max (Soybean) PE=3 SV=1	1.80321	2.01129
		Cs8g19540	17.5 kDa class I heat shock protein GN=HSP17.5-M OS=Glycine max (Soybean) PE=3 SV=1	3.52996	3.46122
		Cs9g14690	23.5 kDa heat shock protein, mitochondrial (Precursor) GN=HSP23.5 OS=Arabidopsis thaliana (Mouse-ear cress) PE=2 SV=1	4.63539	4.9034
		Cs9g19220	Heat shock protein 83 GN=HSP83A OS=Ipomoea nil (Japanese morning glory) PE=2 SV=1	4.30927	4.17866
		orange1.1t02795	Heat shock 70 kDa protein 5 GN=T24D18.14 OS=Arabidopsis thaliana (Mouse-ear cress) PE=2 SV=1	2.74972	2.77454
		orange1.1t05694	17.6 kDa class I heat shock protein OS=Solanum peruvianum (Peruvian tomato) PE=2 SV=1	2.48725	1.93444
Plant-pathogen interaction	ko04626	Cs2g19730	Endoplasmin homolog (Precursor) OS=Hordeum vulgare (Barley) PE=2 SV=1	1.27973	1.31747
		Cs3g06500	Disease resistance protein At4g27190 GN=At4g27190 OS=Arabidopsis thaliana (Mouse-ear cress) PE=2 SV=1	1.0473	1.42664
		Cs3g07360	Calcium and calcium/calmodulin-dependent serine/threonine-protein kinase GN=CCAMK OS=Lotus japonicus (Lotus corniculatus var. japonicus) PE=1 SV=1	1.09695	1.58292
		Cs3g08140	Disease resistance protein At4g27190 GN=At4g27190 OS=Arabidopsis thaliana (Mouse-ear cress) PE=2 SV=1	1.13223	1.25288
		Cs3g12710	Disease resistance protein At4g27190 GN=At4g27190 OS=Arabidopsis thaliana (Mouse-ear cress) PE=2 SV=1	1.38308	1.37672
		Cs3g20290	Probable calcium-binding protein CML44 GN=CML44 OS=Arabidopsis thaliana (Mouse-ear cress) PE=2 SV=2	1.94739	1.56873
		Cs3g20300	Probable calcium-binding protein CML44 GN=CML44 OS=Arabidopsis thaliana (Mouse-ear cress) PE=2 SV=2	2.1127	2.77194
		Cs3g26260	Endoplasmin homolog (Precursor) GN=HSP90 OS=Catharanthus roseus (Madagascar periwinkle) PE=2 SV=1	1.06213	1.30068
		Cs4g08020	Disease resistance protein RPM1 GN=F17A9.20 OS=Arabidopsis thaliana (Mouse-ear cress) PE=1 SV=1	1.10598	1.00058
		Cs4g08030	Probable disease resistance protein At1g58602 GN=At1g58602 OS=Arabidopsis thaliana (Mouse-ear cress) PE=2 SV=1	1.30211	1.25024
		Cs4g08050	Disease resistance protein RPM1 GN=F17A9.20 OS=Arabidopsis thaliana (Mouse-ear cress) PE=1 SV=1	1.16822	1.06327
		Cs4g08220	Heat shock protein 81-3 GN=P0463D04.35 OS=Oryza sativa subsp. japonica (Rice) PE=2 SV=2	1.29854	1.0401
		Cs4g10440	Calcium-dependent protein kinase 33 GN=CPK33 OS=Arabidopsis thaliana (Mouse-ear cress) PE=2 SV=1	1.88905	1.325
		Cs4g10460	Calcium-dependent protein kinase 33 GN=CPK33 OS=Arabidopsis thaliana (Mouse-ear cress) PE=2 SV=1	1.94313	1.50421
		Cs4g10520	Calcium-dependent protein kinase isoform 2 GN=P0048D08.112 OS=Oryza sativa subsp. japonica (Rice) PE=2 SV=2	1.59931	1.39616
		Cs5g03150	Heat shock protein 83 GN=HSP83A OS=Ipomoea nil (Japanese morning glory) PE=2 SV=1	3.66457	4.04621
		Cs5g22810	Calmodulin-like protein 3 GN=CML3 OS=Arabidopsis thaliana (Mouse-ear cress) PE=2 SV=1	2.10151	1.18301
		Cs5g30610	Calmodulin GN=CAM OS=Helianthus annuus (Common sunflower) PE=2 SV=3	2.04591	1.66097
		Cs6g09420	Probable WRKY transcription factor 33 GN=WRKY33 OS=Arabidopsis thaliana (Mouse-ear cress) PE=1 SV=2	1.41357	1.49948
		Cs6g17590	Calcium-binding allergen Ole e 8 OS=Olea europaea (Common olive) PE=1 SV=1	2.14844	1.87184
		Cs6g21850	Cyclic nucleotide-gated ion channel 2 GN=T20K14_20 OS=Arabidopsis thaliana (Mouse-ear cress) PE=1 SV=1	2.50283	3.04711
		Cs7g12130	Endoplasmin homolog (Precursor) OS=Hordeum vulgare (Barley) PE=2 SV=1	1.36142	1.53939
		Cs8g12000	Respiratory burst oxidase homolog protein D GN=RBOHD OS=Arabidopsis thaliana (Mouse-ear cress) PE=1 SV=1	2.3028	2.57612
		Cs9g19220	Heat shock protein 83 GN=HSP83A OS=Ipomoea nil (Japanese morning glory) PE=2 SV=1	4.30927	4.17866
		orange1.1t00485	Putative cyclic nucleotide-gated ion channel 13 GN=CNGC13 OS=Arabidopsis thaliana (Mouse-ear cress) PE=3 SV=2	1.50258	1.42221
Tropane, piperidine and pyridine alkaloid biosynthesis	ko00960	Cs1g08010	Probable aminotransferase TAT2 GN=At5g53970 OS=Arabidopsis thaliana (Mouse-ear cress) PE=2 SV=1	1.03853	1.64572
		Cs2g23820	Tyrosine aminotransferase GN=TAT OS=Arabidopsis thaliana (Mouse-ear cress) PE=2 SV=1	1.31186	1.98169
		Cs2g23850	Probable aminotransferase TAT2 GN=At5g53970 OS=Arabidopsis thaliana (Mouse-ear cress) PE=2 SV=1	1.23961	1.94214
		Cs2g23870	Probable aminotransferase TAT2 GN=At5g53970 OS=Arabidopsis thaliana (Mouse-ear cress) PE=2 SV=1	-2.05798	-1.69274
		Cs9g06700	Primary amine oxidase (Precursor) OS=Pisum sativum (Garden pea) PE=1 SV=1	1.99586	2.15785
		Cs9g06710	Primary amine oxidase (Precursor; Fragment) OS=Lens culinaris (Lentil) PE=1 SV=3	1.86744	2.23068
		Cs9g06720	Primary amine oxidase (Precursor) OS=Pisum sativum (Garden pea) PE=1 SV=1	1.10179	2.04556
		Cs9g06790	Primary amine oxidase (Precursor) OS=Pisum sativum (Garden pea) PE=1 SV=1	2.05454	2.08435
		orange1.1t03040	Tropinone reductase homolog OS=Datura stramonium (Jimsonweed) PE=2 SV=1	-1.06517	-1.17634
