# Supplementary material for: Overexpression of Salicylic Acid Carboxyl Methyltransferase (CsSAMT1) Enhances Tolerance to Huanglongbing Disease in Wanjincheng Orange (Citrus sinensis (L.) Osbeck)
Source: Int J Mol Sci. 2021 Mar 10;22(6):2803. doi: 10.3390/ijms22062803 (PMC7999837; doi:10.3390/ijms22062803)
Supplement: Supplementary file 1 [file ijms-22-02803-s001.zip › ijms-1113839-SL/Supplementary Files/Supplemenatry data S4.xlsx]

## Sheet: BP
GO.ID	Term	Annotated	Significant	Expected	Pvalue
GO:0006952	defense response	544	40	30.85	1.7e-10
GO:0015074	DNA integration	204	5	11.57	3.9e-10
GO:0006468	protein phosphorylation	801	66	45.43	4.1e-09
GO:0048544	recognition of pollen	30	0	1.7	0.00076
GO:0009408	response to heat	119	27	6.75	0.00086
GO:0010951	negative regulation of endopeptidase activity	14	0	0.79	0.0009
GO:0015819	lysine transport	6	1	0.34	0.00157
GO:0015809	arginine transport	6	1	0.34	0.00157
GO:0030003	cellular cation homeostasis	51	3	2.89	0.00644
GO:0052889	9,9'-di-cis-zeta-carotene desaturation to 7,9,7',9'-tetra-cis-lycopene	5	0	0.28	0.0069
GO:0009142	nucleoside triphosphate biosynthetic process	44	0	2.5	0.00692
GO:0000038	very long-chain fatty acid metabolic process	20	1	1.13	0.00698
GO:0052696	flavonoid glucuronidation	3	0	0.17	0.0072
GO:0006457	protein folding	196	32	11.12	0.00741
GO:0018298	protein-chromophore linkage	12	1	0.68	0.00792
GO:0018904	ether metabolic process	28	3	1.59	0.00801
GO:0051179	localization	2096	117	118.88	0.0089
GO:0048236	plant-type spore development	14	3	0.79	0.00969
GO:0009259	ribonucleotide metabolic process	445	21	25.24	0.00983
GO:0055067	monovalent inorganic cation homeostasis	14	2	0.79	0.01004
GO:0009201	ribonucleoside triphosphate biosynthetic process	42	0	2.38	0.01076
GO:0046854	phosphatidylinositol phosphorylation	24	3	1.36	0.01104
GO:0046834	lipid phosphorylation	24	3	1.36	0.01104
GO:0009165	nucleotide biosynthetic process	197	5	11.17	0.01138
GO:0007186	G-protein coupled receptor signaling pathway	26	1	1.47	0.01161
GO:0051234	establishment of localization	2042	113	115.81	0.01181
GO:0007166	cell surface receptor signaling pathway	68	1	3.86	0.01184
GO:0006810	transport	2003	113	113.6	0.01238
GO:0072503	cellular divalent inorganic cation homeostasis	11	1	0.62	0.01291
GO:0006662	glycerol ether metabolic process	27	3	1.53	0.01324
GO:0006875	cellular metal ion homeostasis	23	3	1.3	0.01464
GO:0032776	DNA methylation on cytosine	9	0	0.51	0.01498
GO:0009644	response to high light intensity	87	18	4.93	0.01543
GO:0009556	microsporogenesis	12	3	0.68	0.01544
GO:0051262	protein tetramerization	5	2	0.28	0.01623
GO:0006020	inositol metabolic process	9	2	0.51	0.01633
GO:0009199	ribonucleoside triphosphate metabolic process	353	19	20.02	0.01704
GO:0098662	inorganic cation transmembrane transport	137	8	7.77	0.01822
GO:0009690	cytokinin metabolic process	17	2	0.96	0.01836
GO:0045727	positive regulation of translation	17	2	0.96	0.01842
GO:0098660	inorganic ion transmembrane transport	141	8	8	0.01877
GO:0006021	inositol biosynthetic process	3	1	0.17	0.01999
GO:0009145	purine nucleoside triphosphate biosynthetic process	39	0	2.21	0.02062
GO:0009206	purine ribonucleoside triphosphate biosynthetic process	39	0	2.21	0.02062
GO:1901575	organic substance catabolic process	1179	60	66.87	0.02071
GO:0009308	amine metabolic process	106	12	6.01	0.02103
GO:0043412	macromolecule modification	1729	108	98.06	0.02103
GO:0015800	acidic amino acid transport	6	1	0.34	0.02115
GO:0015807	L-amino acid transport	6	1	0.34	0.02115
GO:0009720	detection of hormone stimulus	3	0	0.17	0.02199
GO:0009726	detection of endogenous stimulus	3	0	0.17	0.02199
GO:0034655	nucleobase-containing compound catabolic process	353	19	20.02	0.022
GO:0030417	nicotianamine metabolic process	5	0	0.28	0.02232
GO:0030418	nicotianamine biosynthetic process	5	0	0.28	0.02232
GO:0072351	tricarboxylic acid biosynthetic process	5	0	0.28	0.02232
GO:0009144	purine nucleoside triphosphate metabolic process	350	19	19.85	0.02245
GO:0009205	purine ribonucleoside triphosphate metabolic process	350	19	19.85	0.02245
GO:0050665	hydrogen peroxide biosynthetic process	19	1	1.08	0.02267
GO:1903409	reactive oxygen species biosynthetic process	19	1	1.08	0.02267
GO:0098655	cation transmembrane transport	138	8	7.83	0.0233
GO:0034220	ion transmembrane transport	205	13	11.63	0.02356
GO:0009147	pyrimidine nucleoside triphosphate metabolic process	10	0	0.57	0.02417
GO:0006754	ATP biosynthetic process	34	0	1.93	0.02446
GO:0046390	ribose phosphate biosynthetic process	129	1	7.32	0.02495
GO:0009260	ribonucleotide biosynthetic process	129	1	7.32	0.02495
GO:0010286	heat acclimation	24	7	1.36	0.02664
GO:1902023	L-arginine transport	3	1	0.17	0.02767
GO:0090467	arginine import	3	1	0.17	0.02767
GO:0043091	L-arginine import	3	1	0.17	0.02767
GO:0043092	L-amino acid import	3	1	0.17	0.02767
GO:0009642	response to light intensity	112	20	6.35	0.0277
GO:0043335	protein unfolding	2	2	0.11	0.02821
GO:0042335	cuticle development	22	1	1.25	0.02901
GO:0033609	oxalate metabolic process	2	1	0.11	0.02958
GO:0055065	metal ion homeostasis	33	3	1.87	0.02999
GO:0007165	signal transduction	831	56	47.13	0.03076
GO:0019439	aromatic compound catabolic process	446	23	25.3	0.03132
GO:0051649	establishment of localization in cell	681	15	38.62	0.03133
GO:0071897	DNA biosynthetic process	2	0	0.11	0.0325
GO:0080086	stamen filament development	3	0	0.17	0.03407
GO:0000288	nuclear-transcribed mRNA catabolic process, deadenylation-dependent decay	2	0	0.11	0.03432
GO:0009069	serine family amino acid metabolic process	128	1	7.26	0.0346
GO:0046434	organophosphate catabolic process	322	20	18.26	0.03493
GO:0001172	transcription, RNA-templated	2	0	0.11	0.0351
GO:0032508	DNA duplex unwinding	12	1	0.68	0.03517
GO:0032392	DNA geometric change	12	1	0.68	0.03517
GO:0009312	oligosaccharide biosynthetic process	32	6	1.81	0.03557
GO:0009166	nucleotide catabolic process	307	19	17.41	0.03605
GO:0006874	cellular calcium ion homeostasis	7	1	0.4	0.03788
GO:0010100	negative regulation of photomorphogenesis	8	0	0.45	0.03819
GO:0006818	hydrogen transport	76	4	4.31	0.03915
GO:0015992	proton transport	76	4	4.31	0.03915
GO:0006195	purine nucleotide catabolic process	306	19	17.36	0.03935
GO:0009154	purine ribonucleotide catabolic process	306	19	17.36	0.03935
GO:0009146	purine nucleoside triphosphate catabolic process	306	19	17.36	0.03935
GO:0009261	ribonucleotide catabolic process	306	19	17.36	0.03935
GO:0009203	ribonucleoside triphosphate catabolic process	306	19	17.36	0.03935
GO:0009207	purine ribonucleoside triphosphate catabolic process	306	19	17.36	0.03935
GO:0023052	signaling	848	58	48.1	0.03942
GO:1901658	glycosyl compound catabolic process	309	19	17.53	0.03962
GO:0009116	nucleoside metabolic process	418	21	23.71	0.03972
GO:0051641	cellular localization	714	18	40.5	0.04049
GO:0010501	RNA secondary structure unwinding	2	0	0.11	0.04078
GO:0044763	single-organism cellular process	4991	267	283.07	0.04083
GO:0006417	regulation of translation	57	3	3.23	0.04087
GO:0070981	L-asparagine biosynthetic process	2	1	0.11	0.04183
GO:0070982	L-asparagine metabolic process	2	1	0.11	0.04183
GO:0006906	vesicle fusion	3	0	0.17	0.04203
GO:0005992	trehalose biosynthetic process	16	4	0.91	0.04232
GO:0072523	purine-containing compound catabolic process	309	19	17.53	0.04235
GO:0009695	jasmonic acid biosynthetic process	37	2	2.1	0.04279
GO:0016050	vesicle organization	10	1	0.57	0.04326
GO:0006152	purine nucleoside catabolic process	308	19	17.47	0.04375
GO:1901292	nucleoside phosphate catabolic process	308	19	17.47	0.04375
GO:0009164	nucleoside catabolic process	308	19	17.47	0.04375
GO:0042454	ribonucleoside catabolic process	308	19	17.47	0.04375
GO:0044700	single organism signaling	847	57	48.04	0.0446
GO:0009809	lignin biosynthetic process	24	4	1.36	0.0449
GO:0009150	purine ribonucleotide metabolic process	381	20	21.61	0.04539
GO:0009694	jasmonic acid metabolic process	42	2	2.38	0.04677
GO:0009052	pentose-phosphate shunt, non-oxidative branch	4	0	0.23	0.04764
GO:0046907	intracellular transport	594	14	33.69	0.04766
GO:0033036	macromolecule localization	661	18	37.49	0.0478
GO:0055085	transmembrane transport	692	48	39.25	0.04797
GO:0046130	purine ribonucleoside catabolic process	307	19	17.41	0.04825
GO:0009143	nucleoside triphosphate catabolic process	307	19	17.41	0.04825
GO:0006163	purine nucleotide metabolic process	402	21	22.8	0.04851
GO:0006002	fructose 6-phosphate metabolic process	9	2	0.51	0.04853
GO:0042542	response to hydrogen peroxide	104	17	5.9	0.04868
GO:0070085	glycosylation	122	2	6.92	0.04874
GO:0080141	regulation of jasmonic acid biosynthetic process	2	0	0.11	0.04933
GO:0042304	regulation of fatty acid biosynthetic process	2	0	0.11	0.04933
GO:0044699	single-organism process	6988	409	396.33	0.05006
GO:0048656	anther wall tapetum formation	2	0	0.11	0.05032
GO:0048657	anther wall tapetum cell differentiation	2	0	0.11	0.05032
GO:0009734	auxin-activated signaling pathway	55	1	3.12	0.05043
GO:0006546	glycine catabolic process	23	1	1.3	0.05056
GO:0048507	meristem development	185	10	10.49	0.05155
GO:0045338	farnesyl diphosphate metabolic process	3	0	0.17	0.05169
GO:0006073	cellular glucan metabolic process	252	27	14.29	0.05185
GO:0044042	glucan metabolic process	252	27	14.29	0.05185
GO:0006885	regulation of pH	11	1	0.62	0.05222
GO:0006544	glycine metabolic process	35	1	1.99	0.05266
GO:0009612	response to mechanical stimulus	13	1	0.74	0.05282
GO:0007205	protein kinase C-activating G-protein coupled receptor signaling pathway	9	0	0.51	0.05354
GO:0045037	protein import into chloroplast stroma	9	1	0.51	0.05373
GO:0032196	transposition	3	1	0.17	0.05399
GO:0034661	ncRNA catabolic process	5	0	0.28	0.05539
GO:0046034	ATP metabolic process	207	14	11.74	0.0559
GO:0070727	cellular macromolecule localization	474	13	26.88	0.05611
GO:0008104	protein localization	574	12	32.55	0.05785
GO:0015813	L-glutamate transport	5	1	0.28	0.05805
GO:0006308	DNA catabolic process	4	0	0.23	0.05863
GO:0010073	meristem maintenance	101	5	5.73	0.05886
GO:0006164	purine nucleotide biosynthetic process	79	0	4.48	0.05897
GO:0070588	calcium ion transmembrane transport	18	2	1.02	0.0596
GO:0006850	mitochondrial pyruvate transport	5	1	0.28	0.05989
GO:0032880	regulation of protein localization	18	1	1.02	0.06025
GO:1901361	organic cyclic compound catabolic process	453	25	25.69	0.06084
GO:0046493	lipid A metabolic process	4	0	0.23	0.06099
GO:1901269	lipooligosaccharide metabolic process	4	0	0.23	0.06099
GO:1901271	lipooligosaccharide biosynthetic process	4	0	0.23	0.06099
GO:0009245	lipid A biosynthetic process	4	0	0.23	0.06099
GO:0055080	cation homeostasis	68	4	3.86	0.06119
GO:0071702	organic substance transport	860	31	48.78	0.06127
GO:0009593	detection of chemical stimulus	11	1	0.62	0.06153
GO:1902600	hydrogen ion transmembrane transport	37	0	2.1	0.06258
GO:0009100	glycoprotein metabolic process	114	3	6.47	0.06265
GO:0016093	polyprenol metabolic process	7	1	0.4	0.06317
GO:0016094	polyprenol biosynthetic process	7	1	0.4	0.06317
GO:0019348	dolichol metabolic process	7	1	0.4	0.06317
GO:0019408	dolichol biosynthetic process	7	1	0.4	0.06317
GO:0001522	pseudouridine synthesis	20	0	1.13	0.06414
GO:0009119	ribonucleoside metabolic process	406	21	23.03	0.06573
GO:0019310	inositol catabolic process	4	0	0.23	0.06643
GO:0015031	protein transport	553	10	31.36	0.06649
GO:0051570	regulation of histone H3-K9 methylation	2	0	0.11	0.06724
GO:0031060	regulation of histone methylation	2	0	0.11	0.06724
GO:0031056	regulation of histone modification	2	0	0.11	0.06724
GO:0005991	trehalose metabolic process	17	4	0.96	0.06789
GO:0034613	cellular protein localization	466	10	26.43	0.06849
GO:0046246	terpene biosynthetic process	20	4	1.13	0.06855
GO:0009698	phenylpropanoid metabolic process	95	6	5.39	0.06858
GO:0048878	chemical homeostasis	89	4	5.05	0.06877
GO:0009704	de-etiolation	4	1	0.23	0.06891
GO:0009954	proximal/distal pattern formation	8	2	0.45	0.06896
GO:0072593	reactive oxygen species metabolic process	96	5	5.44	0.06918
GO:0006886	intracellular protein transport	453	10	25.69	0.06983
GO:0006013	mannose metabolic process	7	0	0.4	0.07093
GO:0042592	homeostatic process	205	9	11.63	0.07115
GO:0046036	CTP metabolic process	8	0	0.45	0.07119
GO:0006241	CTP biosynthetic process	8	0	0.45	0.07119
GO:0009148	pyrimidine nucleoside triphosphate biosynthetic process	8	0	0.45	0.07119
GO:0009208	pyrimidine ribonucleoside triphosphate metabolic process	8	0	0.45	0.07119
GO:0009209	pyrimidine ribonucleoside triphosphate biosynthetic process	8	0	0.45	0.07119
GO:0072507	divalent inorganic cation homeostasis	13	1	0.74	0.07126
GO:0010483	pollen tube reception	2	1	0.11	0.07174
GO:0051703	intraspecies interaction between organisms	2	1	0.11	0.07174
GO:0010608	posttranscriptional regulation of gene expression	140	6	7.94	0.0718
GO:0009896	positive regulation of catabolic process	3	0	0.17	0.07197
GO:0010506	regulation of autophagy	3	0	0.17	0.07197
GO:0031331	positive regulation of cellular catabolic process	3	0	0.17	0.07197
GO:0016926	protein desumoylation	19	1	1.08	0.07219
GO:0051289	protein homotetramerization	3	2	0.17	0.07236
GO:0006200	ATP catabolic process	168	14	9.53	0.07248
GO:0009169	purine ribonucleoside monophosphate catabolic process	168	14	9.53	0.07248
GO:0009158	ribonucleoside monophosphate catabolic process	168	14	9.53	0.07248
GO:0009125	nucleoside monophosphate catabolic process	168	14	9.53	0.07248
GO:0009128	purine nucleoside monophosphate catabolic process	168	14	9.53	0.07248
GO:0031570	DNA integrity checkpoint	10	0	0.57	0.07272
GO:0052545	callose localization	25	5	1.42	0.07303
GO:0033037	polysaccharide localization	25	5	1.42	0.07303
GO:0000302	response to reactive oxygen species	135	19	7.66	0.07381
GO:0072350	tricarboxylic acid metabolic process	11	1	0.62	0.07411
GO:0000255	allantoin metabolic process	3	2	0.17	0.07484
GO:0006464	cellular protein modification process	1548	103	87.8	0.07571
GO:0036211	protein modification process	1548	103	87.8	0.07571
GO:0007169	transmembrane receptor protein tyrosine kinase signaling pathway	30	0	1.7	0.07581
GO:0000209	protein polyubiquitination	2	0	0.11	0.07583
GO:0043155	negative regulation of photosynthesis, light reaction	6	1	0.34	0.07794
GO:0010205	photoinhibition	6	1	0.34	0.07794
GO:0034394	protein localization to cell surface	3	0	0.17	0.07836
GO:0045184	establishment of protein localization	554	10	31.42	0.07838
GO:0009729	detection of brassinosteroid stimulus	2	0	0.11	0.07851
GO:0071555	cell wall organization	214	17	12.14	0.07852
GO:0050801	ion homeostasis	76	4	4.31	0.07865
GO:0042278	purine nucleoside metabolic process	389	21	22.06	0.07926
GO:0015846	polyamine transport	16	0	0.91	0.07926
GO:1901657	glycosyl compound metabolic process	488	23	27.68	0.07933
GO:0010118	stomatal movement	33	3	1.87	0.07971
GO:0009767	photosynthetic electron transport chain	39	5	2.21	0.07979
GO:0032272	negative regulation of protein polymerization	3	0	0.17	0.08009
GO:0009970	cellular response to sulfate starvation	3	2	0.17	0.08009
GO:0031333	negative regulation of protein complex assembly	3	0	0.17	0.08009
GO:0045117	azole transport	2	0	0.11	0.0804
GO:0015822	ornithine transport	2	0	0.11	0.0804
GO:0015817	histidine transport	2	0	0.11	0.0804
GO:0043413	macromolecule glycosylation	111	2	6.3	0.081
GO:0006486	protein glycosylation	111	2	6.3	0.081
GO:0009101	glycoprotein biosynthetic process	111	2	6.3	0.081
GO:0009056	catabolic process	1280	67	72.6	0.08124
GO:0008295	spermidine biosynthetic process	7	2	0.4	0.08356
GO:0046128	purine ribonucleoside metabolic process	388	21	22.01	0.08487
GO:0044262	cellular carbohydrate metabolic process	401	43	22.74	0.08618
GO:0010014	meristem initiation	56	3	3.18	0.08664
GO:0072348	sulfur compound transport	12	1	0.68	0.08682
GO:0010167	response to nitrate	31	6	1.76	0.08705
GO:0031440	regulation of mRNA 3'-end processing	2	0	0.11	0.08721
GO:0006573	valine metabolic process	10	0	0.57	0.0873
GO:0080060	integument development	2	0	0.11	0.0874
GO:0009152	purine ribonucleotide biosynthetic process	63	0	3.57	0.08751
GO:0065008	regulation of biological quality	483	24	27.39	0.08775
GO:0009070	serine family amino acid biosynthetic process	95	0	5.39	0.08783
GO:0055075	potassium ion homeostasis	4	1	0.23	0.08811
GO:1901137	carbohydrate derivative biosynthetic process	398	10	22.57	0.08813
GO:0006534	cysteine metabolic process	88	0	4.99	0.08888
GO:1901565	organonitrogen compound catabolic process	466	31	26.43	0.08928
GO:0019932	second-messenger-mediated signaling	23	2	1.3	0.08969
GO:0007389	pattern specification process	137	7	7.77	0.08996
GO:0019344	cysteine biosynthetic process	83	0	4.71	0.09011
GO:0006354	DNA-templated transcription, elongation	40	1	2.27	0.0903
GO:0051193	regulation of cofactor metabolic process	10	0	0.57	0.09045
GO:0033500	carbohydrate homeostasis	4	0	0.23	0.09099
GO:0010075	regulation of meristem growth	62	5	3.52	0.09149
GO:0051938	L-glutamate import	2	1	0.11	0.0915
GO:0051716	cellular response to stimulus	1248	81	70.78	0.09153
GO:0048640	negative regulation of developmental growth	2	0	0.11	0.09203
GO:0007154	cell communication	954	61	54.11	0.09377
GO:0044765	single-organism transport	1602	93	90.86	0.09377
GO:1901136	carbohydrate derivative catabolic process	340	21	19.28	0.09574
GO:0006359	regulation of transcription from RNA polymerase III promoter	2	0	0.11	0.09581
GO:0006383	transcription from RNA polymerase III promoter	2	0	0.11	0.09581
GO:0009220	pyrimidine ribonucleotide biosynthetic process	73	1	4.14	0.09589
GO:0009218	pyrimidine ribonucleotide metabolic process	73	1	4.14	0.09589
GO:0016051	carbohydrate biosynthetic process	397	34	22.52	0.09677
GO:0007167	enzyme linked receptor protein signaling pathway	32	0	1.81	0.09766
GO:0042026	protein refolding	10	2	0.57	0.09838
GO:0000160	phosphorelay signal transduction system	50	5	2.84	0.09846
GO:0046700	heterocycle catabolic process	425	25	24.1	0.09881
GO:0016075	rRNA catabolic process	4	0	0.23	0.09882
GO:0009065	glutamine family amino acid catabolic process	8	2	0.45	0.09893
GO:2000030	regulation of response to red or far red light	14	0	0.79	0.0997
GO:0019751	polyol metabolic process	65	12	3.69	0.10082
GO:0044723	single-organism carbohydrate metabolic process	761	52	43.16	0.10089
GO:0072521	purine-containing compound metabolic process	432	23	24.5	0.10124
GO:0030497	fatty acid elongation	2	1	0.11	0.10189
GO:0009953	dorsal/ventral pattern formation	2	0	0.11	0.10199
GO:0048262	determination of dorsal/ventral asymmetry	2	0	0.11	0.10199
GO:0016119	carotene metabolic process	12	0	0.68	0.10214
GO:0009106	lipoate metabolic process	18	0	1.02	0.10341
GO:0009838	abscission	18	2	1.02	0.10389
GO:0052386	cell wall thickening	13	4	0.74	0.10402
GO:0009808	lignin metabolic process	51	4	2.89	0.1044
GO:0006672	ceramide metabolic process	12	0	0.68	0.10493
GO:0051304	chromosome separation	2	0	0.11	0.10539
GO:0051307	meiotic chromosome separation	2	0	0.11	0.10539
GO:0000712	resolution of meiotic recombination intermediates	2	0	0.11	0.10539
GO:0071668	plant-type cell wall assembly	13	2	0.74	0.10593
GO:0030198	extracellular matrix organization	13	2	0.74	0.10593
GO:0043062	extracellular structure organization	13	2	0.74	0.10593
GO:0070726	cell wall assembly	13	2	0.74	0.10593
GO:0010215	cellulose microfibril organization	13	2	0.74	0.10593
GO:0015706	nitrate transport	35	6	1.99	0.10789
GO:0042787	protein ubiquitination involved in ubiquitin-dependent protein catabolic process	7	0	0.4	0.10855
GO:0009647	skotomorphogenesis	2	0	0.11	0.10936
GO:0044264	cellular polysaccharide metabolic process	313	32	17.75	0.11062
GO:0060918	auxin transport	56	3	3.18	0.1113
GO:0009914	hormone transport	56	3	3.18	0.1113
GO:0051592	response to calcium ion	7	2	0.4	0.11478
GO:0010023	proanthocyanidin biosynthetic process	4	0	0.23	0.11508
GO:0015808	L-alanine transport	2	0	0.11	0.11627
GO:0032328	alanine transport	2	0	0.11	0.11627
GO:0032262	pyrimidine nucleotide salvage	3	0	0.17	0.11716
GO:0044211	CTP salvage	3	0	0.17	0.11716
GO:0044206	UMP salvage	3	0	0.17	0.11716
GO:0043097	pyrimidine nucleoside salvage	3	0	0.17	0.11716
GO:0010138	pyrimidine ribonucleotide salvage	3	0	0.17	0.11716
GO:0034976	response to endoplasmic reticulum stress	92	15	5.22	0.11761
GO:0046903	secretion	47	1	2.67	0.11866
GO:0051346	negative regulation of hydrolase activity	23	0	1.3	0.11891
GO:0030162	regulation of proteolysis	23	0	1.3	0.11891
GO:0071365	cellular response to auxin stimulus	57	1	3.23	0.11892
GO:0032544	plastid translation	6	0	0.34	0.11893
GO:0043157	response to cation stress	4	0	0.23	0.11924
GO:0010216	maintenance of DNA methylation	2	0	0.11	0.11925
GO:0000096	sulfur amino acid metabolic process	156	4	8.85	0.11946
GO:1901293	nucleoside phosphate biosynthetic process	199	5	11.29	0.11977
GO:0009911	positive regulation of flower development	12	0	0.68	0.12087
GO:0006848	pyruvate transport	7	1	0.4	0.12187
GO:0009830	cell wall modification involved in abscission	4	0	0.23	0.12232
GO:0044277	cell wall disassembly	4	0	0.23	0.12232
GO:0019419	sulfate reduction	3	0	0.17	0.12268
GO:0044273	sulfur compound catabolic process	8	0	0.45	0.1251
GO:0015837	amine transport	2	1	0.11	0.1265
GO:0010099	regulation of photomorphogenesis	13	0	0.74	0.12752
GO:0043086	negative regulation of catalytic activity	112	12	6.35	0.12762
GO:0006820	anion transport	257	24	14.58	0.12776
GO:0034219	carbohydrate transmembrane transport	24	4	1.36	0.12821
GO:0090333	regulation of stomatal closure	3	1	0.17	0.12832
GO:0043562	cellular response to nitrogen levels	7	1	0.4	0.12857
GO:0006811	ion transport	653	54	37.04	0.1295
GO:0080180	2-methylguanosine metabolic process	2	0	0.11	0.13018
GO:0009799	specification of symmetry	34	1	1.93	0.131
GO:0009161	ribonucleoside monophosphate metabolic process	237	14	13.44	0.13147
GO:0045229	external encapsulating structure organization	237	18	13.44	0.13178
GO:0010305	leaf vascular tissue pattern formation	10	0	0.57	0.1323
GO:0009649	entrainment of circadian clock	6	1	0.34	0.13233
GO:0032940	secretion by cell	46	1	2.61	0.13236
GO:0032065	cortical protein anchoring	2	0	0.11	0.13279
GO:0051220	cytoplasmic sequestering of protein	2	0	0.11	0.13279
GO:0051224	negative regulation of protein transport	2	0	0.11	0.13279
GO:0006979	response to oxidative stress	276	31	15.65	0.13357
GO:0046416	D-amino acid metabolic process	4	0	0.23	0.13378
GO:0044270	cellular nitrogen compound catabolic process	427	24	24.22	0.13384
GO:0010076	maintenance of floral meristem identity	3	0	0.17	0.13455
GO:0030245	cellulose catabolic process	3	1	0.17	0.13511
GO:0051275	beta-glucan catabolic process	3	1	0.17	0.13511
GO:0009631	cold acclimation	11	1	0.62	0.13517
GO:0009141	nucleoside triphosphate metabolic process	358	19	20.3	0.13546
GO:0006429	leucyl-tRNA aminoacylation	2	0	0.11	0.13563
GO:0035266	meristem growth	63	5	3.57	0.13619
GO:0080154	regulation of fertilization	4	0	0.23	0.13728
GO:0080155	regulation of double fertilization forming a zygote and endosperm	4	0	0.23	0.13728
GO:0001560	regulation of cell growth by extracellular stimulus	1	1	0.06	0.13749
GO:0019428	allantoin biosynthetic process	1	1	0.06	0.13749
GO:0015672	monovalent inorganic cation transport	188	13	10.66	0.13781
GO:0042214	terpene metabolic process	30	4	1.7	0.1383
GO:0016071	mRNA metabolic process	175	6	9.93	0.13834
GO:0009555	pollen development	102	9	5.79	0.13836
GO:1901700	response to oxygen-containing compound	724	64	41.06	0.13848
GO:0009757	hexose mediated signaling	3	0	0.17	0.13872
GO:0001678	cellular glucose homeostasis	3	0	0.17	0.13872
GO:0042593	glucose homeostasis	3	0	0.17	0.13872
GO:0071326	cellular response to monosaccharide stimulus	3	0	0.17	0.13872
GO:0071331	cellular response to hexose stimulus	3	0	0.17	0.13872
GO:0071333	cellular response to glucose stimulus	3	0	0.17	0.13872
GO:0051156	glucose 6-phosphate metabolic process	3	0	0.17	0.13872
GO:0010255	glucose mediated signaling pathway	3	0	0.17	0.13872
GO:0005976	polysaccharide metabolic process	388	37	22.01	0.13904
GO:1900424	regulation of defense response to bacterium	1	1	0.06	0.13997
GO:0043467	regulation of generation of precursor metabolites and energy	9	1	0.51	0.14002
GO:0042548	regulation of photosynthesis, light reaction	9	1	0.51	0.14002
GO:0010222	stem vascular tissue pattern formation	3	0	0.17	0.14052
GO:0044267	cellular protein metabolic process	2381	145	135.04	0.14108
GO:0010086	embryonic root morphogenesis	1	1	0.06	0.14181
GO:0009163	nucleoside biosynthetic process	75	1	4.25	0.14233
GO:0042455	ribonucleoside biosynthetic process	75	1	4.25	0.14233
GO:0050896	response to stimulus	2992	216	169.69	0.14243
GO:0010528	regulation of transposition	2	1	0.11	0.14287
GO:0010529	negative regulation of transposition	2	1	0.11	0.14287
GO:0009798	axis specification	34	3	1.93	0.14302
GO:0048582	positive regulation of post-embryonic development	18	1	1.02	0.14378
GO:0080160	selenate transport	1	1	0.06	0.1445
GO:0017148	negative regulation of translation	5	0	0.28	0.14463
GO:0008272	sulfate transport	11	1	0.62	0.14484
GO:0034311	diol metabolic process	2	0	0.11	0.1456
GO:0034312	diol biosynthetic process	2	0	0.11	0.1456
GO:0000959	mitochondrial RNA metabolic process	5	0	0.28	0.14595
GO:0080156	mitochondrial mRNA modification	5	0	0.28	0.14595
GO:1900864	mitochondrial RNA modification	5	0	0.28	0.14595
GO:0009742	brassinosteroid mediated signaling pathway	23	2	1.3	0.14609
GO:0048545	response to steroid hormone	23	2	1.3	0.14609
GO:0043401	steroid hormone mediated signaling pathway	23	2	1.3	0.14609
GO:0071367	cellular response to brassinosteroid stimulus	23	2	1.3	0.14609
GO:0071383	cellular response to steroid hormone stimulus	23	2	1.3	0.14609
GO:0071277	cellular response to calcium ion	1	1	0.06	0.14663
GO:0071241	cellular response to inorganic substance	1	1	0.06	0.14663
GO:0071248	cellular response to metal ion	1	1	0.06	0.14663
GO:0006788	heme oxidation	3	0	0.17	0.14684
GO:0006101	citrate metabolic process	1	1	0.06	0.14688
GO:0000024	maltose biosynthetic process	1	1	0.06	0.14879
GO:0046369	galactose biosynthetic process	1	1	0.06	0.14919
GO:0015843	methylammonium transport	1	1	0.06	0.15048
GO:0055074	calcium ion homeostasis	9	1	0.51	0.15058
GO:0009855	determination of bilateral symmetry	33	1	1.87	0.15077
GO:0016048	detection of temperature stimulus	1	1	0.06	0.15127
GO:0042219	cellular modified amino acid catabolic process	4	0	0.23	0.15185
GO:0010346	shoot axis formation	3	0	0.17	0.15233
GO:0010223	secondary shoot formation	3	0	0.17	0.15233
GO:0001763	morphogenesis of a branching structure	3	0	0.17	0.15233
GO:0042743	hydrogen peroxide metabolic process	77	5	4.37	0.15383
GO:0019217	regulation of fatty acid metabolic process	3	0	0.17	0.15399
GO:0080140	regulation of jasmonic acid metabolic process	3	0	0.17	0.15399
GO:0006562	proline catabolic process	1	1	0.06	0.15419
GO:0015708	silicate transport	1	1	0.06	0.15459
GO:0009071	serine family amino acid catabolic process	26	1	1.47	0.15466
GO:0006528	asparagine metabolic process	3	1	0.17	0.15496
GO:0006529	asparagine biosynthetic process	3	1	0.17	0.15496
GO:0010817	regulation of hormone levels	167	8	9.47	0.15555
GO:0046401	lipopolysaccharide core region metabolic process	1	1	0.06	0.15576
GO:0009244	lipopolysaccharide core region biosynthetic process	1	1	0.06	0.15576
GO:0010157	response to chlorate	1	1	0.06	0.15658
GO:0070370	cellular heat acclimation	1	1	0.06	0.1572
GO:0010444	guard mother cell differentiation	1	1	0.06	0.15751
GO:0009451	RNA modification	181	8	10.27	0.15779
GO:0015991	ATP hydrolysis coupled proton transport	19	0	1.08	0.15783
GO:0015988	energy coupled proton transmembrane transport, against electrochemical gradient	19	0	1.08	0.15783
GO:0006081	cellular aldehyde metabolic process	185	8	10.49	0.15836
GO:0072522	purine-containing compound biosynthetic process	94	1	5.33	0.15837
GO:0010088	phloem development	1	1	0.06	0.15854
GO:0048838	release of seed from dormancy	1	1	0.06	0.16108
GO:0097438	exit from dormancy	1	1	0.06	0.16108
GO:0030007	cellular potassium ion homeostasis	3	1	0.17	0.16175
GO:0006003	fructose 2,6-bisphosphate metabolic process	1	1	0.06	0.16182
GO:0061025	membrane fusion	4	0	0.23	0.16227
GO:0044801	single-organism membrane fusion	4	0	0.23	0.16227
GO:0006598	polyamine catabolic process	8	2	0.45	0.16232
GO:0071484	cellular response to light intensity	1	1	0.06	0.16345
GO:0032879	regulation of localization	86	7	4.88	0.16355
GO:0033611	oxalate catabolic process	1	1	0.06	0.16424
GO:0044712	single-organism catabolic process	902	48	51.16	0.16608
GO:0009880	embryonic pattern specification	21	1	1.19	0.16644
GO:0030433	ER-associated ubiquitin-dependent protein catabolic process	6	1	0.34	0.16798
GO:0044030	regulation of DNA methylation	5	1	0.28	0.16916
GO:0030004	cellular monovalent inorganic cation homeostasis	6	1	0.34	0.16984
GO:0006434	seryl-tRNA aminoacylation	2	0	0.11	0.16996
GO:0015718	monocarboxylic acid transport	18	2	1.02	0.1704
GO:0009867	jasmonic acid mediated signaling pathway	54	3	3.06	0.17105
GO:0071395	cellular response to jasmonic acid stimulus	54	3	3.06	0.17105
GO:0009699	phenylpropanoid biosynthetic process	60	5	3.4	0.17147
GO:0008216	spermidine metabolic process	8	2	0.45	0.17185
GO:0000290	deadenylation-dependent decapping of nuclear-transcribed mRNA	1	0	0.06	0.17206
GO:0042780	tRNA 3'-end processing	3	0	0.17	0.17206
GO:0043628	ncRNA 3'-end processing	3	0	0.17	0.17206
GO:0008653	lipopolysaccharide metabolic process	3	1	0.17	0.17235
GO:0009103	lipopolysaccharide biosynthetic process	3	1	0.17	0.17235
GO:0006995	cellular response to nitrogen starvation	6	1	0.34	0.17238
GO:0006814	sodium ion transport	26	3	1.47	0.17245
GO:0010540	basipetal auxin transport	7	1	0.4	0.17274
GO:0009892	negative regulation of metabolic process	217	10	12.31	0.17282
GO:0002097	tRNA wobble base modification	2	0	0.11	0.17282
GO:0002098	tRNA wobble uridine modification	2	0	0.11	0.17282
GO:0065007	biological regulation	2735	160	155.12	0.17372
GO:0016197	endosomal transport	19	1	1.08	0.17387
GO:0006900	membrane budding	7	1	0.4	0.17414
GO:0006901	vesicle coating	7	1	0.4	0.17414
GO:0048268	clathrin coat assembly	7	1	0.4	0.17414
GO:0009741	response to brassinosteroid	36	5	2.04	0.1748
GO:0006397	mRNA processing	90	0	5.1	0.1748
GO:0090068	positive regulation of cell cycle process	3	1	0.17	0.17512
GO:0019722	calcium-mediated signaling	18	2	1.02	0.17609
GO:0031338	regulation of vesicle fusion	1	0	0.06	0.1766
GO:0009755	hormone-mediated signaling pathway	224	9	12.7	0.17715
GO:0071495	cellular response to endogenous stimulus	227	9	12.87	0.17751
GO:0009691	cytokinin biosynthetic process	8	1	0.45	0.17841
GO:0006741	NADP biosynthetic process	2	0	0.11	0.17848
GO:0010257	NADH dehydrogenase complex assembly	2	0	0.11	0.1788
GO:0010258	NADH dehydrogenase complex (plastoquinone) assembly	2	0	0.11	0.1788
GO:0019249	lactate biosynthetic process	1	0	0.06	0.17929
GO:0010078	maintenance of root meristem identity	3	0	0.17	0.17958
GO:0006353	DNA-templated transcription, termination	1	0	0.06	0.18025
GO:0016556	mRNA modification	53	6	3.01	0.18061
GO:0080029	cellular response to boron-containing substance levels	2	0	0.11	0.18096
GO:0010036	response to boron-containing substance	2	0	0.11	0.18096
GO:0008612	peptidyl-lysine modification to peptidyl-hypusine	4	0	0.23	0.1816
GO:0009167	purine ribonucleoside monophosphate metabolic process	224	14	12.7	0.18258
GO:0009126	purine nucleoside monophosphate metabolic process	224	14	12.7	0.18258
GO:0042723	thiamine-containing compound metabolic process	8	1	0.45	0.18302
GO:0006772	thiamine metabolic process	8	1	0.45	0.18302
GO:2000008	regulation of protein localization to cell surface	2	0	0.11	0.18314
GO:0070201	regulation of establishment of protein localization	4	0	0.23	0.18337
GO:0051223	regulation of protein transport	4	0	0.23	0.18337
GO:0032870	cellular response to hormone stimulus	226	9	12.82	0.18365
GO:0009202	deoxyribonucleoside triphosphate biosynthetic process	2	0	0.11	0.18379
GO:0009926	auxin polar transport	52	3	2.95	0.18393
GO:0048654	anther morphogenesis	3	0	0.17	0.18403
GO:0048655	anther wall tapetum morphogenesis	3	0	0.17	0.18403
GO:0048455	stamen formation	3	0	0.17	0.18403
GO:0000077	DNA damage checkpoint	9	0	0.51	0.1845
GO:0009124	nucleoside monophosphate biosynthetic process	66	0	3.74	0.18526
GO:0050685	positive regulation of mRNA processing	1	0	0.06	0.18529
GO:0061013	regulation of mRNA catabolic process	1	0	0.06	0.18529
GO:0061014	positive regulation of mRNA catabolic process	1	0	0.06	0.18529
GO:1900151	regulation of nuclear-transcribed mRNA catabolic process, deadenylation-dependent decay	1	0	0.06	0.18529
GO:0060211	regulation of nuclear-transcribed mRNA poly(A) tail shortening	1	0	0.06	0.18529
GO:0060213	positive regulation of nuclear-transcribed mRNA poly(A) tail shortening	1	0	0.06	0.18529
GO:0000291	nuclear-transcribed mRNA catabolic process, exonucleolytic	1	0	0.06	0.18529
GO:0000289	nuclear-transcribed mRNA poly(A) tail shortening	1	0	0.06	0.18529
GO:1903313	positive regulation of mRNA metabolic process	1	0	0.06	0.18529
GO:0031442	positive regulation of mRNA 3'-end processing	1	0	0.06	0.18529
GO:0045948	positive regulation of translational initiation	1	0	0.06	0.18529
GO:0030837	negative regulation of actin filament polymerization	2	0	0.11	0.18583
GO:0051693	actin filament capping	2	0	0.11	0.18583
GO:0046173	polyol biosynthetic process	41	8	2.33	0.18592
GO:0035999	tetrahydrofolate interconversion	10	0	0.57	0.18633
GO:0033314	mitotic DNA replication checkpoint	1	0	0.06	0.18674
GO:0010972	negative regulation of G2/M transition of mitotic cell cycle	1	0	0.06	0.18674
GO:0000076	DNA replication checkpoint	1	0	0.06	0.18674
GO:0044774	mitotic DNA integrity checkpoint	1	0	0.06	0.18674
GO:0044818	mitotic G2/M transition checkpoint	1	0	0.06	0.18674
GO:1902750	negative regulation of cell cycle G2/M phase transition	1	0	0.06	0.18674
GO:0045930	negative regulation of mitotic cell cycle	1	0	0.06	0.18674
GO:0009733	response to auxin	139	2	7.88	0.18738
GO:0045490	pectin catabolic process	26	2	1.47	0.18747
GO:0051761	sesquiterpene metabolic process	8	0	0.45	0.18748
GO:0051762	sesquiterpene biosynthetic process	8	0	0.45	0.18748
GO:0042759	long-chain fatty acid biosynthetic process	1	0	0.06	0.1879
GO:0009268	response to pH	2	0	0.11	0.18797
GO:0044248	cellular catabolic process	968	49	54.9	0.18882
GO:1901616	organic hydroxy compound catabolic process	14	1	0.79	0.18906
GO:0046164	alcohol catabolic process	14	1	0.79	0.18906
GO:0042779	tRNA 3'-trailer cleavage	1	0	0.06	0.18936
GO:0034414	tRNA 3'-trailer cleavage, endonucleolytic	1	0	0.06	0.18936
GO:0090116	C-5 methylation of cytosine	4	0	0.23	0.19046
GO:0009123	nucleoside monophosphate metabolic process	239	14	13.56	0.19119
GO:0009097	isoleucine biosynthetic process	9	0	0.51	0.19127
GO:0006549	isoleucine metabolic process	9	0	0.51	0.19127
GO:0034462	small-subunit processome assembly	1	0	0.06	0.19178
GO:0034471	ncRNA 5'-end processing	1	0	0.06	0.19178
GO:0000966	RNA 5'-end processing	1	0	0.06	0.19178
GO:0000967	rRNA 5'-end processing	1	0	0.06	0.19178
GO:0000460	maturation of 5.8S rRNA	1	0	0.06	0.19178
GO:0000466	maturation of 5.8S rRNA from tricistronic rRNA transcript (SSU-rRNA, 5.8S rRNA, LSU-rRNA)	1	0	0.06	0.19178
GO:0000480	endonucleolytic cleavage in 5'-ETS of tricistronic rRNA transcript (SSU-rRNA, 5.8S rRNA, LSU-rRNA)	1	0	0.06	0.19178
GO:0000472	endonucleolytic cleavage to generate mature 5'-end of SSU-rRNA from (SSU-rRNA, 5.8S rRNA, LSU-rRNA)	1	0	0.06	0.19178
GO:0000479	endonucleolytic cleavage of tricistronic rRNA transcript (SSU-rRNA, 5.8S rRNA, LSU-rRNA)	1	0	0.06	0.19178
GO:0000447	endonucleolytic cleavage in ITS1 to separate SSU-rRNA from 5.8S rRNA and LSU-rRNA from tricistronic rRNA transcript (SSU-rRNA, 5.8S rRNA, LSU-rRNA)	1	0	0.06	0.19178
GO:0010337	regulation of salicylic acid metabolic process	8	1	0.45	0.19188
GO:0055076	transition metal ion homeostasis	19	1	1.08	0.19242
GO:0044707	single-multicellular organism process	1375	68	77.98	0.19258
GO:0090056	regulation of chlorophyll metabolic process	9	0	0.51	0.19335
GO:1901401	regulation of tetrapyrrole metabolic process	9	0	0.51	0.19335
GO:0010024	phytochromobilin biosynthetic process	2	0	0.11	0.19339
GO:0051202	phytochromobilin metabolic process	2	0	0.11	0.19339
GO:0015698	inorganic anion transport	92	13	5.22	0.19533
GO:0070613	regulation of protein processing	1	0	0.06	0.19698
GO:0010954	positive regulation of protein processing	1	0	0.06	0.19698
GO:0045732	positive regulation of protein catabolic process	1	0	0.06	0.19698
GO:1903050	regulation of proteolysis involved in cellular protein catabolic process	1	0	0.06	0.19698
GO:1903052	positive regulation of proteolysis involved in cellular protein catabolic process	1	0	0.06	0.19698
GO:0045862	positive regulation of proteolysis	1	0	0.06	0.19698
GO:1903362	regulation of cellular protein catabolic process	1	0	0.06	0.19698
GO:1903317	regulation of protein maturation	1	0	0.06	0.19698
GO:1903319	positive regulation of protein maturation	1	0	0.06	0.19698
GO:0061136	regulation of proteasomal protein catabolic process	1	0	0.06	0.19698
GO:1901800	positive regulation of proteasomal protein catabolic process	1	0	0.06	0.19698
GO:0032434	regulation of proteasomal ubiquitin-dependent protein catabolic process	1	0	0.06	0.19698
GO:0032436	positive regulation of proteasomal ubiquitin-dependent protein catabolic process	1	0	0.06	0.19698
GO:1902582	single-organism intracellular transport	499	11	28.3	0.1971
GO:0055070	copper ion homeostasis	3	0	0.17	0.19719
GO:0048445	carpel morphogenesis	4	0	0.23	0.19726
GO:0009863	salicylic acid mediated signaling pathway	57	4	3.23	0.1978
GO:0071446	cellular response to salicylic acid stimulus	57	4	3.23	0.1978
GO:0000972	transcription-dependent tethering of RNA polymerase II gene DNA at nuclear periphery	1	0	0.06	0.19782
GO:0033517	myo-inositol hexakisphosphate metabolic process	34	7	1.93	0.19946
GO:0010264	myo-inositol hexakisphosphate biosynthetic process	34	7	1.93	0.19946
GO:0034754	cellular hormone metabolic process	47	4	2.67	0.19974
GO:0051596	methylglyoxal catabolic process	39	0	2.21	0.20002
GO:0009438	methylglyoxal metabolic process	39	0	2.21	0.20002
GO:0071310	cellular response to organic substance	344	17	19.51	0.20006
GO:0031627	telomeric loop formation	1	0	0.06	0.20068
GO:0030641	regulation of cellular pH	3	0	0.17	0.20087
GO:0051453	regulation of intracellular pH	3	0	0.17	0.20087
GO:0032501	multicellular organismal process	1442	71	81.78	0.20128
GO:0009772	photosynthetic electron transport in photosystem II	6	0	0.34	0.20139
GO:1903289	regulation of ATP catabolic process	4	2	0.23	0.20158
GO:0043462	regulation of ATPase activity	4	2	0.23	0.20158
GO:0045747	positive regulation of Notch signaling pathway	1	0	0.06	0.20221
GO:0007219	Notch signaling pathway	1	0	0.06	0.20221
GO:0008593	regulation of Notch signaling pathway	1	0	0.06	0.20221
GO:0000578	embryonic axis specification	6	1	0.34	0.20259
GO:0007164	establishment of tissue polarity	6	1	0.34	0.20259
GO:0051176	positive regulation of sulfur metabolic process	1	0	0.06	0.20276
GO:0007060	male meiosis chromosome segregation	1	0	0.06	0.20289
GO:0010091	trichome branching	9	0	0.51	0.20365
GO:0043243	positive regulation of protein complex disassembly	3	0	0.17	0.20375
GO:0000028	ribosomal small subunit assembly	3	0	0.17	0.20407
GO:0045292	mRNA cis splicing, via spliceosome	4	0	0.23	0.20441
GO:0043903	regulation of symbiosis, encompassing mutualism through parasitism	1	0	0.06	0.20486
GO:0050792	regulation of viral process	1	0	0.06	0.20486
GO:0000462	maturation of SSU-rRNA from tricistronic rRNA transcript (SSU-rRNA, 5.8S rRNA, LSU-rRNA)	7	1	0.4	0.20513
GO:0030490	maturation of SSU-rRNA	7	1	0.4	0.20513
GO:0043173	nucleotide salvage	5	0	0.28	0.20546
GO:0032886	regulation of microtubule-based process	4	0	0.23	0.20565
GO:0031110	regulation of microtubule polymerization or depolymerization	4	0	0.23	0.20565
GO:0070507	regulation of microtubule cytoskeleton organization	4	0	0.23	0.20565
GO:0000075	cell cycle checkpoint	13	0	0.74	0.20572
GO:0006574	valine catabolic process	1	0	0.06	0.20685
GO:0009901	anther dehiscence	3	0	0.17	0.20686
GO:0035235	ionotropic glutamate receptor signaling pathway	9	1	0.51	0.20744
GO:0007215	glutamate receptor signaling pathway	9	1	0.51	0.20744
GO:0031329	regulation of cellular catabolic process	48	3	2.72	0.20783
GO:0016310	phosphorylation	1184	84	67.15	0.20791
GO:0048033	heme o metabolic process	1	0	0.06	0.20829
GO:0048034	heme O biosynthetic process	1	0	0.06	0.20829
GO:0007530	sex determination	1	0	0.06	0.2086
GO:0006839	mitochondrial transport	86	2	4.88	0.20945
GO:0032922	circadian regulation of gene expression	1	0	0.06	0.21049
GO:0048523	negative regulation of cellular process	223	11	12.65	0.21118
GO:0080190	lateral growth	2	0	0.11	0.21118
GO:0080117	secondary growth	2	0	0.11	0.21118
GO:0009200	deoxyribonucleoside triphosphate metabolic process	5	0	0.28	0.2112
GO:0007585	respiratory gaseous exchange	4	0	0.23	0.21135
GO:0019252	starch biosynthetic process	94	9	5.33	0.21168
GO:0045454	cell redox homeostasis	86	5	4.88	0.21216
GO:1901068	guanosine-containing compound metabolic process	153	5	8.68	0.21294
GO:0018106	peptidyl-histidine phosphorylation	4	0	0.23	0.21294
GO:0042545	cell wall modification	103	7	5.84	0.2131
GO:0005513	detection of calcium ion	5	1	0.28	0.2131
GO:0010500	transmitting tissue development	1	0	0.06	0.21366
GO:0048462	carpel formation	1	0	0.06	0.21366
GO:0000212	meiotic spindle organization	2	0	0.11	0.21379
GO:0042274	ribosomal small subunit biogenesis	9	1	0.51	0.21439
GO:0048511	rhythmic process	36	2	2.04	0.21479
GO:0007623	circadian rhythm	36	2	2.04	0.21479
GO:0046368	GDP-L-fucose metabolic process	2	0	0.11	0.21514
GO:0042350	GDP-L-fucose biosynthetic process	2	0	0.11	0.21514
GO:0032958	inositol phosphate biosynthetic process	35	7	1.99	0.21543
GO:0007049	cell cycle	413	20	23.42	0.2162
GO:0033467	CMP-keto-3-deoxy-D-manno-octulosonic acid metabolic process	1	0	0.06	0.21654
GO:0033468	CMP-keto-3-deoxy-D-manno-octulosonic acid biosynthetic process	1	0	0.06	0.21654
GO:0080142	regulation of salicylic acid biosynthetic process	1	0	0.06	0.21712
GO:0009156	ribonucleoside monophosphate biosynthetic process	64	0	3.63	0.21728
GO:0010224	response to UV-B	26	1	1.47	0.2182
GO:0046109	uridine biosynthetic process	2	0	0.11	0.21833
GO:0071407	cellular response to organic cyclic compound	137	8	7.77	0.2184
GO:0003002	regionalization	93	6	5.27	0.21875
GO:0040014	regulation of multicellular organism growth	1	0	0.06	0.22095
GO:0035264	multicellular organism growth	1	0	0.06	0.22095
GO:0044282	small molecule catabolic process	195	11	11.06	0.22107
GO:0019478	D-amino acid catabolic process	3	0	0.17	0.22123
GO:0055114	oxidation-reduction process	1694	129	96.08	0.22139
GO:0048509	regulation of meristem development	78	5	4.42	0.22145
GO:0055082	cellular chemical homeostasis	57	3	3.23	0.22145
GO:0010587	miRNA catabolic process	1	0	0.06	0.22212
GO:0051512	positive regulation of unidimensional cell growth	1	0	0.06	0.22212
GO:0048639	positive regulation of developmental growth	1	0	0.06	0.22212
GO:0030307	positive regulation of cell growth	1	0	0.06	0.22212
GO:0045927	positive regulation of growth	1	0	0.06	0.22212
GO:0052543	callose deposition in cell wall	12	3	0.68	0.22279
GO:0006984	ER-nucleus signaling pathway	39	7	2.21	0.22297
GO:0005975	carbohydrate metabolic process	1182	81	67.04	0.2231
GO:0030327	prenylated protein catabolic process	1	0	0.06	0.22317
GO:0030328	prenylcysteine catabolic process	1	0	0.06	0.22317
GO:0030329	prenylcysteine metabolic process	1	0	0.06	0.22317
GO:0019243	methylglyoxal catabolic process to D-lactate	38	0	2.16	0.22424
GO:0006089	lactate metabolic process	38	0	2.16	0.22424
GO:0010234	anther wall tapetum cell fate specification	1	0	0.06	0.22435
GO:0048366	leaf development	144	5	8.17	0.22435
GO:0032781	positive regulation of ATPase activity	2	1	0.11	0.2262
GO:0018205	peptidyl-lysine modification	35	2	1.99	0.22634
GO:0043647	inositol phosphate metabolic process	44	8	2.5	0.22637
GO:0010478	chlororespiration	1	0	0.06	0.227
GO:0043686	co-translational protein modification	1	0	0.06	0.2278
GO:0046482	para-aminobenzoic acid metabolic process	16	2	0.91	0.2278
GO:0034486	vacuolar transmembrane transport	1	0	0.06	0.2292
GO:0090414	molybdate ion export from vacuole	1	0	0.06	0.2292
GO:0015689	molybdate ion transport	1	0	0.06	0.2292
GO:0006563	L-serine metabolic process	30	0	1.7	0.22963
GO:0051321	meiotic cell cycle	77	7	4.37	0.23022
GO:0051049	regulation of transport	74	6	4.2	0.23046
GO:0006284	base-excision repair	13	0	0.74	0.23089
GO:2000027	regulation of organ morphogenesis	2	0	0.11	0.23129
GO:0052547	regulation of peptidase activity	22	0	1.25	0.23184
GO:0010466	negative regulation of peptidase activity	22	0	1.25	0.23184
GO:0051241	negative regulation of multicellular organismal process	26	0	1.47	0.23202
GO:0019359	nicotinamide nucleotide biosynthetic process	8	0	0.45	0.23207
GO:0048527	lateral root development	23	1	1.3	0.23211
GO:0009996	negative regulation of cell fate specification	1	0	0.06	0.23222
GO:0010062	negative regulation of trichoblast fate specification	1	0	0.06	0.23222
GO:0010454	negative regulation of cell fate commitment	1	0	0.06	0.23222
GO:0048439	flower morphogenesis	17	3	0.96	0.23223
GO:0000097	sulfur amino acid biosynthetic process	133	4	7.54	0.23293
GO:0009395	phospholipid catabolic process	4	0	0.23	0.23294
GO:0048263	determination of dorsal identity	1	0	0.06	0.23377
GO:0046129	purine ribonucleoside biosynthetic process	60	1	3.4	0.23483
GO:0042451	purine nucleoside biosynthetic process	60	1	3.4	0.23483
GO:0007035	vacuolar acidification	1	0	0.06	0.23533
GO:0045851	pH reduction	1	0	0.06	0.23533
GO:0051452	intracellular pH reduction	1	0	0.06	0.23533
GO:1901698	response to nitrogen compound	166	15	9.41	0.23575
GO:0015937	coenzyme A biosynthetic process	6	0	0.34	0.23676
GO:0033866	nucleoside bisphosphate biosynthetic process	6	0	0.34	0.23676
GO:0034030	ribonucleoside bisphosphate biosynthetic process	6	0	0.34	0.23676
GO:0034033	purine nucleoside bisphosphate biosynthetic process	6	0	0.34	0.23676
GO:0071545	inositol phosphate catabolic process	6	1	0.34	0.23709
GO:0046855	inositol phosphate dephosphorylation	6	1	0.34	0.23709
GO:0046838	phosphorylated carbohydrate dephosphorylation	6	1	0.34	0.23709
GO:0009890	negative regulation of biosynthetic process	106	7	6.01	0.23764
GO:1903308	regulation of chromatin modification	3	0	0.17	0.23933
GO:1902275	regulation of chromatin organization	3	0	0.17	0.23933
GO:0006409	tRNA export from nucleus	1	0	0.06	0.23936
GO:0051031	tRNA transport	1	0	0.06	0.23936
GO:0007275	multicellular organismal development	1317	68	74.69	0.23946
GO:0009626	plant-type hypersensitive response	82	5	4.65	0.23974
GO:0034050	host programmed cell death induced by symbiont	82	5	4.65	0.23974
GO:0055088	lipid homeostasis	4	0	0.23	0.23983
GO:0046174	polyol catabolic process	12	1	0.68	0.23991
GO:0019725	cellular homeostasis	150	8	8.51	0.23995
GO:0046351	disaccharide biosynthetic process	26	5	1.47	0.24001
GO:0006950	response to stress	1652	138	93.69	0.24146
GO:0060860	regulation of floral organ abscission	3	0	0.17	0.24292
GO:0060862	negative regulation of floral organ abscission	3	0	0.17	0.24292
GO:0010112	regulation of systemic acquired resistance	1	0	0.06	0.24295
GO:0043171	peptide catabolic process	3	0	0.17	0.24328
GO:0006751	glutathione catabolic process	3	0	0.17	0.24328
GO:0046080	dUTP metabolic process	2	0	0.11	0.24347
GO:0009211	pyrimidine deoxyribonucleoside triphosphate metabolic process	2	0	0.11	0.24347
GO:0019464	glycine decarboxylation via glycine cleavage system	5	0	0.28	0.24366
GO:1902580	single-organism cellular localization	137	5	7.77	0.24369
GO:1902578	single-organism localization	137	5	7.77	0.24369
GO:0032101	regulation of response to external stimulus	9	1	0.51	0.24411
GO:0001578	microtubule bundle formation	2	0	0.11	0.24456
GO:0031112	positive regulation of microtubule polymerization or depolymerization	2	0	0.11	0.24456
GO:0031113	regulation of microtubule polymerization	2	0	0.11	0.24456
GO:0032456	endocytic recycling	2	0	0.11	0.24495
GO:0010069	zygote asymmetric cytokinesis in embryo sac	1	0	0.06	0.2456
GO:0010070	zygote asymmetric cell division	1	0	0.06	0.2456
GO:0007135	meiosis II	5	0	0.28	0.24613
GO:0090332	stomatal closure	4	1	0.23	0.24663
GO:0048580	regulation of post-embryonic development	156	7	8.85	0.24679
GO:0009311	oligosaccharide metabolic process	113	12	6.41	0.24687
GO:0046185	aldehyde catabolic process	42	0	2.38	0.24723
GO:0050730	regulation of peptidyl-tyrosine phosphorylation	1	0	0.06	0.24791
GO:0050732	negative regulation of peptidyl-tyrosine phosphorylation	1	0	0.06	0.24791
GO:0018108	peptidyl-tyrosine phosphorylation	1	0	0.06	0.24791
GO:0018212	peptidyl-tyrosine modification	1	0	0.06	0.24791
GO:0009933	meristem structural organization	86	4	4.88	0.24792
GO:0006022	aminoglycan metabolic process	23	2	1.3	0.24802
GO:0046490	isopentenyl diphosphate metabolic process	129	6	7.32	0.24832
GO:0009240	isopentenyl diphosphate biosynthetic process	129	6	7.32	0.24832
GO:0006535	cysteine biosynthetic process from serine	14	0	0.79	0.24857
GO:0009098	leucine biosynthetic process	3	0	0.17	0.24947
GO:0052837	thiazole biosynthetic process	2	1	0.11	0.24952
GO:0052838	thiazole metabolic process	2	1	0.11	0.24952
GO:0046484	oxazole or thiazole metabolic process	2	1	0.11	0.24952
GO:0018131	oxazole or thiazole biosynthetic process	2	1	0.11	0.24952
GO:0015893	drug transport	64	5	3.63	0.24978
GO:0006855	drug transmembrane transport	64	5	3.63	0.24978
GO:0042493	response to drug	64	5	3.63	0.24978
GO:0010381	attachment of peroxisome to chloroplast	1	0	0.06	0.24982
GO:0009168	purine ribonucleoside monophosphate biosynthetic process	51	0	2.89	0.25039
GO:0009127	purine nucleoside monophosphate biosynthetic process	51	0	2.89	0.25039
GO:0044092	negative regulation of molecular function	116	12	6.58	0.25088
GO:0042724	thiamine-containing compound biosynthetic process	7	1	0.4	0.25126
GO:0009228	thiamine biosynthetic process	7	1	0.4	0.25126
GO:1900865	chloroplast RNA modification	2	0	0.11	0.25132
GO:0009894	regulation of catabolic process	53	3	3.01	0.25157
GO:0019288	isopentenyl diphosphate biosynthetic process, methylerythritol 4-phosphate pathway	128	6	7.26	0.25162
GO:0019682	glyceraldehyde-3-phosphate metabolic process	128	6	7.26	0.25162
GO:0070925	organelle assembly	20	1	1.13	0.25209
GO:0048519	negative regulation of biological process	383	17	21.72	0.25241
GO:0048317	seed morphogenesis	2	0	0.11	0.25303
GO:0080001	mucilage extrusion from seed coat	1	0	0.06	0.25351
GO:0070887	cellular response to chemical stimulus	407	20	23.08	0.25358
GO:0007126	meiotic nuclear division	62	3	3.52	0.25378
GO:0006612	protein targeting to membrane	81	5	4.59	0.25414
GO:0003333	amino acid transmembrane transport	41	5	2.33	0.25452
GO:0000082	G1/S transition of mitotic cell cycle	1	0	0.06	0.25479
GO:0044843	cell cycle G1/S phase transition	1	0	0.06	0.25479
GO:0046497	nicotinate nucleotide metabolic process	1	0	0.06	0.25501
GO:0019357	nicotinate nucleotide biosynthetic process	1	0	0.06	0.25501
GO:0019358	nicotinate nucleotide salvage	1	0	0.06	0.25501
GO:0010363	regulation of plant-type hypersensitive response	68	5	3.86	0.25597
GO:0019673	GDP-mannose metabolic process	5	0	0.28	0.25615
GO:0035335	peptidyl-tyrosine dephosphorylation	24	2	1.36	0.25649
GO:0034440	lipid oxidation	83	1	4.71	0.25733
GO:0042549	photosystem II stabilization	1	0	0.06	0.25759
GO:0018027	peptidyl-lysine dimethylation	1	0	0.06	0.25774
GO:0036123	histone H3-K9 dimethylation	1	0	0.06	0.25774
GO:1900109	regulation of histone H3-K9 dimethylation	1	0	0.06	0.25774
GO:0033384	geranyl diphosphate biosynthetic process	1	0	0.06	0.25803
GO:0033385	geranylgeranyl diphosphate metabolic process	1	0	0.06	0.25803
GO:0033386	geranylgeranyl diphosphate biosynthetic process	1	0	0.06	0.25803
GO:0045337	farnesyl diphosphate biosynthetic process	1	0	0.06	0.25803
GO:0010941	regulation of cell death	87	5	4.93	0.25883
GO:0032197	transposition, RNA-mediated	1	0	0.06	0.25933
GO:0035065	regulation of histone acetylation	1	0	0.06	0.25933
GO:0035067	negative regulation of histone acetylation	1	0	0.06	0.25933
GO:0051574	positive regulation of histone H3-K9 methylation	1	0	0.06	0.25933
GO:1901983	regulation of protein acetylation	1	0	0.06	0.25933
GO:1901984	negative regulation of protein acetylation	1	0	0.06	0.25933
GO:0006344	maintenance of chromatin silencing	1	0	0.06	0.25933
GO:2000756	regulation of peptidyl-lysine acetylation	1	0	0.06	0.25933
GO:2000757	negative regulation of peptidyl-lysine acetylation	1	0	0.06	0.25933
GO:0031062	positive regulation of histone methylation	1	0	0.06	0.25933
GO:0031057	negative regulation of histone modification	1	0	0.06	0.25933
GO:0031058	positive regulation of histone modification	1	0	0.06	0.25933
GO:0090241	negative regulation of histone H4 acetylation	1	0	0.06	0.25933
GO:0090239	regulation of histone H4 acetylation	1	0	0.06	0.25933
GO:1903309	negative regulation of chromatin modification	1	0	0.06	0.25933
GO:0048581	negative regulation of post-embryonic development	25	0	1.42	0.25941
GO:0030808	regulation of nucleotide biosynthetic process	1	0	0.06	0.26041
GO:0080020	regulation of coenzyme A biosynthetic process	1	0	0.06	0.26041
GO:1900371	regulation of purine nucleotide biosynthetic process	1	0	0.06	0.26041
GO:0051196	regulation of coenzyme metabolic process	1	0	0.06	0.26041
GO:2001289	lipid X metabolic process	2	0	0.11	0.26066
GO:0051211	anisotropic cell growth	1	0	0.06	0.26085
GO:0046916	cellular transition metal ion homeostasis	12	1	0.68	0.26087
GO:0006261	DNA-dependent DNA replication	76	8	4.31	0.26088
GO:0002679	respiratory burst involved in defense response	18	1	1.02	0.26152
GO:0045730	respiratory burst	18	1	1.02	0.26152
GO:0031327	negative regulation of cellular biosynthetic process	103	6	5.84	0.26174
GO:0031589	cell-substrate adhesion	1	0	0.06	0.26209
GO:0007160	cell-matrix adhesion	1	0	0.06	0.26209
GO:0042351	'de novo' GDP-L-fucose biosynthetic process	1	0	0.06	0.26318
GO:0001736	establishment of planar polarity	5	1	0.28	0.26438
GO:0001738	morphogenesis of a polarized epithelium	5	1	0.28	0.26438
GO:0060627	regulation of vesicle-mediated transport	5	1	0.28	0.26438
GO:0009942	longitudinal axis specification	5	1	0.28	0.26438
GO:0002009	morphogenesis of an epithelium	5	1	0.28	0.26438
GO:0048729	tissue morphogenesis	5	1	0.28	0.26438
GO:0009266	response to temperature stimulus	304	39	17.24	0.26519
GO:0051568	histone H3-K4 methylation	2	0	0.11	0.26582
GO:0090436	leaf pavement cell development	2	0	0.11	0.26592
GO:0071804	cellular potassium ion transport	35	2	1.99	0.2665
GO:0071805	potassium ion transmembrane transport	35	2	1.99	0.2665
GO:0072600	establishment of protein localization to Golgi	1	0	0.06	0.26663
GO:0000042	protein targeting to Golgi	1	0	0.06	0.26663
GO:0000301	retrograde transport, vesicle recycling within Golgi	1	0	0.06	0.26663
GO:0034067	protein localization to Golgi apparatus	1	0	0.06	0.26663
GO:0006476	protein deacetylation	9	0	0.51	0.2672
GO:0035601	protein deacylation	9	0	0.51	0.2672
GO:0098732	macromolecule deacylation	9	0	0.51	0.2672
GO:0009081	branched-chain amino acid metabolic process	32	0	1.81	0.26721
GO:0009747	hexokinase-dependent signaling	2	0	0.11	0.26801
GO:0010077	maintenance of inflorescence meristem identity	3	0	0.17	0.26876
GO:0043067	regulation of programmed cell death	80	5	4.54	0.26924
GO:0009804	coumarin metabolic process	14	1	0.79	0.26964
GO:0009805	coumarin biosynthetic process	14	1	0.79	0.26964
GO:0010558	negative regulation of macromolecule biosynthetic process	102	6	5.79	0.27024
GO:2000113	negative regulation of cellular macromolecule biosynthetic process	102	6	5.79	0.27024
GO:0080111	DNA demethylation	1	0	0.06	0.27025
GO:0035510	DNA dealkylation	1	0	0.06	0.27025
GO:0034308	primary alcohol metabolic process	3	0	0.17	0.27158
GO:0071554	cell wall organization or biogenesis	357	24	20.25	0.27209
GO:0006882	cellular zinc ion homeostasis	4	0	0.23	0.27232
GO:0055069	zinc ion homeostasis	4	0	0.23	0.27232
GO:0009727	detection of ethylene stimulus	1	0	0.06	0.27278
GO:0009088	threonine biosynthetic process	5	0	0.28	0.27315
GO:0006595	polyamine metabolic process	20	4	1.13	0.27431
GO:0016104	triterpenoid biosynthetic process	27	0	1.53	0.27453
GO:0006722	triterpenoid metabolic process	27	0	1.53	0.27453
GO:0046937	phytochelatin metabolic process	3	0	0.17	0.27469
GO:0046938	phytochelatin biosynthetic process	3	0	0.17	0.27469
GO:0015766	disaccharide transport	5	1	0.28	0.27493
GO:0015770	sucrose transport	5	1	0.28	0.27493
GO:0015772	oligosaccharide transport	5	1	0.28	0.27493
GO:0048585	negative regulation of response to stimulus	72	5	4.08	0.27529
GO:0000374	Group III intron splicing	1	0	0.06	0.27585
GO:0051651	maintenance of location in cell	10	0	0.57	0.27588
GO:0030259	lipid glycosylation	10	0	0.57	0.27664
GO:0006074	(1->3)-beta-D-glucan metabolic process	11	2	0.62	0.27722
GO:0006075	(1->3)-beta-D-glucan biosynthetic process	11	2	0.62	0.27722
GO:0048571	long-day photoperiodism	4	0	0.23	0.27772
GO:0048574	long-day photoperiodism, flowering	4	0	0.23	0.27772
GO:0010082	regulation of root meristem growth	4	1	0.23	0.27832
GO:0010449	root meristem growth	4	1	0.23	0.27832
GO:0010492	maintenance of shoot apical meristem identity	5	0	0.28	0.27836
GO:0048496	maintenance of organ identity	1	0	0.06	0.27872
GO:0048497	maintenance of floral organ identity	1	0	0.06	0.27872
GO:0032851	positive regulation of Rab GTPase activity	23	1	1.3	0.27884
GO:0032320	positive regulation of Ras GTPase activity	23	1	1.3	0.27884
GO:0032313	regulation of Rab GTPase activity	23	1	1.3	0.27884
GO:0032482	Rab protein signal transduction	23	1	1.3	0.27884
GO:0032483	regulation of Rab protein signal transduction	23	1	1.3	0.27884
GO:0009643	photosynthetic acclimation	3	1	0.17	0.27965
GO:0046822	regulation of nucleocytoplasmic transport	1	0	0.06	0.28023
GO:0046824	positive regulation of nucleocytoplasmic transport	1	0	0.06	0.28023
GO:0046825	regulation of protein export from nucleus	1	0	0.06	0.28023
GO:0046827	positive regulation of protein export from nucleus	1	0	0.06	0.28023
GO:0018958	phenol-containing compound metabolic process	44	3	2.5	0.28033
GO:0019395	fatty acid oxidation	80	1	4.54	0.28113
GO:0006635	fatty acid beta-oxidation	80	1	4.54	0.28113
GO:0009132	nucleoside diphosphate metabolic process	8	1	0.45	0.28183
GO:0032502	developmental process	1514	76	85.87	0.28188
GO:2000021	regulation of ion homeostasis	2	0	0.11	0.28191
GO:0051240	positive regulation of multicellular organismal process	19	1	1.08	0.28257
GO:0006304	DNA modification	62	5	3.52	0.28301
GO:0044728	DNA methylation or demethylation	62	5	3.52	0.28301
GO:0009639	response to red or far red light	162	7	9.19	0.2837
GO:0009250	glucan biosynthetic process	184	17	10.44	0.28386
GO:0006436	tryptophanyl-tRNA aminoacylation	2	0	0.11	0.28407
GO:0045005	maintenance of fidelity involved in DNA-dependent DNA replication	1	0	0.06	0.28473
GO:2000243	positive regulation of reproductive process	13	0	0.74	0.28486
GO:0016121	carotene catabolic process	2	0	0.11	0.28526
GO:0016124	xanthophyll catabolic process	2	0	0.11	0.28526
GO:0016110	tetraterpenoid catabolic process	2	0	0.11	0.28526
GO:0016118	carotenoid catabolic process	2	0	0.11	0.28526
GO:0046247	terpene catabolic process	2	0	0.11	0.28526
GO:0010232	vascular transport	2	0	0.11	0.28613
GO:0010233	phloem transport	2	0	0.11	0.28613
GO:0009309	amine biosynthetic process	26	4	1.47	0.28615
GO:0042401	cellular biogenic amine biosynthetic process	26	4	1.47	0.28615
GO:0006401	RNA catabolic process	39	0	2.21	0.28676
GO:0009964	negative regulation of flavonoid biosynthetic process	1	0	0.06	0.28773
GO:0034637	cellular carbohydrate biosynthetic process	273	27	15.48	0.28776
GO:0007053	spindle assembly involved in male meiosis	1	0	0.06	0.28789
GO:0009971	anastral spindle assembly involved in male meiosis	1	0	0.06	0.28789
GO:0090306	spindle assembly involved in meiosis	1	0	0.06	0.28789
GO:0055048	anastral spindle assembly	1	0	0.06	0.28789
GO:0046039	GTP metabolic process	144	5	8.17	0.28819
GO:0010629	negative regulation of gene expression	181	7	10.27	0.28836
GO:0016120	carotene biosynthetic process	4	0	0.23	0.28864
GO:0051260	protein homooligomerization	9	2	0.51	0.28865
GO:0046271	phenylpropanoid catabolic process	23	0	1.3	0.29011
GO:0006825	copper ion transport	17	0	0.96	0.29021
GO:0051259	protein oligomerization	12	2	0.68	0.29027
GO:0007140	male meiosis	9	0	0.51	0.29035
GO:0007584	response to nutrient	1	0	0.06	0.29052
GO:0006879	cellular iron ion homeostasis	5	1	0.28	0.29073
GO:0019566	arabinose metabolic process	4	0	0.23	0.29112
GO:0018202	peptidyl-histidine modification	7	0	0.4	0.29118
GO:0031204	posttranslational protein targeting to membrane, translocation	1	0	0.06	0.29122
GO:0006620	posttranslational protein targeting to membrane	1	0	0.06	0.29122
GO:0010114	response to red light	50	4	2.84	0.29293
GO:0006862	nucleotide transport	29	2	1.64	0.29435
GO:0043547	positive regulation of GTPase activity	26	1	1.47	0.29486
GO:1900363	regulation of mRNA polyadenylation	1	0	0.06	0.29535
GO:0043101	purine-containing compound salvage	7	0	0.4	0.29561
GO:0090501	RNA phosphodiester bond hydrolysis	13	0	0.74	0.29577
GO:0090502	RNA phosphodiester bond hydrolysis, endonucleolytic	13	0	0.74	0.29577
GO:0080021	response to benzoic acid	3	0	0.17	0.29609
GO:0080135	regulation of cellular response to stress	72	5	4.08	0.2962
GO:0006527	arginine catabolic process	4	1	0.23	0.29895
GO:0072528	pyrimidine-containing compound biosynthetic process	96	3	5.44	0.2997
GO:0010033	response to organic substance	822	48	46.62	0.30007
GO:0046836	glycolipid transport	3	1	0.17	0.30032
GO:0007127	meiosis I	46	2	2.61	0.30042
GO:0009909	regulation of flower development	126	5	7.15	0.30096
GO:0010135	ureide metabolic process	1	0	0.06	0.30165
GO:0010136	ureide catabolic process	1	0	0.06	0.30165
GO:0042537	benzene-containing compound metabolic process	62	5	3.52	0.30205
GO:0006487	protein N-linked glycosylation	34	1	1.93	0.30259
GO:0009314	response to radiation	467	36	26.49	0.30309
GO:0050794	regulation of cellular process	2122	117	120.35	0.30319
GO:0072668	tubulin complex biogenesis	5	1	0.28	0.30339
GO:0007021	tubulin complex assembly	5	1	0.28	0.30339
GO:0051511	negative regulation of unidimensional cell growth	1	0	0.06	0.3034
GO:0075733	intracellular transport of virus	1	0	0.06	0.3034
GO:1901881	positive regulation of protein depolymerization	1	0	0.06	0.3034
GO:0031115	negative regulation of microtubule polymerization	1	0	0.06	0.3034
GO:0031117	positive regulation of microtubule depolymerization	1	0	0.06	0.3034
GO:0010605	negative regulation of macromolecule metabolic process	202	8	11.46	0.30388
GO:0005982	starch metabolic process	107	10	6.07	0.30411
GO:0051604	protein maturation	44	1	2.5	0.30467
GO:0051013	microtubule severing	1	0	0.06	0.30468
GO:0006023	aminoglycan biosynthetic process	2	1	0.11	0.30474
GO:0006024	glycosaminoglycan biosynthetic process	2	1	0.11	0.30474
GO:0000270	peptidoglycan metabolic process	2	1	0.11	0.30474
GO:0030203	glycosaminoglycan metabolic process	2	1	0.11	0.30474
GO:0009252	peptidoglycan biosynthetic process	2	1	0.11	0.30474
GO:0009273	peptidoglycan-based cell wall biogenesis	2	1	0.11	0.30474
GO:0016139	glycoside catabolic process	1	0	0.06	0.30524
GO:0007019	microtubule depolymerization	3	0	0.17	0.30541
GO:0031111	negative regulation of microtubule polymerization or depolymerization	3	0	0.17	0.30541
GO:0031114	regulation of microtubule depolymerization	3	0	0.17	0.30541
GO:0045787	positive regulation of cell cycle	7	1	0.4	0.30545
GO:0009873	ethylene-activated signaling pathway	20	1	1.13	0.30592
GO:0071369	cellular response to ethylene stimulus	20	1	1.13	0.30592
GO:0034264	isopentenyl adenine metabolic process	1	0	0.06	0.30604
GO:0034265	isopentenyl adenine biosynthetic process	1	0	0.06	0.30604
GO:0006448	regulation of translational elongation	12	1	0.68	0.30624
GO:0006425	glutaminyl-tRNA aminoacylation	1	0	0.06	0.30636
GO:0010155	regulation of proton transport	28	3	1.59	0.30656
GO:0051172	negative regulation of nitrogen compound metabolic process	98	6	5.56	0.30661
GO:0051276	chromosome organization	327	17	18.55	0.30703
GO:0051345	positive regulation of hydrolase activity	29	2	1.64	0.30722
GO:0048731	system development	1047	48	59.38	0.30742
GO:0022900	electron transport chain	93	5	5.27	0.30752
GO:0009652	thigmotropism	2	0	0.11	0.30814
GO:0006605	protein targeting	351	7	19.91	0.30842
GO:0016575	histone deacetylation	8	0	0.45	0.30943
GO:0044106	cellular amine metabolic process	74	7	4.2	0.30956
GO:0016480	negative regulation of transcription from RNA polymerase III promoter	1	0	0.06	0.30957
GO:0048856	anatomical structure development	1376	69	78.04	0.30987
GO:0009862	systemic acquired resistance, salicylic acid mediated signaling pathway	29	2	1.64	0.30995
GO:0019319	hexose biosynthetic process	69	6	3.91	0.3104
GO:0048532	anatomical structure arrangement	90	4	5.1	0.31058
GO:0009653	anatomical structure morphogenesis	598	29	33.92	0.31071
GO:0046512	sphingosine biosynthetic process	1	0	0.06	0.31118
GO:0006670	sphingosine metabolic process	1	0	0.06	0.31118
GO:0015936	coenzyme A metabolic process	8	1	0.45	0.31148
GO:0042255	ribosome assembly	6	0	0.34	0.31229
GO:0016122	xanthophyll metabolic process	9	1	0.51	0.31255
GO:0031146	SCF-dependent proteasomal ubiquitin-dependent protein catabolic process	3	0	0.17	0.3128
GO:0006437	tyrosyl-tRNA aminoacylation	1	0	0.06	0.31361
GO:0043153	entrainment of circadian clock by photoperiod	1	0	0.06	0.31377
GO:0019427	acetyl-CoA biosynthetic process from acetate	1	0	0.06	0.31393
GO:0031324	negative regulation of cellular metabolic process	122	8	6.92	0.31413
GO:0046274	lignin catabolic process	22	0	1.25	0.31499
GO:0045934	negative regulation of nucleobase-containing compound metabolic process	97	6	5.5	0.31632
GO:0006576	cellular biogenic amine metabolic process	70	7	3.97	0.31639
GO:0080162	intracellular auxin transport	3	0	0.17	0.31702
GO:0006090	pyruvate metabolic process	226	10	12.82	0.31808
GO:0050789	regulation of biological process	2543	147	144.23	0.31813
GO:0009249	protein lipoylation	3	0	0.17	0.3183
GO:0044767	single-organism developmental process	1469	73	83.32	0.31956
GO:0048766	root hair initiation	1	0	0.06	0.3198
GO:0006140	regulation of nucleotide metabolic process	41	3	2.33	0.32016
GO:1900542	regulation of purine nucleotide metabolic process	41	3	2.33	0.32016
GO:0009118	regulation of nucleoside metabolic process	41	3	2.33	0.32016
GO:0046283	anthocyanin-containing compound metabolic process	30	1	1.7	0.32028
GO:0015961	diadenosine polyphosphate catabolic process	1	0	0.06	0.32038
GO:0015965	diadenosine tetraphosphate metabolic process	1	0	0.06	0.32038
GO:0015967	diadenosine tetraphosphate catabolic process	1	0	0.06	0.32038
GO:0015959	diadenosine polyphosphate metabolic process	1	0	0.06	0.32038
GO:0072329	monocarboxylic acid catabolic process	98	3	5.56	0.32113
GO:0010440	stomatal lineage progression	11	1	0.62	0.32114
GO:0000266	mitochondrial fission	1	0	0.06	0.32235
GO:0048508	embryonic meristem development	27	1	1.53	0.32248
GO:0006880	intracellular sequestering of iron ion	1	0	0.06	0.32326
GO:0097577	sequestering of iron ion	1	0	0.06	0.32326
GO:0051238	sequestering of metal ion	1	0	0.06	0.32326
GO:0009107	lipoate biosynthetic process	6	0	0.34	0.32391
GO:0032784	regulation of DNA-templated transcription, elongation	7	0	0.4	0.32438
GO:0051883	killing of cells in other organism involved in symbiotic interaction	1	0	0.06	0.32458
GO:0051818	disruption of cells of other organism involved in symbiotic interaction	1	0	0.06	0.32458
GO:0001897	cytolysis by symbiont of host cells	1	0	0.06	0.32458
GO:0051801	cytolysis in other organism involved in symbiotic interaction	1	0	0.06	0.32458
GO:0019835	cytolysis	1	0	0.06	0.32458
GO:0019836	hemolysis by symbiont of host erythrocytes	1	0	0.06	0.32458
GO:0044179	hemolysis in other organism	1	0	0.06	0.32458
GO:0001907	killing by symbiont of host cells	1	0	0.06	0.32458
GO:0052331	hemolysis in other organism involved in symbiotic interaction	1	0	0.06	0.32458
GO:0044004	disruption by symbiont of host cell	1	0	0.06	0.32458
GO:0051715	cytolysis in other organism	1	0	0.06	0.32458
GO:0009934	regulation of meristem structural organization	4	0	0.23	0.32474
GO:0072657	protein localization to membrane	89	5	5.05	0.32505
GO:0090150	establishment of protein localization to membrane	89	5	5.05	0.32505
GO:0010507	negative regulation of autophagy	1	0	0.06	0.32524
GO:0031330	negative regulation of cellular catabolic process	1	0	0.06	0.32524
GO:0072662	protein localization to peroxisome	44	0	2.5	0.32524
GO:0072663	establishment of protein localization to peroxisome	44	0	2.5	0.32524
GO:0043574	peroxisomal transport	44	0	2.5	0.32524
GO:0006625	protein targeting to peroxisome	44	0	2.5	0.32524
GO:0045144	meiotic sister chromatid segregation	4	0	0.23	0.32581
GO:0051177	meiotic sister chromatid cohesion	4	0	0.23	0.32581
GO:0016043	cellular component organization	1541	66	87.4	0.326
GO:0009895	negative regulation of catabolic process	3	0	0.17	0.32614
GO:0071806	protein transmembrane transport	68	1	3.86	0.32695
GO:0065002	intracellular protein transmembrane transport	68	1	3.86	0.32695
GO:0006812	cation transport	458	34	25.98	0.3271
GO:0012501	programmed cell death	107	6	6.07	0.32734
GO:0009554	megasporogenesis	1	0	0.06	0.32756
GO:0043271	negative regulation of ion transport	1	0	0.06	0.32806
GO:0034756	regulation of iron ion transport	1	0	0.06	0.32806
GO:0034757	negative regulation of iron ion transport	1	0	0.06	0.32806
GO:0070417	cellular response to cold	1	0	0.06	0.32806
GO:0043043	peptide biosynthetic process	7	0	0.4	0.32899
GO:0005984	disaccharide metabolic process	100	11	5.67	0.32911
GO:1901463	regulation of tetrapyrrole biosynthetic process	8	0	0.45	0.32936
GO:0010380	regulation of chlorophyll biosynthetic process	8	0	0.45	0.32936
GO:0000188	inactivation of MAPK activity	1	0	0.06	0.32973
GO:0006094	gluconeogenesis	66	5	3.74	0.33044
GO:0009411	response to UV	70	4	3.97	0.33324
GO:0006465	signal peptide processing	7	0	0.4	0.33345
GO:0000271	polysaccharide biosynthetic process	276	23	15.65	0.33359
GO:0046051	UTP metabolic process	5	0	0.28	0.33364
GO:0006165	nucleoside diphosphate phosphorylation	5	0	0.28	0.33364
GO:0006183	GTP biosynthetic process	5	0	0.28	0.33364
GO:0006228	UTP biosynthetic process	5	0	0.28	0.33364
GO:0016458	gene silencing	147	6	8.34	0.33417
GO:0015985	energy coupled proton transport, down electrochemical gradient	16	0	0.91	0.33467
GO:0015986	ATP synthesis coupled proton transport	16	0	0.91	0.33467
GO:0006268	DNA unwinding involved in DNA replication	6	1	0.34	0.33556
GO:2000377	regulation of reactive oxygen species metabolic process	28	2	1.59	0.33556
GO:0046777	protein autophosphorylation	50	6	2.84	0.33605
GO:1902679	negative regulation of RNA biosynthetic process	95	6	5.39	0.33651
GO:0045892	negative regulation of transcription, DNA-templated	95	6	5.39	0.33651
GO:0051253	negative regulation of RNA metabolic process	95	6	5.39	0.33651
GO:0006878	cellular copper ion homeostasis	2	0	0.11	0.33882
GO:0071669	plant-type cell wall organization or biogenesis	157	6	8.9	0.33883
GO:0000280	nuclear division	102	3	5.79	0.33916
GO:0032877	positive regulation of DNA endoreduplication	2	1	0.11	0.33978
GO:2000105	positive regulation of DNA-dependent DNA replication	2	1	0.11	0.33978
GO:0045740	positive regulation of DNA replication	2	1	0.11	0.33978
GO:0016485	protein processing	22	1	1.25	0.34039
GO:0006000	fructose metabolic process	3	1	0.17	0.34126
GO:0032786	positive regulation of DNA-templated transcription, elongation	3	0	0.17	0.34156
GO:0046072	dTDP metabolic process	1	0	0.06	0.34186
GO:0006233	dTDP biosynthetic process	1	0	0.06	0.34186
GO:0009196	pyrimidine deoxyribonucleoside diphosphate metabolic process	1	0	0.06	0.34186
GO:0009197	pyrimidine deoxyribonucleoside diphosphate biosynthetic process	1	0	0.06	0.34186
GO:0009189	deoxyribonucleoside diphosphate biosynthetic process	1	0	0.06	0.34186
GO:0009133	nucleoside diphosphate biosynthetic process	1	0	0.06	0.34186
GO:0009138	pyrimidine nucleoside diphosphate metabolic process	1	0	0.06	0.34186
GO:0009139	pyrimidine nucleoside diphosphate biosynthetic process	1	0	0.06	0.34186
GO:0010268	brassinosteroid homeostasis	3	0	0.17	0.34274
GO:0044743	intracellular protein transmembrane import	67	1	3.8	0.34316
GO:0006270	DNA replication initiation	29	5	1.64	0.34331
GO:0010477	response to sulfur dioxide	1	0	0.06	0.34382
GO:0016054	organic acid catabolic process	180	10	10.21	0.34396
GO:0046395	carboxylic acid catabolic process	180	10	10.21	0.34396
GO:0032509	endosome transport via multivesicular body sorting pathway	4	1	0.23	0.34501
GO:0006342	chromatin silencing	61	5	3.46	0.34526
GO:0048827	phyllome development	282	9	15.99	0.34603
GO:0045901	positive regulation of translational elongation	2	0	0.11	0.34628
GO:0045905	positive regulation of translational termination	2	0	0.11	0.34628
GO:0006452	translational frameshifting	2	0	0.11	0.34628
GO:0006449	regulation of translational termination	2	0	0.11	0.34628
GO:0046167	glycerol-3-phosphate biosynthetic process	1	0	0.06	0.34638
GO:0009646	response to absence of light	11	1	0.62	0.34669
GO:1903046	meiotic cell cycle process	54	3	3.06	0.3467
GO:0015791	polyol transport	4	1	0.23	0.34706
GO:2000070	regulation of response to water deprivation	1	0	0.06	0.34715
GO:0080148	negative regulation of response to water deprivation	1	0	0.06	0.34715
GO:0022402	cell cycle process	309	15	17.53	0.34721
GO:0010087	phloem or xylem histogenesis	40	3	2.27	0.34724
GO:0031145	anaphase-promoting complex-dependent proteasomal ubiquitin-dependent protein catabolic process	2	0	0.11	0.34774
GO:1901069	guanosine-containing compound catabolic process	139	5	7.88	0.34774
GO:0006184	GTP catabolic process	139	5	7.88	0.34774
GO:0032527	protein exit from endoplasmic reticulum	1	0	0.06	0.34775
GO:0048280	vesicle fusion with Golgi apparatus	1	0	0.06	0.34775
GO:0010065	primary meristem tissue development	6	0	0.34	0.34806
GO:0030811	regulation of nucleotide catabolic process	40	3	2.27	0.34846
GO:0033121	regulation of purine nucleotide catabolic process	40	3	2.27	0.34846
GO:0010191	mucilage metabolic process	6	0	0.34	0.34848
GO:0009866	induced systemic resistance, ethylene mediated signaling pathway	1	0	0.06	0.34887
GO:0000910	cytokinesis	156	10	8.85	0.3491
GO:0006220	pyrimidine nucleotide metabolic process	86	2	4.88	0.34917
GO:0006301	postreplication repair	13	1	0.74	0.34919
GO:0046470	phosphatidylcholine metabolic process	10	0	0.57	0.34932
GO:0042439	ethanolamine-containing compound metabolic process	10	0	0.57	0.34932
GO:0006305	DNA alkylation	61	5	3.46	0.34999
GO:0006306	DNA methylation	61	5	3.46	0.34999
GO:0030258	lipid modification	123	5	6.98	0.35021
GO:0045814	negative regulation of gene expression, epigenetic	63	5	3.57	0.35073
GO:0045088	regulation of innate immune response	86	5	4.88	0.35107
GO:0009062	fatty acid catabolic process	95	3	5.39	0.35154
GO:0043174	nucleoside salvage	6	0	0.34	0.35186
GO:0006954	inflammatory response	6	0	0.34	0.35249
GO:0031123	RNA 3'-end processing	12	0	0.68	0.35302
GO:0034755	iron ion transmembrane transport	3	0	0.17	0.3533
GO:0016265	death	133	7	7.54	0.35376
GO:0008219	cell death	133	7	7.54	0.35376
GO:0015976	carbon utilization	6	1	0.34	0.35398
GO:2000026	regulation of multicellular organismal development	244	11	13.84	0.354
GO:0033478	UDP-rhamnose metabolic process	2	0	0.11	0.3542
GO:0010253	UDP-rhamnose biosynthetic process	2	0	0.11	0.3542
GO:0048825	cotyledon development	28	0	1.59	0.35491
GO:0015804	neutral amino acid transport	30	3	1.7	0.35501
GO:0006887	exocytosis	28	0	1.59	0.3555
GO:0040029	regulation of gene expression, epigenetic	168	8	9.53	0.35568
GO:0010269	response to selenium ion	1	0	0.06	0.35605
GO:0018282	metal incorporation into metallo-sulfur cluster	1	0	0.06	0.35605
GO:0018283	iron incorporation into metallo-sulfur cluster	1	0	0.06	0.35605
GO:0046131	pyrimidine ribonucleoside metabolic process	21	0	1.19	0.35641
GO:0006213	pyrimidine nucleoside metabolic process	21	0	1.19	0.35641
GO:0010107	potassium ion import	4	1	0.23	0.35656
GO:0042886	amide transport	36	2	2.04	0.35695
GO:0042445	hormone metabolic process	100	5	5.67	0.35697
GO:0051501	diterpene phytoalexin metabolic process	4	0	0.23	0.35726
GO:0051502	diterpene phytoalexin biosynthetic process	4	0	0.23	0.35726
GO:0051504	diterpene phytoalexin precursor biosynthetic process pathway	4	0	0.23	0.35726
GO:0042554	superoxide anion generation	1	0	0.06	0.35779
GO:0046110	xanthine metabolic process	1	0	0.06	0.35779
GO:0034968	histone lysine methylation	88	8	4.99	0.3581
GO:0006986	response to unfolded protein	35	5	1.99	0.3581
GO:0030968	endoplasmic reticulum unfolded protein response	35	5	1.99	0.3581
GO:0034620	cellular response to unfolded protein	35	5	1.99	0.3581
GO:0035967	cellular response to topologically incorrect protein	35	5	1.99	0.3581
GO:0036385	nucleoid DNA packaging	1	0	0.06	0.35883
GO:1900160	plastid DNA packaging	1	0	0.06	0.35883
GO:0019424	sulfide oxidation, using siroheme sulfite reductase	1	0	0.06	0.35883
GO:0019418	sulfide oxidation	1	0	0.06	0.35883
GO:0009958	positive gravitropism	8	0	0.45	0.35962
GO:0007264	small GTPase mediated signal transduction	125	4	7.09	0.35985
GO:0080172	petal epidermis patterning	1	0	0.06	0.35988
GO:0046364	monosaccharide biosynthetic process	80	6	4.54	0.36042
GO:0009416	response to light stimulus	440	36	24.96	0.36058
GO:0031053	primary miRNA processing	1	0	0.06	0.36102
GO:0048467	gynoecium development	81	2	4.59	0.36105
GO:0052542	defense response by callose deposition	17	2	0.96	0.36126
GO:0046083	adenine metabolic process	4	0	0.23	0.36162
GO:0046084	adenine biosynthetic process	4	0	0.23	0.36162
GO:0006168	adenine salvage	4	0	0.23	0.36162
GO:0043096	purine nucleobase salvage	4	0	0.23	0.36162
GO:0051445	regulation of meiotic cell cycle	6	1	0.34	0.36188
GO:0046488	phosphatidylinositol metabolic process	82	4	4.65	0.36202
GO:0002213	defense response to insect	6	1	0.34	0.36209
GO:0051093	negative regulation of developmental process	64	0	3.63	0.36341
GO:0051567	histone H3-K9 methylation	51	5	2.89	0.36381
GO:0009641	shade avoidance	3	0	0.17	0.36387
GO:0033865	nucleoside bisphosphate metabolic process	12	1	0.68	0.36389
GO:0033875	ribonucleoside bisphosphate metabolic process	12	1	0.68	0.36389
GO:0034032	purine nucleoside bisphosphate metabolic process	12	1	0.68	0.36389
GO:0008643	carbohydrate transport	74	8	4.2	0.36401
GO:0000086	G2/M transition of mitotic cell cycle	15	0	0.85	0.36419
GO:0044839	cell cycle G2/M phase transition	15	0	0.85	0.36419
GO:0010389	regulation of G2/M transition of mitotic cell cycle	15	0	0.85	0.36419
GO:1902749	regulation of cell cycle G2/M phase transition	15	0	0.85	0.36419
GO:0006400	tRNA modification	27	0	1.53	0.36449
GO:0052805	imidazole-containing compound catabolic process	1	0	0.06	0.36505
GO:0019556	histidine catabolic process to glutamate and formamide	1	0	0.06	0.36505
GO:0043606	formamide metabolic process	1	0	0.06	0.36505
GO:0006548	histidine catabolic process	1	0	0.06	0.36505
GO:0051094	positive regulation of developmental process	22	1	1.25	0.36541
GO:0009773	photosynthetic electron transport in photosystem I	24	4	1.36	0.36573
GO:0046438	D-cysteine metabolic process	2	0	0.11	0.36582
GO:0019447	D-cysteine catabolic process	2	0	0.11	0.36582
GO:0098581	detection of external biotic stimulus	3	0	0.17	0.36646
GO:0002220	innate immune response activating cell surface receptor signaling pathway	3	0	0.17	0.36646
GO:0002221	pattern recognition receptor signaling pathway	3	0	0.17	0.36646
GO:0002764	immune response-regulating signaling pathway	3	0	0.17	0.36646
GO:0002768	immune response-regulating cell surface receptor signaling pathway	3	0	0.17	0.36646
GO:0002752	cell surface pattern recognition receptor signaling pathway	3	0	0.17	0.36646
GO:0002757	immune response-activating signal transduction	3	0	0.17	0.36646
GO:0002758	innate immune response-activating signal transduction	3	0	0.17	0.36646
GO:0002429	immune response-activating cell surface receptor signaling pathway	3	0	0.17	0.36646
GO:0032490	detection of molecule of bacterial origin	3	0	0.17	0.36646
GO:0032494	response to peptidoglycan	3	0	0.17	0.36646
GO:0032499	detection of peptidoglycan	3	0	0.17	0.36646
GO:0046068	cGMP metabolic process	1	0	0.06	0.36682
GO:0052652	cyclic purine nucleotide metabolic process	1	0	0.06	0.36682
GO:0006182	cGMP biosynthetic process	1	0	0.06	0.36682
GO:0009190	cyclic nucleotide biosynthetic process	1	0	0.06	0.36682
GO:0009187	cyclic nucleotide metabolic process	1	0	0.06	0.36682
GO:0031425	chloroplast RNA processing	6	1	0.34	0.36683
GO:0023014	signal transduction by phosphorylation	171	15	9.7	0.36783
GO:0006869	lipid transport	58	3	3.29	0.36797
GO:0009629	response to gravity	54	4	3.06	0.36836
GO:0009788	negative regulation of abscisic acid-activated signaling pathway	11	0	0.62	0.36841
GO:1901420	negative regulation of response to alcohol	11	0	0.62	0.36841
GO:0009409	response to cold	160	11	9.07	0.36862
GO:0080051	cutin transport	2	0	0.11	0.36882
GO:0046688	response to copper ion	10	0	0.57	0.36903
GO:0009094	L-phenylalanine biosynthetic process	7	0	0.4	0.37012
GO:1902223	erythrose 4-phosphate/phosphoenolpyruvate family amino acid biosynthetic process	7	0	0.4	0.37012
GO:0009768	photosynthesis, light harvesting in photosystem I	3	0	0.17	0.37045
GO:0031408	oxylipin biosynthetic process	19	1	1.08	0.37048
GO:1903047	mitotic cell cycle process	92	5	5.22	0.37121
GO:0001666	response to hypoxia	16	2	0.91	0.3721
GO:0070482	response to oxygen levels	16	2	0.91	0.3721
GO:0036293	response to decreased oxygen levels	16	2	0.91	0.3721
GO:0019321	pentose metabolic process	35	3	1.99	0.37221
GO:1901941	(+)-epi-alpha-bisabolol metabolic process	1	0	0.06	0.37257
GO:1901943	(+)-epi-alpha-bisabolol biosynthetic process	1	0	0.06	0.37257
GO:0045339	farnesyl diphosphate catabolic process	1	0	0.06	0.37257
GO:0046189	phenol-containing compound biosynthetic process	40	3	2.27	0.37259
GO:0033044	regulation of chromosome organization	40	3	2.27	0.37295
GO:0008616	queuosine biosynthetic process	2	0	0.11	0.37296
GO:0046116	queuosine metabolic process	2	0	0.11	0.37296
GO:0009765	photosynthesis, light harvesting	26	2	1.47	0.37309
GO:0000023	maltose metabolic process	69	7	3.91	0.37332
GO:0051554	flavonol metabolic process	29	2	1.64	0.37416
GO:0051555	flavonol biosynthetic process	29	2	1.64	0.37416
GO:0010227	floral organ abscission	14	2	0.79	0.37474
GO:0009957	epidermal cell fate specification	6	1	0.34	0.37596
GO:0007034	vacuolar transport	71	0	4.03	0.37636
GO:0015979	photosynthesis	244	13	13.84	0.37733
GO:0009660	amyloplast organization	2	0	0.11	0.37889
GO:0010218	response to far red light	49	2	2.78	0.37959
GO:0008655	pyrimidine-containing compound salvage	4	0	0.23	0.37998
GO:0045132	meiotic chromosome segregation	28	3	1.59	0.38009
GO:0051606	detection of stimulus	39	4	2.21	0.38092
GO:0035265	organ growth	6	0	0.34	0.38101
GO:0032507	maintenance of protein location in cell	9	0	0.51	0.38109
GO:0015865	purine nucleotide transport	8	0	0.45	0.38118
GO:0051051	negative regulation of transport	5	0	0.28	0.38142
GO:1901502	ether catabolic process	1	0	0.06	0.3816
GO:1901503	ether biosynthetic process	1	0	0.06	0.3816
GO:0034310	primary alcohol catabolic process	1	0	0.06	0.3816
GO:0034309	primary alcohol biosynthetic process	1	0	0.06	0.3816
GO:0046273	lignan catabolic process	1	0	0.06	0.3816
GO:0019336	phenol-containing compound catabolic process	1	0	0.06	0.3816
GO:1902124	(+)-pinoresinol metabolic process	1	0	0.06	0.3816
GO:1902125	(+)-pinoresinol catabolic process	1	0	0.06	0.3816
GO:1902130	(+)-lariciresinol metabolic process	1	0	0.06	0.3816
GO:1902131	(+)-lariciresinol catabolic process	1	0	0.06	0.3816
GO:1902132	(+)-lariciresinol biosynthetic process	1	0	0.06	0.3816
GO:1902136	(-)-secoisolariciresinol metabolic process	1	0	0.06	0.3816
GO:1902138	(-)-secoisolariciresinol biosynthetic process	1	0	0.06	0.3816
GO:0000256	allantoin catabolic process	2	1	0.11	0.38181
GO:0006334	nucleosome assembly	46	4	2.61	0.38193
GO:0034728	nucleosome organization	46	4	2.61	0.38193
GO:0016572	histone phosphorylation	25	1	1.42	0.38212
GO:0061640	cytoskeleton-dependent cytokinesis	132	9	7.49	0.38216
GO:0048528	post-embryonic root development	26	1	1.47	0.38223
GO:0006026	aminoglycan catabolic process	21	1	1.19	0.38239
GO:0006030	chitin metabolic process	21	1	1.19	0.38239
GO:0006032	chitin catabolic process	21	1	1.19	0.38239
GO:1901072	glucosamine-containing compound catabolic process	21	1	1.19	0.38239
GO:0046348	amino sugar catabolic process	21	1	1.19	0.38239
GO:0015760	glucose-6-phosphate transport	2	1	0.11	0.38245
GO:0015812	gamma-aminobutyric acid transport	3	0	0.17	0.38267
GO:0015748	organophosphate ester transport	41	4	2.33	0.3828
GO:0044419	interspecies interaction between organisms	40	2	2.27	0.38316
GO:0044403	symbiosis, encompassing mutualism through parasitism	40	2	2.27	0.38316
GO:0009186	deoxyribonucleoside diphosphate metabolic process	3	1	0.17	0.38424
GO:0008361	regulation of cell size	23	1	1.3	0.3847
GO:0030150	protein import into mitochondrial matrix	5	0	0.28	0.38481
GO:0007000	nucleolus organization	9	0	0.51	0.38596
GO:0040007	growth	354	22	20.08	0.38616
GO:0051090	regulation of sequence-specific DNA binding transcription factor activity	3	0	0.17	0.38737
GO:0044070	regulation of anion transport	17	0	0.96	0.38762
GO:0046108	uridine metabolic process	3	0	0.17	0.38768
GO:0032515	negative regulation of phosphoprotein phosphatase activity	1	0	0.06	0.38929
GO:0010923	negative regulation of phosphatase activity	1	0	0.06	0.38929
GO:0051004	regulation of lipoprotein lipase activity	1	0	0.06	0.38929
GO:0016042	lipid catabolic process	131	5	7.43	0.38939
GO:0010424	DNA methylation on cytosine within a CG sequence	3	0	0.17	0.39067
GO:0035281	pre-miRNA export from nucleus	1	0	0.06	0.39111
GO:0071840	cellular component organization or biogenesis	1699	72	96.36	0.39177
GO:0010310	regulation of hydrogen peroxide metabolic process	26	2	1.47	0.3924
GO:0009566	fertilization	12	1	0.68	0.39355
GO:0009567	double fertilization forming a zygote and endosperm	12	1	0.68	0.39355
GO:0060003	copper ion export	7	0	0.4	0.39404
GO:0006402	mRNA catabolic process	34	0	1.93	0.39424
GO:0006294	nucleotide-excision repair, preincision complex assembly	1	0	0.06	0.3943
GO:0010213	non-photoreactive DNA repair	1	0	0.06	0.3943
GO:0044247	cellular polysaccharide catabolic process	12	1	0.68	0.39513
GO:0009251	glucan catabolic process	12	1	0.68	0.39513
GO:0048316	seed development	287	9	16.28	0.39516
GO:0048831	regulation of shoot system development	136	6	7.71	0.39577
GO:0009943	adaxial/abaxial axis specification	27	1	1.53	0.39646
GO:0000920	cytokinetic cell separation	1	0	0.06	0.39667
GO:0007108	cytokinesis, initiation of separation	1	0	0.06	0.39667
GO:0005985	sucrose metabolic process	17	1	0.96	0.39713
GO:0042149	cellular response to glucose starvation	1	0	0.06	0.39741
GO:0000079	regulation of cyclin-dependent protein serine/threonine kinase activity	23	0	1.3	0.39765
GO:0009063	cellular amino acid catabolic process	78	6	4.42	0.3981
GO:0009787	regulation of abscisic acid-activated signaling pathway	19	1	1.08	0.39824
GO:0031047	gene silencing by RNA	102	5	5.79	0.39835
GO:0016137	glycoside metabolic process	2	0	0.11	0.39866
GO:0010311	lateral root formation	8	1	0.45	0.39866
GO:0009696	salicylic acid metabolic process	39	3	2.21	0.39911
GO:1900150	regulation of defense response to fungus	3	0	0.17	0.3997
GO:0072527	pyrimidine-containing compound metabolic process	104	3	5.9	0.40002
GO:0045324	late endosome to vacuole transport	2	0	0.11	0.40022
GO:0000041	transition metal ion transport	60	5	3.4	0.40055
GO:0019058	viral life cycle	5	0	0.28	0.40175
GO:0046856	phosphatidylinositol dephosphorylation	9	2	0.51	0.40176
GO:0046839	phospholipid dephosphorylation	9	2	0.51	0.40176
GO:0034982	mitochondrial protein processing	3	0	0.17	0.40257
GO:0006627	protein processing involved in protein targeting to mitochondrion	3	0	0.17	0.40257
GO:0006493	protein O-linked glycosylation	2	0	0.11	0.40282
GO:0000098	sulfur amino acid catabolic process	5	0	0.28	0.40311
GO:0019877	diaminopimelate biosynthetic process	1	0	0.06	0.40385
GO:0009630	gravitropism	49	3	2.78	0.4042
GO:0035194	posttranscriptional gene silencing by RNA	69	2	3.91	0.40461
GO:1901926	cadinene metabolic process	4	0	0.23	0.40477
GO:1901928	cadinene biosynthetic process	4	0	0.23	0.40477
GO:0010275	NAD(P)H dehydrogenase complex assembly	4	0	0.23	0.40505
GO:0009082	branched-chain amino acid biosynthetic process	17	0	0.96	0.40576
GO:0006357	regulation of transcription from RNA polymerase II promoter	25	0	1.42	0.4061
GO:0006221	pyrimidine nucleotide biosynthetic process	84	2	4.76	0.40643
GO:0032103	positive regulation of response to external stimulus	2	0	0.11	0.40661
GO:0032104	regulation of response to extracellular stimulus	2	0	0.11	0.40661
GO:0032106	positive regulation of response to extracellular stimulus	2	0	0.11	0.40661
GO:0032107	regulation of response to nutrient levels	2	0	0.11	0.40661
GO:0032109	positive regulation of response to nutrient levels	2	0	0.11	0.40661
GO:0080040	positive regulation of cellular response to phosphate starvation	2	0	0.11	0.40661
GO:0001101	response to acid chemical	416	32	23.59	0.40724
GO:0070813	hydrogen sulfide metabolic process	2	0	0.11	0.40727
GO:0070814	hydrogen sulfide biosynthetic process	2	0	0.11	0.40727
GO:0005997	xylulose metabolic process	1	0	0.06	0.40737
GO:0003156	regulation of organ formation	1	0	0.06	0.40774
GO:0098656	anion transmembrane transport	66	6	3.74	0.40807
GO:0010565	regulation of cellular ketone metabolic process	22	1	1.25	0.40922
GO:0034635	glutathione transport	1	0	0.06	0.40941
GO:0016116	carotenoid metabolic process	84	5	4.76	0.40979
GO:0016108	tetraterpenoid metabolic process	84	5	4.76	0.40979
GO:0000060	protein import into nucleus, translocation	1	0	0.06	0.41006
GO:0051239	regulation of multicellular organismal process	253	11	14.35	0.41008
GO:0043244	regulation of protein complex disassembly	9	0	0.51	0.41046
GO:0050776	regulation of immune response	89	6	5.05	0.411
GO:0045793	positive regulation of cell size	2	1	0.11	0.41108
GO:0031328	positive regulation of cellular biosynthetic process	157	7	8.9	0.41313
GO:0010050	vegetative phase change	9	0	0.51	0.41316
GO:2000242	negative regulation of reproductive process	18	0	1.02	0.41335
GO:0009744	response to sucrose	64	7	3.63	0.41337
GO:0034285	response to disaccharide	64	7	3.63	0.41337
GO:0043269	regulation of ion transport	61	5	3.46	0.41341
GO:0010564	regulation of cell cycle process	46	1	2.61	0.41352
GO:0030488	tRNA methylation	6	0	0.34	0.41357
GO:0009719	response to endogenous stimulus	519	30	29.44	0.41389
GO:0016558	protein import into peroxisome matrix	42	0	2.38	0.41405
GO:0051248	negative regulation of protein metabolic process	20	1	1.13	0.4144
GO:0016255	attachment of GPI anchor to protein	2	0	0.11	0.41464
GO:0010067	procambium histogenesis	5	0	0.28	0.41503
GO:0033692	cellular polysaccharide biosynthetic process	246	22	13.95	0.41505
GO:0048359	mucilage metabolic process involved in seed coat development	5	0	0.28	0.41545
GO:0010192	mucilage biosynthetic process	5	0	0.28	0.41545
GO:0010508	positive regulation of autophagy	1	0	0.06	0.41603
GO:0000956	nuclear-transcribed mRNA catabolic process	32	0	1.81	0.41649
GO:0000278	mitotic cell cycle	152	7	8.62	0.41656
GO:0051446	positive regulation of meiotic cell cycle	2	1	0.11	0.41675
GO:0048440	carpel development	75	2	4.25	0.41752
GO:0016441	posttranscriptional gene silencing	79	2	4.48	0.41774
GO:0071577	zinc ion transmembrane transport	12	2	0.68	0.41792
GO:0006829	zinc ion transport	12	2	0.68	0.41792
GO:0015740	C4-dicarboxylate transport	11	0	0.62	0.41889
GO:0009310	amine catabolic process	32	4	1.81	0.41991
GO:0042402	cellular biogenic amine catabolic process	32	4	1.81	0.41991
GO:0006004	fucose metabolic process	2	0	0.11	0.42007
GO:0042353	fucose biosynthetic process	2	0	0.11	0.42007
GO:0072665	protein localization to vacuole	65	0	3.69	0.42051
GO:0072666	establishment of protein localization to vacuole	65	0	3.69	0.42051
GO:0006623	protein targeting to vacuole	65	0	3.69	0.42051
GO:0051495	positive regulation of cytoskeleton organization	43	3	2.44	0.42092
GO:0019216	regulation of lipid metabolic process	20	0	1.13	0.42111
GO:0002831	regulation of response to biotic stimulus	7	1	0.4	0.42238
GO:0019674	NAD metabolic process	9	0	0.51	0.42245
GO:0019363	pyridine nucleotide biosynthetic process	9	0	0.51	0.42245
GO:0010016	shoot system morphogenesis	152	7	8.62	0.42296
GO:0048465	corolla development	25	0	1.42	0.4234
GO:0048441	petal development	25	0	1.42	0.4234
GO:0009791	post-embryonic development	787	31	44.64	0.42382
GO:0043617	cellular response to sucrose starvation	1	0	0.06	0.42382
GO:0009736	cytokinin-activated signaling pathway	9	1	0.51	0.42433
GO:0071368	cellular response to cytokinin stimulus	9	1	0.51	0.42433
GO:0010541	acropetal auxin transport	3	0	0.17	0.42472
GO:0044205	'de novo' UMP biosynthetic process	3	0	0.17	0.42521
GO:0015700	arsenite transport	1	0	0.06	0.42543
GO:0042761	very long-chain fatty acid biosynthetic process	4	0	0.23	0.42543
GO:0010493	Lewis a epitope biosynthetic process	3	1	0.17	0.42586
GO:0034605	cellular response to heat	2	1	0.11	0.42607
GO:0042256	mature ribosome assembly	2	0	0.11	0.42634
GO:0032506	cytokinetic process	60	5	3.4	0.42722
GO:0045900	negative regulation of translational elongation	2	0	0.11	0.42741
GO:0070192	chromosome organization involved in meiosis	23	1	1.3	0.42775
GO:0048515	spermatid differentiation	1	0	0.06	0.42798
GO:0007281	germ cell development	1	0	0.06	0.42798
GO:0007286	spermatid development	1	0	0.06	0.42798
GO:0048240	sperm capacitation	1	0	0.06	0.42798
GO:0044364	disruption of cells of other organism	3	0	0.17	0.42832
GO:0031640	killing of cells of other organism	3	0	0.17	0.42832
GO:0001906	cell killing	3	0	0.17	0.42832
GO:0019755	one-carbon compound transport	5	1	0.28	0.42897
GO:0043966	histone H3 acetylation	2	0	0.11	0.42928
GO:2000028	regulation of photoperiodism, flowering	1	0	0.06	0.4294
GO:0048586	regulation of long-day photoperiodism, flowering	1	0	0.06	0.4294
GO:0048578	positive regulation of long-day photoperiodism, flowering	1	0	0.06	0.4294
GO:0010378	temperature compensation of the circadian clock	1	0	0.06	0.4294
GO:1901070	guanosine-containing compound biosynthetic process	7	0	0.4	0.42977
GO:0080158	chloroplast ribulose bisphosphate carboxylase complex biogenesis	1	0	0.06	0.43045
GO:1901259	chloroplast rRNA processing	1	0	0.06	0.43045
GO:0046098	guanine metabolic process	1	0	0.06	0.43064
GO:0046100	hypoxanthine metabolic process	1	0	0.06	0.43064
GO:0009668	plastid membrane organization	112	4	6.35	0.43068
GO:0010027	thylakoid membrane organization	112	4	6.35	0.43068
GO:0048448	stamen morphogenesis	6	0	0.34	0.43087
GO:0080168	abscisic acid transport	1	0	0.06	0.43244
GO:0046864	isoprenoid transport	1	0	0.06	0.43244
GO:0046865	terpenoid transport	1	0	0.06	0.43244
GO:0010557	positive regulation of macromolecule biosynthetic process	155	7	8.79	0.43276
GO:0010152	pollen maturation	6	0	0.34	0.43296
GO:0009445	putrescine metabolic process	2	1	0.11	0.43331
GO:0009446	putrescine biosynthetic process	2	1	0.11	0.43331
GO:0010447	response to acidic pH	1	0	0.06	0.43358
GO:0071616	acyl-CoA biosynthetic process	11	0	0.62	0.43435
GO:0035384	thioester biosynthetic process	11	0	0.62	0.43435
GO:0002238	response to molecule of fungal origin	9	0	0.51	0.43486
GO:0019253	reductive pentose-phosphate cycle	7	1	0.4	0.43502
GO:0019685	photosynthesis, dark reaction	7	1	0.4	0.43502
GO:0010876	lipid localization	85	3	4.82	0.43616
GO:0009558	embryo sac cellularization	3	1	0.17	0.43655
GO:0044275	cellular carbohydrate catabolic process	20	1	1.13	0.43689
GO:0009559	embryo sac central cell differentiation	10	2	0.57	0.43694
GO:0010197	polar nucleus fusion	10	2	0.57	0.43694
GO:0071514	genetic imprinting	4	0	0.23	0.4374
GO:0006349	regulation of gene expression by genetic imprinting	4	0	0.23	0.4374
GO:0009415	response to water	145	13	8.22	0.43756
GO:0009581	detection of external stimulus	16	1	0.91	0.43799
GO:0032365	intracellular lipid transport	1	0	0.06	0.43816
GO:0051865	protein autoubiquitination	3	1	0.17	0.43871
GO:0036260	RNA capping	4	0	0.23	0.43874
GO:0036265	RNA (guanine-N7)-methylation	4	0	0.23	0.43874
GO:0009452	7-methylguanosine RNA capping	4	0	0.23	0.43874
GO:0016487	farnesol metabolic process	1	0	0.06	0.43893
GO:0044802	single-organism membrane organization	200	8	11.34	0.4393
GO:0010498	proteasomal protein catabolic process	95	6	5.39	0.43952
GO:0000245	spliceosomal complex assembly	2	0	0.11	0.43952
GO:0042127	regulation of cell proliferation	33	2	1.87	0.43982
GO:0032273	positive regulation of protein polymerization	42	3	2.38	0.44162
GO:0031334	positive regulation of protein complex assembly	42	3	2.38	0.44162
GO:0010117	photoprotection	2	1	0.11	0.44223
GO:0010119	regulation of stomatal movement	16	1	0.91	0.44254
GO:0006096	glycolytic process	101	4	5.73	0.44284
GO:0002237	response to molecule of bacterial origin	21	0	1.19	0.44305
GO:0006325	chromatin organization	253	13	14.35	0.44312
GO:0006302	double-strand break repair	45	1	2.55	0.44337
GO:0015833	peptide transport	32	2	1.81	0.44396
GO:0006857	oligopeptide transport	32	2	1.81	0.44396
GO:0009817	defense response to fungus, incompatible interaction	20	0	1.13	0.44418
GO:0043649	dicarboxylic acid catabolic process	2	1	0.11	0.44427
GO:0006520	cellular amino acid metabolic process	542	21	30.74	0.4443
GO:0006633	fatty acid biosynthetic process	141	8	8	0.44549
GO:0043069	negative regulation of programmed cell death	39	2	2.21	0.44561
GO:0000303	response to superoxide	10	0	0.57	0.44579
GO:0000305	response to oxygen radical	10	0	0.57	0.44579
GO:0048869	cellular developmental process	498	26	28.24	0.4459
GO:0050793	regulation of developmental process	319	16	18.09	0.44716
GO:0033240	positive regulation of cellular amine metabolic process	1	0	0.06	0.44728
GO:0045764	positive regulation of cellular amino acid metabolic process	1	0	0.06	0.44728
GO:0090354	regulation of auxin metabolic process	1	0	0.06	0.44728
GO:0090355	positive regulation of auxin metabolic process	1	0	0.06	0.44728
GO:0090357	regulation of tryptophan metabolic process	1	0	0.06	0.44728
GO:0090358	positive regulation of tryptophan metabolic process	1	0	0.06	0.44728
GO:0032350	regulation of hormone metabolic process	1	0	0.06	0.44728
GO:0032352	positive regulation of hormone metabolic process	1	0	0.06	0.44728
GO:0009827	plant-type cell wall modification	42	0	2.38	0.44732
GO:0080152	regulation of reductive pentose-phosphate cycle	2	1	0.11	0.4474
GO:0080153	negative regulation of reductive pentose-phosphate cycle	2	1	0.11	0.4474
GO:0010110	regulation of photosynthesis, dark reaction	2	1	0.11	0.4474
GO:0045912	negative regulation of carbohydrate metabolic process	2	1	0.11	0.4474
GO:0032787	monocarboxylic acid metabolic process	636	32	36.07	0.44753
GO:0070328	triglyceride homeostasis	1	0	0.06	0.44815
GO:0055090	acylglycerol homeostasis	1	0	0.06	0.44815
GO:0055091	phospholipid homeostasis	1	0	0.06	0.44815
GO:0055089	fatty acid homeostasis	1	0	0.06	0.44815
GO:0009813	flavonoid biosynthetic process	82	9	4.65	0.44859
GO:0009072	aromatic amino acid family metabolic process	115	5	6.52	0.44898
GO:0009888	tissue development	419	25	23.76	0.44933
GO:0006903	vesicle targeting	3	1	0.17	0.45019
GO:0048199	vesicle targeting, to, from or within Golgi	3	1	0.17	0.45019
GO:0048209	regulation of vesicle targeting, to, from or within Golgi	3	1	0.17	0.45019
GO:0048638	regulation of developmental growth	100	7	5.67	0.45051
GO:0030154	cell differentiation	378	16	21.44	0.45058
GO:0007172	signal complex assembly	1	0	0.06	0.45085
GO:0009725	response to hormone	483	26	27.39	0.4509
GO:0009944	polarity specification of adaxial/abaxial axis	26	1	1.47	0.45094
GO:0065001	specification of axis polarity	26	1	1.47	0.45094
GO:1901564	organonitrogen compound metabolic process	1406	64	79.74	0.45217
GO:0000911	cytokinesis by cell plate formation	56	5	3.18	0.45227
GO:1902410	mitotic cytokinetic process	56	5	3.18	0.45227
GO:0000281	mitotic cytokinesis	56	5	3.18	0.45227
GO:0032876	negative regulation of DNA endoreduplication	1	0	0.06	0.45278
GO:2000104	negative regulation of DNA-dependent DNA replication	1	0	0.06	0.45278
GO:0033043	regulation of organelle organization	100	5	5.67	0.45307
GO:0007026	negative regulation of microtubule depolymerization	2	0	0.11	0.45355
GO:0033542	fatty acid beta-oxidation, unsaturated, even number	1	0	0.06	0.45404
GO:0048522	positive regulation of cellular process	351	20	19.91	0.45601
GO:0072594	establishment of protein localization to organelle	279	2	15.82	0.4562
GO:0048466	androecium development	64	1	3.63	0.45625
GO:0048443	stamen development	64	1	3.63	0.45625
GO:0043620	regulation of DNA-templated transcription in response to stress	1	0	0.06	0.45627
GO:0043618	regulation of transcription from RNA polymerase II promoter in response to stress	1	0	0.06	0.45627
GO:0061392	regulation of transcription from RNA polymerase II promoter in response to osmotic stress	1	0	0.06	0.45627
GO:0061416	regulation of transcription from RNA polymerase II promoter in response to salt stress	1	0	0.06	0.45627
GO:0071230	cellular response to amino acid stimulus	1	0	0.06	0.45637
GO:1901071	glucosamine-containing compound metabolic process	23	1	1.3	0.45643
GO:0048569	post-embryonic organ development	214	8	12.14	0.45645
GO:0022610	biological adhesion	41	6	2.33	0.45669
GO:0007155	cell adhesion	41	6	2.33	0.45669
GO:1902589	single-organism organelle organization	510	21	28.93	0.45684
GO:0000165	MAPK cascade	153	13	8.68	0.4572
GO:0042744	hydrogen peroxide catabolic process	34	2	1.93	0.45839
GO:0007059	chromosome segregation	68	6	3.86	0.45848
GO:2000603	regulation of secondary growth	1	0	0.06	0.45958
GO:2000604	negative regulation of secondary growth	1	0	0.06	0.45958
GO:0048193	Golgi vesicle transport	150	4	8.51	0.46072
GO:0051503	adenine nucleotide transport	6	0	0.34	0.46128
GO:0055122	response to very low light intensity stimulus	2	0	0.11	0.46151
GO:0031348	negative regulation of defense response	43	3	2.44	0.46171
GO:0010395	rhamnogalacturonan I metabolic process	1	0	0.06	0.4627
GO:0010400	rhamnogalacturonan I side chain metabolic process	1	0	0.06	0.4627
GO:0048629	trichome patterning	2	0	0.11	0.46276
GO:0045168	cell-cell signaling involved in cell fate commitment	2	0	0.11	0.46276
GO:0030838	positive regulation of actin filament polymerization	41	3	2.33	0.4631
GO:0045010	actin nucleation	41	3	2.33	0.4631
GO:0006005	L-fucose biosynthetic process	1	0	0.06	0.46387
GO:0042354	L-fucose metabolic process	1	0	0.06	0.46387
GO:0006473	protein acetylation	29	2	1.64	0.46395
GO:0006475	internal protein amino acid acetylation	29	2	1.64	0.46395
GO:0018393	internal peptidyl-lysine acetylation	29	2	1.64	0.46395
GO:0018394	peptidyl-lysine acetylation	29	2	1.64	0.46395
GO:0016573	histone acetylation	29	2	1.64	0.46395
GO:0009963	positive regulation of flavonoid biosynthetic process	10	1	0.57	0.4642
GO:0071918	urea transmembrane transport	3	0	0.17	0.46433
GO:0006723	cuticle hydrocarbon biosynthetic process	1	0	0.06	0.46455
GO:1900912	negative regulation of olefin biosynthetic process	1	0	0.06	0.46465
GO:1900909	negative regulation of olefin metabolic process	1	0	0.06	0.46465
GO:0033239	negative regulation of cellular amine metabolic process	1	0	0.06	0.46465
GO:0045763	negative regulation of cellular amino acid metabolic process	1	0	0.06	0.46465
GO:0010366	negative regulation of ethylene biosynthetic process	1	0	0.06	0.46465
GO:0031336	negative regulation of sulfur amino acid metabolic process	1	0	0.06	0.46465
GO:0051175	negative regulation of sulfur metabolic process	1	0	0.06	0.46465
GO:0036294	cellular response to decreased oxygen levels	1	0	0.06	0.46514
GO:0071453	cellular response to oxygen levels	1	0	0.06	0.46514
GO:0071456	cellular response to hypoxia	1	0	0.06	0.46514
GO:0051552	flavone metabolic process	30	2	1.7	0.46524
GO:0051553	flavone biosynthetic process	30	2	1.7	0.46524
GO:0007252	I-kappaB phosphorylation	1	0	0.06	0.46553
GO:0007249	I-kappaB kinase/NF-kappaB signaling	1	0	0.06	0.46553
GO:0009628	response to abiotic stimulus	1037	84	58.81	0.46555
GO:0051607	defense response to virus	41	2	2.33	0.46624
GO:0016192	vesicle-mediated transport	314	7	17.81	0.46675
GO:0006997	nucleus organization	30	2	1.7	0.46739
GO:0032957	inositol trisphosphate metabolic process	9	1	0.51	0.46744
GO:0009735	response to cytokinin	25	2	1.42	0.4675
GO:0010051	xylem and phloem pattern formation	37	2	2.1	0.4677
GO:0046942	carboxylic acid transport	136	11	7.71	0.46794
GO:0015849	organic acid transport	136	11	7.71	0.46794
GO:0050790	regulation of catalytic activity	323	27	18.32	0.46833
GO:0007067	mitotic nuclear division	32	0	1.81	0.46887
GO:0019520	aldonic acid metabolic process	2	0	0.11	0.46898
GO:0019523	L-idonate metabolic process	2	0	0.11	0.46898
GO:0046183	L-idonate catabolic process	2	0	0.11	0.46898
GO:0046176	aldonic acid catabolic process	2	0	0.11	0.46898
GO:0052200	response to host defenses	3	0	0.17	0.46958
GO:0052564	response to immune response of other organism involved in symbiotic interaction	3	0	0.17	0.46958
GO:0052552	modulation by organism of immune response of other organism involved in symbiotic interaction	3	0	0.17	0.46958
GO:0052553	modulation by symbiont of host immune response	3	0	0.17	0.46958
GO:0052555	positive regulation by organism of immune response of other organism involved in symbiotic interaction	3	0	0.17	0.46958
GO:0052556	positive regulation by symbiont of host immune response	3	0	0.17	0.46958
GO:0052572	response to host immune response	3	0	0.17	0.46958
GO:0052510	positive regulation by organism of defense response of other organism involved in symbiotic interaction	3	0	0.17	0.46958
GO:0052509	positive regulation by symbiont of host defense response	3	0	0.17	0.46958
GO:0075136	response to host	3	0	0.17	0.46958
GO:0052031	modulation by symbiont of host defense response	3	0	0.17	0.46958
GO:0052033	pathogen-associated molecular pattern dependent induction by symbiont of host innate immune response	3	0	0.17	0.46958
GO:0052305	positive regulation by organism of innate immune response in other organism involved in symbiotic interaction	3	0	0.17	0.46958
GO:0052306	modulation by organism of innate immune response in other organism involved in symbiotic interaction	3	0	0.17	0.46958
GO:0052308	pathogen-associated molecular pattern dependent modulation by organism of innate immune response in other organism involved in symbiotic interaction	3	0	0.17	0.46958
GO:0052166	positive regulation by symbiont of host innate immune response	3	0	0.17	0.46958
GO:0052167	modulation by symbiont of host innate immune response	3	0	0.17	0.46958
GO:0052169	pathogen-associated molecular pattern dependent modulation by symbiont of host innate immune response	3	0	0.17	0.46958
GO:0052173	response to defenses of other organism involved in symbiotic interaction	3	0	0.17	0.46958
GO:0052255	modulation by organism of defense response of other organism involved in symbiotic interaction	3	0	0.17	0.46958
GO:0052257	pathogen-associated molecular pattern dependent induction by organism of innate immune response of other organism involved in symbiotic interaction	3	0	0.17	0.46958
GO:0080088	spermidine hydroxycinnamate conjugate biosynthetic process	1	0	0.06	0.46974
GO:0006112	energy reserve metabolic process	8	2	0.45	0.47012
GO:0005977	glycogen metabolic process	8	2	0.45	0.47012
GO:0005978	glycogen biosynthetic process	8	2	0.45	0.47012
GO:0098661	inorganic anion transmembrane transport	15	1	0.85	0.47034
GO:0009793	embryo development ending in seed dormancy	241	5	13.67	0.47046
GO:0010267	production of ta-siRNAs involved in RNA interference	34	1	1.93	0.47053
GO:0017003	protein-heme linkage	2	0	0.11	0.47064
GO:0010165	response to X-ray	1	0	0.06	0.47121
GO:0048830	adventitious root development	1	0	0.06	0.4719
GO:1901135	carbohydrate derivative metabolic process	902	41	51.16	0.47258
GO:2001293	malonyl-CoA metabolic process	1	0	0.06	0.47278
GO:2001295	malonyl-CoA biosynthetic process	1	0	0.06	0.47278
GO:0000719	photoreactive repair	3	0	0.17	0.47281
GO:0042177	negative regulation of protein catabolic process	2	0	0.11	0.47384
GO:1901264	carbohydrate derivative transport	20	2	1.13	0.47483
GO:1901659	glycosyl compound biosynthetic process	140	3	7.94	0.47492
GO:0043408	regulation of MAPK cascade	85	8	4.82	0.47506
GO:0009753	response to jasmonic acid	103	6	5.84	0.47538
GO:0006545	glycine biosynthetic process	6	0	0.34	0.47568
GO:0042138	meiotic DNA double-strand break formation	22	1	1.25	0.47577
GO:0061024	membrane organization	207	9	11.74	0.47731
GO:0007131	reciprocal meiotic recombination	33	1	1.87	0.47842
GO:0035825	reciprocal DNA recombination	33	1	1.87	0.47842
GO:0052803	imidazole-containing compound metabolic process	10	0	0.57	0.47954
GO:0006547	histidine metabolic process	10	0	0.57	0.47954
GO:0009099	valine biosynthetic process	4	0	0.23	0.47959
GO:0048759	xylem vessel member cell differentiation	1	0	0.06	0.48017
GO:0033124	regulation of GTP catabolic process	36	1	2.04	0.4807
GO:0043087	regulation of GTPase activity	36	1	2.04	0.4807
GO:0030155	regulation of cell adhesion	1	0	0.06	0.48096
GO:0048281	inflorescence morphogenesis	1	0	0.06	0.48096
GO:0046132	pyrimidine ribonucleoside biosynthetic process	18	0	1.02	0.48159
GO:0046134	pyrimidine nucleoside biosynthetic process	18	0	1.02	0.48159
GO:0006275	regulation of DNA replication	47	6	2.67	0.4821
GO:0019079	viral genome replication	4	0	0.23	0.48216
GO:0046786	viral replication complex formation and maintenance	4	0	0.23	0.48216
GO:0006310	DNA recombination	104	3	5.9	0.48258
GO:0070301	cellular response to hydrogen peroxide	36	2	2.04	0.48278
GO:0000375	RNA splicing, via transesterification reactions	63	0	3.57	0.48292
GO:0000377	RNA splicing, via transesterification reactions with bulged adenosine as nucleophile	63	0	3.57	0.48292
GO:0010154	fruit development	303	9	17.18	0.48334
GO:0031407	oxylipin metabolic process	21	1	1.19	0.48338
GO:0032535	regulation of cellular component size	71	4	4.03	0.4837
GO:0090066	regulation of anatomical structure size	71	4	4.03	0.4837
GO:0006996	organelle organization	945	38	53.6	0.48424
GO:0000387	spliceosomal snRNP assembly	3	0	0.17	0.48426
GO:0015743	malate transport	10	0	0.57	0.48662
GO:0036092	phosphatidylinositol-3-phosphate biosynthetic process	3	0	0.17	0.48701
GO:0009664	plant-type cell wall organization	107	6	6.07	0.48714
GO:0097354	prenylation	5	0	0.28	0.4874
GO:0018342	protein prenylation	5	0	0.28	0.4874
GO:0007163	establishment or maintenance of cell polarity	2	0	0.11	0.48753
GO:0016246	RNA interference	60	2	3.4	0.48783
GO:0009780	photosynthetic NADP+ reduction	1	0	0.06	0.48799
GO:0008544	epidermis development	233	14	13.21	0.48821
GO:0043588	skin development	233	14	13.21	0.48821
GO:0060429	epithelium development	233	14	13.21	0.48821
GO:0090351	seedling development	62	4	3.52	0.48834
GO:0030388	fructose 1,6-bisphosphate metabolic process	2	0	0.11	0.48837
GO:0018208	peptidyl-proline modification	59	6	3.35	0.4886
GO:0006368	transcription elongation from RNA polymerase II promoter	2	0	0.11	0.48866
GO:0034243	regulation of transcription elongation from RNA polymerase II promoter	2	0	0.11	0.48866
GO:0032968	positive regulation of transcription elongation from RNA polymerase II promoter	2	0	0.11	0.48866
GO:0046160	heme a metabolic process	1	0	0.06	0.48869
GO:0006784	heme a biosynthetic process	1	0	0.06	0.48869
GO:0060341	regulation of cellular localization	7	1	0.4	0.48872
GO:0009226	nucleotide-sugar biosynthetic process	13	0	0.74	0.48886
GO:0006817	phosphate ion transport	16	2	0.91	0.48894
GO:0019856	pyrimidine nucleobase biosynthetic process	8	0	0.45	0.49087
GO:0006367	transcription initiation from RNA polymerase II promoter	9	0	0.51	0.49143
GO:0055072	iron ion homeostasis	10	1	0.57	0.49196
GO:0048367	shoot system development	497	21	28.19	0.49206
GO:0000729	DNA double-strand break processing	1	0	0.06	0.49217
GO:0000738	DNA catabolic process, exonucleolytic	1	0	0.06	0.49217
GO:0000706	meiotic DNA double-strand break processing	1	0	0.06	0.49217
GO:0034090	maintenance of meiotic sister chromatid cohesion	1	0	0.06	0.49217
GO:0034086	maintenance of sister chromatid cohesion	1	0	0.06	0.49217
GO:0046219	indolalkylamine biosynthetic process	9	2	0.51	0.49253
GO:0000162	tryptophan biosynthetic process	9	2	0.51	0.49253
GO:0002682	regulation of immune system process	91	6	5.16	0.49254
GO:0080119	ER body organization	1	0	0.06	0.49326
GO:0031124	mRNA 3'-end processing	6	0	0.34	0.49364
GO:0015711	organic anion transport	155	12	8.79	0.49419
GO:0031116	positive regulation of microtubule polymerization	1	0	0.06	0.49456
GO:1901990	regulation of mitotic cell cycle phase transition	22	0	1.25	0.49476
GO:1901987	regulation of cell cycle phase transition	22	0	1.25	0.49476
GO:0048354	mucilage biosynthetic process involved in seed coat development	4	0	0.23	0.49527
GO:0010072	primary shoot apical meristem specification	19	1	1.08	0.4954
GO:0031537	regulation of anthocyanin metabolic process	12	0	0.68	0.4957
GO:0043414	macromolecule methylation	227	8	12.87	0.4958
GO:0042273	ribosomal large subunit biogenesis	3	0	0.17	0.49597
GO:0006071	glycerol metabolic process	9	2	0.51	0.49671
GO:0048658	anther wall tapetum development	5	0	0.28	0.49688
GO:0048653	anther development	29	1	1.64	0.49709
GO:1902583	multi-organism intracellular transport	3	0	0.17	0.49718
GO:0033559	unsaturated fatty acid metabolic process	29	1	1.64	0.49784
GO:0006636	unsaturated fatty acid biosynthetic process	29	1	1.64	0.49784
GO:0009956	radial pattern formation	7	0	0.4	0.49866
GO:0048481	ovule development	62	2	3.52	0.50014
GO:0035670	plant-type ovary development	62	2	3.52	0.50014
GO:0000398	mRNA splicing, via spliceosome	59	0	3.35	0.50036
GO:0051130	positive regulation of cellular component organization	64	4	3.63	0.50039
GO:0035436	triose phosphate transmembrane transport	4	1	0.23	0.50046
GO:0015717	triose phosphate transport	4	1	0.23	0.50046
GO:0006370	7-methylguanosine mRNA capping	1	0	0.06	0.50155
GO:0016568	chromatin modification	192	10	10.89	0.50161
GO:0009625	response to insect	8	1	0.45	0.50173
GO:1990169	stress response to copper ion	4	0	0.23	0.50176
GO:0010273	detoxification of copper ion	4	0	0.23	0.50176
GO:0097501	stress response to metal ion	4	0	0.23	0.50176
GO:0072488	ammonium transmembrane transport	11	1	0.62	0.50302
GO:0005986	sucrose biosynthetic process	9	0	0.51	0.50311
GO:2000280	regulation of root development	7	1	0.4	0.50388
GO:0048513	organ development	680	37	38.57	0.50427
GO:0045040	protein import into mitochondrial outer membrane	3	0	0.17	0.50463
GO:0007008	outer mitochondrial membrane organization	3	0	0.17	0.50463
GO:0000413	protein peptidyl-prolyl isomerization	54	6	3.06	0.50529
GO:0030001	metal ion transport	284	21	16.11	0.5058
GO:0048832	specification of organ number	3	0	0.17	0.50654
GO:0009960	endosperm development	5	1	0.28	0.50654
GO:0033554	cellular response to stress	460	29	26.09	0.50726
GO:0019567	arabinose biosynthetic process	2	0	0.11	0.50857
GO:0019322	pentose biosynthetic process	2	0	0.11	0.50857
GO:0006348	chromatin silencing at telomere	1	0	0.06	0.50877
GO:0046653	tetrahydrofolate metabolic process	18	0	1.02	0.50896
GO:0050983	deoxyhypusine biosynthetic process from spermidine	1	0	0.06	0.50907
GO:0046203	spermidine catabolic process	1	0	0.06	0.50907
GO:0071103	DNA conformation change	80	6	4.54	0.50918
GO:0009073	aromatic amino acid family biosynthetic process	53	2	3.01	0.50981
GO:0010359	regulation of anion channel activity	12	0	0.68	0.51237
GO:0010083	regulation of vegetative meristem growth	1	0	0.06	0.51249
GO:0010448	vegetative meristem growth	1	0	0.06	0.51249
GO:0009606	tropism	55	3	3.12	0.51261
GO:0006085	acetyl-CoA biosynthetic process	8	0	0.45	0.51302
GO:0009834	secondary cell wall biogenesis	19	0	1.08	0.51371
GO:0016049	cell growth	268	17	15.2	0.51457
GO:0009845	seed germination	60	4	3.4	0.51462
GO:0010074	maintenance of meristem identity	28	0	1.59	0.5147
GO:0060548	negative regulation of cell death	41	2	2.33	0.51541
GO:0010452	histone H3-K36 methylation	1	0	0.06	0.51561
GO:0010109	regulation of photosynthesis	15	3	0.85	0.51617
GO:0009112	nucleobase metabolic process	21	1	1.19	0.51711
GO:0071824	protein-DNA complex subunit organization	51	4	2.89	0.5172
GO:0065004	protein-DNA complex assembly	51	4	2.89	0.5172
GO:0006420	arginyl-tRNA aminoacylation	1	0	0.06	0.51793
GO:0097439	acquisition of desiccation tolerance	1	0	0.06	0.51843
GO:0048700	acquisition of desiccation tolerance in seed	1	0	0.06	0.51843
GO:0007029	endoplasmic reticulum organization	2	0	0.11	0.51883
GO:0009697	salicylic acid biosynthetic process	35	3	1.99	0.51925
GO:0072525	pyridine-containing compound biosynthetic process	19	1	1.08	0.52043
GO:0001676	long-chain fatty acid metabolic process	12	1	0.68	0.52093
GO:0080036	regulation of cytokinin-activated signaling pathway	3	0	0.17	0.52172
GO:0072655	establishment of protein localization to mitochondrion	54	0	3.06	0.52268
GO:0006626	protein targeting to mitochondrion	54	0	3.06	0.52268
GO:0070585	protein localization to mitochondrion	54	0	3.06	0.52268
GO:0042550	photosystem I stabilization	2	0	0.11	0.52283
GO:0015824	proline transport	26	3	1.47	0.52327
GO:0031365	N-terminal protein amino acid modification	43	2	2.44	0.52445
GO:0010101	post-embryonic root morphogenesis	9	1	0.51	0.52447
GO:0010102	lateral root morphogenesis	9	1	0.51	0.52447
GO:0048285	organelle fission	118	3	6.69	0.52483
GO:0051336	regulation of hydrolase activity	66	3	3.74	0.52484
GO:0006849	plasma membrane pyruvate transport	1	0	0.06	0.525
GO:0031538	negative regulation of anthocyanin metabolic process	4	0	0.23	0.52562
GO:1901419	regulation of response to alcohol	20	1	1.13	0.52623
GO:0006414	translational elongation	52	3	2.95	0.52722
GO:0009414	response to water deprivation	139	12	7.88	0.52727
GO:0070988	demethylation	2	0	0.11	0.52798
GO:0007143	female meiotic division	2	0	0.11	0.52798
GO:0042180	cellular ketone metabolic process	39	1	2.21	0.528
GO:1901699	cellular response to nitrogen compound	59	2	3.35	0.52816
GO:0010035	response to inorganic substance	546	42	30.97	0.52838
GO:0090407	organophosphate biosynthetic process	473	21	26.83	0.53007
GO:0046505	sulfolipid metabolic process	1	0	0.06	0.53017
GO:0046506	sulfolipid biosynthetic process	1	0	0.06	0.53017
GO:0061077	chaperone-mediated protein folding	3	1	0.17	0.53101
GO:0048235	pollen sperm cell differentiation	7	0	0.4	0.53118
GO:0065009	regulation of molecular function	339	27	19.23	0.53152
GO:0006399	tRNA metabolic process	135	1	7.66	0.53211
GO:0018871	1-aminocyclopropane-1-carboxylate metabolic process	9	1	0.51	0.53217
GO:0042218	1-aminocyclopropane-1-carboxylate biosynthetic process	9	1	0.51	0.53217
GO:0043605	cellular amide catabolic process	3	1	0.17	0.53277
GO:0031086	nuclear-transcribed mRNA catabolic process, deadenylation-independent decay	6	0	0.34	0.53309
GO:0031087	deadenylation-independent decapping of nuclear-transcribed mRNA	6	0	0.34	0.53309
GO:0015712	hexose phosphate transport	3	1	0.17	0.53365
GO:0015714	phosphoenolpyruvate transport	3	1	0.17	0.53365
GO:0071433	cell wall repair	1	0	0.06	0.53372
GO:0042176	regulation of protein catabolic process	6	0	0.34	0.53383
GO:0015798	myo-inositol transport	3	1	0.17	0.534
GO:0006915	apoptotic process	3	0	0.17	0.534
GO:0072583	clathrin-mediated endocytosis	2	0	0.11	0.53401
GO:0006898	receptor-mediated endocytosis	2	0	0.11	0.53401
GO:0044702	single organism reproductive process	669	27	37.94	0.53439
GO:0009915	phloem sucrose loading	1	0	0.06	0.53494
GO:0000186	activation of MAPKK activity	76	7	4.31	0.53525
GO:0008153	para-aminobenzoic acid biosynthetic process	1	0	0.06	0.53545
GO:0010163	high-affinity potassium ion import	1	0	0.06	0.53717
GO:0051494	negative regulation of cytoskeleton organization	7	0	0.4	0.53763
GO:1901879	regulation of protein depolymerization	7	0	0.4	0.53763
GO:0006422	aspartyl-tRNA aminoacylation	2	0	0.11	0.53774
GO:0048518	positive regulation of biological process	404	23	22.91	0.53775
GO:0048284	organelle fusion	25	2	1.42	0.53808
GO:0045736	negative regulation of cyclin-dependent protein serine/threonine kinase activity	6	0	0.34	0.53832
GO:0051052	regulation of DNA metabolic process	65	7	3.69	0.53839
GO:0019692	deoxyribose phosphate metabolic process	5	0	0.28	0.53842
GO:0009394	2'-deoxyribonucleotide metabolic process	5	0	0.28	0.53842
GO:0009262	deoxyribonucleotide metabolic process	5	0	0.28	0.53842
GO:0009219	pyrimidine deoxyribonucleotide metabolic process	5	0	0.28	0.53842
GO:0032271	regulation of protein polymerization	51	3	2.89	0.53861
GO:0043254	regulation of protein complex assembly	51	3	2.89	0.53861
GO:0010214	seed coat development	9	1	0.51	0.53909
GO:0048437	floral organ development	194	8	11	0.53912
GO:0046373	L-arabinose metabolic process	2	0	0.11	0.53962
GO:0035445	borate transmembrane transport	3	0	0.17	0.54017
GO:0046713	borate transport	3	0	0.17	0.54017
GO:0051645	Golgi localization	10	0	0.57	0.54021
GO:0060151	peroxisome localization	10	0	0.57	0.54021
GO:0010243	response to organonitrogen compound	74	7	4.2	0.54122
GO:0016571	histone methylation	114	8	6.47	0.54127
GO:0072330	monocarboxylic acid biosynthetic process	263	16	14.92	0.54142
GO:0009087	methionine catabolic process	1	0	0.06	0.54155
GO:0019458	methionine catabolic process via 2-oxobutanoate	1	0	0.06	0.54155
GO:0015977	carbon fixation	12	1	0.68	0.54203
GO:0015780	nucleotide-sugar transport	7	0	0.4	0.5421
GO:0019400	alditol metabolic process	10	2	0.57	0.54221
GO:0080009	mRNA methylation	1	0	0.06	0.54257
GO:0030048	actin filament-based movement	16	1	0.91	0.54373
GO:2000241	regulation of reproductive process	141	5	8	0.54378
GO:0042446	hormone biosynthetic process	80	4	4.54	0.54414
GO:0051493	regulation of cytoskeleton organization	53	3	3.01	0.54454
GO:0006102	isocitrate metabolic process	6	1	0.34	0.5448
GO:0010053	root epidermal cell differentiation	115	8	6.52	0.54493
GO:0048469	cell maturation	106	8	6.01	0.54529
GO:0006890	retrograde vesicle-mediated transport, Golgi to ER	4	0	0.23	0.54554
GO:0010638	positive regulation of organelle organization	61	4	3.46	0.54574
GO:0006826	iron ion transport	21	3	1.19	0.54603
GO:0006438	valyl-tRNA aminoacylation	2	0	0.11	0.54653
GO:0009900	dehiscence	5	0	0.28	0.54657
GO:0033365	protein localization to organelle	286	2	16.22	0.54672
GO:0019544	arginine catabolic process to glutamate	2	0	0.11	0.54682
GO:0010394	homogalacturonan metabolic process	3	1	0.17	0.54723
GO:0010289	homogalacturonan biosynthetic process	3	1	0.17	0.54723
GO:0009938	negative regulation of gibberellic acid mediated signaling pathway	2	0	0.11	0.54725
GO:0006014	D-ribose metabolic process	10	2	0.57	0.54737
GO:0048564	photosystem I assembly	5	0	0.28	0.54744
GO:0034614	cellular response to reactive oxygen species	42	2	2.38	0.54744
GO:0015782	CMP-N-acetylneuraminate transport	1	0	0.06	0.54746
GO:0015739	sialic acid transport	1	0	0.06	0.54746
GO:0006206	pyrimidine nucleobase metabolic process	11	0	0.62	0.54764
GO:0009751	response to salicylic acid	86	5	4.88	0.54768
GO:0016117	carotenoid biosynthetic process	81	5	4.59	0.54818
GO:0016109	tetraterpenoid biosynthetic process	81	5	4.59	0.54818
GO:0006596	polyamine biosynthetic process	11	2	0.62	0.54874
GO:0006516	glycoprotein catabolic process	3	1	0.17	0.54882
GO:0007231	osmosensory signaling pathway	1	0	0.06	0.5493
GO:0031647	regulation of protein stability	5	1	0.28	0.54972
GO:0050821	protein stabilization	5	1	0.28	0.54972
GO:0051781	positive regulation of cell division	3	1	0.17	0.55148
GO:0080170	hydrogen peroxide transmembrane transport	6	0	0.34	0.55181
GO:0044710	single-organism metabolic process	4507	279	255.62	0.55209
GO:0010029	regulation of seed germination	14	2	0.79	0.55306
GO:1900140	regulation of seedling development	14	2	0.79	0.55306
GO:0006928	cellular component movement	56	6	3.18	0.55342
GO:0070178	D-serine metabolic process	1	0	0.06	0.55349
GO:0006974	cellular response to DNA damage stimulus	180	5	10.21	0.55389
GO:0009823	cytokinin catabolic process	3	1	0.17	0.55395
GO:0042447	hormone catabolic process	3	1	0.17	0.55395
GO:0006498	N-terminal protein lipidation	42	2	2.38	0.55398
GO:0006499	N-terminal protein myristoylation	42	2	2.38	0.55398
GO:0018377	protein myristoylation	42	2	2.38	0.55398
GO:0010390	histone monoubiquitination	2	0	0.11	0.5552
GO:0006513	protein monoubiquitination	2	0	0.11	0.5552
GO:0051701	interaction with host	29	2	1.64	0.55583
GO:0010025	wax biosynthetic process	11	1	0.62	0.5559
GO:0010166	wax metabolic process	11	1	0.62	0.5559
GO:0042822	pyridoxal phosphate metabolic process	6	1	0.34	0.55607
GO:0042823	pyridoxal phosphate biosynthetic process	6	1	0.34	0.55607
GO:0035725	sodium ion transmembrane transport	10	1	0.57	0.55707
GO:0006352	DNA-templated transcription, initiation	30	1	1.7	0.55728
GO:0007178	transmembrane receptor protein serine/threonine kinase signaling pathway	3	0	0.17	0.55732
GO:0048764	trichoblast maturation	105	8	5.96	0.55735
GO:0048765	root hair cell differentiation	105	8	5.96	0.55735
GO:0018065	protein-cofactor linkage	4	0	0.23	0.55781
GO:0045036	protein targeting to chloroplast	39	2	2.21	0.55795
GO:0072596	establishment of protein localization to chloroplast	39	2	2.21	0.55795
GO:0072598	protein localization to chloroplast	39	2	2.21	0.55795
GO:0022406	membrane docking	17	0	0.96	0.5583
GO:2000012	regulation of auxin polar transport	1	0	0.06	0.5583
GO:0006891	intra-Golgi vesicle-mediated transport	27	0	1.53	0.55908
GO:0010089	xylem development	22	1	1.25	0.55941
GO:0070297	regulation of phosphorelay signal transduction system	3	1	0.17	0.55945
GO:0070298	negative regulation of phosphorelay signal transduction system	3	1	0.17	0.55945
GO:0010104	regulation of ethylene-activated signaling pathway	3	1	0.17	0.55945
GO:0010105	negative regulation of ethylene-activated signaling pathway	3	1	0.17	0.55945
GO:0070681	glutaminyl-tRNAGln biosynthesis via transamidation	3	1	0.17	0.55963
GO:0032543	mitochondrial translation	3	1	0.17	0.55963
GO:0016569	covalent chromatin modification	177	10	10.04	0.55966
GO:0009298	GDP-mannose biosynthetic process	4	0	0.23	0.56047
GO:0010495	long-distance posttranscriptional gene silencing	1	0	0.06	0.56065
GO:0070408	carbamoyl phosphate metabolic process	2	0	0.11	0.56099
GO:0070409	carbamoyl phosphate biosynthetic process	2	0	0.11	0.56099
GO:0006543	glutamine catabolic process	2	0	0.11	0.56099
GO:0090399	replicative senescence	1	0	0.06	0.56188
GO:0006566	threonine metabolic process	10	0	0.57	0.56206
GO:0051173	positive regulation of nitrogen compound metabolic process	143	5	8.11	0.56224
GO:0043161	proteasome-mediated ubiquitin-dependent protein catabolic process	58	1	3.29	0.56229
GO:0009435	NAD biosynthetic process	6	0	0.34	0.56309
GO:0009650	UV protection	2	0	0.11	0.56331
GO:0032269	negative regulation of cellular protein metabolic process	18	1	1.02	0.56389
GO:0009812	flavonoid metabolic process	94	9	5.33	0.56393
GO:0006059	hexitol metabolic process	1	0	0.06	0.56414
GO:0019593	mannitol biosynthetic process	1	0	0.06	0.56414
GO:0019594	mannitol metabolic process	1	0	0.06	0.56414
GO:0010325	raffinose family oligosaccharide biosynthetic process	1	0	0.06	0.56414
GO:0019401	alditol biosynthetic process	1	0	0.06	0.56414
GO:0019406	hexitol biosynthetic process	1	0	0.06	0.56414
GO:0017006	protein-tetrapyrrole linkage	7	0	0.4	0.56575
GO:0006333	chromatin assembly or disassembly	66	4	3.74	0.56665
GO:0044087	regulation of cellular component biogenesis	52	3	2.95	0.56666
GO:0017004	cytochrome complex assembly	13	1	0.74	0.5692
GO:0006907	pinocytosis	1	0	0.06	0.57019
GO:0043331	response to dsRNA	56	2	3.18	0.57029
GO:0070918	production of small RNA involved in gene silencing by RNA	56	2	3.18	0.57029
GO:0031050	dsRNA fragmentation	56	2	3.18	0.57029
GO:0071359	cellular response to dsRNA	56	2	3.18	0.57029
GO:0016482	cytoplasmic transport	349	4	19.79	0.57112
GO:0000724	double-strand break repair via homologous recombination	26	1	1.47	0.57116
GO:0000725	recombinational repair	26	1	1.47	0.57116
GO:0022615	protein to membrane docking	1	0	0.06	0.57142
GO:0006515	misfolded or incompletely synthesized protein catabolic process	1	0	0.06	0.57142
GO:0016560	protein import into peroxisome matrix, docking	1	0	0.06	0.57142
GO:1901606	alpha-amino acid catabolic process	73	5	4.14	0.57209
GO:0042752	regulation of circadian rhythm	19	2	1.08	0.57234
GO:0051054	positive regulation of DNA metabolic process	3	1	0.17	0.57277
GO:0032270	positive regulation of cellular protein metabolic process	100	9	5.67	0.57348
GO:0051247	positive regulation of protein metabolic process	100	9	5.67	0.57348
GO:0006346	methylation-dependent chromatin silencing	26	1	1.47	0.57378
GO:0045935	positive regulation of nucleobase-containing compound metabolic process	142	5	8.05	0.57381
GO:0051301	cell division	331	16	18.77	0.57491
GO:0032147	activation of protein kinase activity	81	7	4.59	0.57515
GO:0010190	cytochrome b6f complex assembly	4	0	0.23	0.57606
GO:0042221	response to chemical	1322	88	74.98	0.5762
GO:0048278	vesicle docking	16	0	0.91	0.5778
GO:0016052	carbohydrate catabolic process	297	13	16.84	0.57836
GO:0043543	protein acylation	71	4	4.03	0.5784
GO:0006904	vesicle docking involved in exocytosis	14	0	0.79	0.57916
[truncated: 1,824 more rows]

## Sheet: CC
GO.ID	Term	Annotated	Significant	Expected	Pvalue
GO:0016021	integral component of membrane	1558	106	82.33	<1e-30
GO:0009705	plant-type vacuole membrane	26	2	1.37	0.0027
GO:0009522	photosystem I	26	1	1.37	0.0056
GO:0016020	membrane	3620	210	191.28	0.0186
GO:0030288	outer membrane-bounded periplasmic space	5	1	0.26	0.0229
GO:0030313	cell envelope	5	1	0.26	0.0229
GO:0044429	mitochondrial part	202	5	10.67	0.0318
GO:0031897	Tic complex	3	0	0.16	0.0325
GO:0009509	chromoplast	8	0	0.42	0.0327
GO:0042597	periplasmic space	19	1	1	0.0334
GO:0005740	mitochondrial envelope	173	4	9.14	0.0341
GO:0005788	endoplasmic reticulum lumen	14	5	0.74	0.0362
GO:0031090	organelle membrane	500	15	26.42	0.0437
GO:0000313	organellar ribosome	12	1	0.63	0.0444
GO:0008540	proteasome regulatory particle, base subcomplex	8	0	0.42	0.0485
GO:0032588	trans-Golgi network membrane	3	0	0.16	0.0538
GO:0031966	mitochondrial membrane	164	4	8.67	0.0564
GO:0005741	mitochondrial outer membrane	19	0	1	0.0616
GO:0044425	membrane part	1906	118	100.71	0.0632
GO:0000314	organellar small ribosomal subunit	7	1	0.37	0.0637
GO:0005761	mitochondrial ribosome	7	1	0.37	0.0637
GO:0005838	proteasome regulatory particle	11	0	0.58	0.075
GO:0022624	proteasome accessory complex	11	0	0.58	0.075
GO:0005887	integral component of plasma membrane	21	2	1.11	0.0813
GO:0009654	photosystem II oxygen evolving complex	16	1	0.85	0.083
GO:0030896	checkpoint clamp complex	7	0	0.37	0.0831
GO:0000312	plastid small ribosomal subunit	3	1	0.16	0.0907
GO:0010598	NAD(P)H dehydrogenase complex (plastoquinone)	7	1	0.37	0.092
GO:0000323	lytic vacuole	7	0	0.37	0.0935
GO:0031209	SCAR complex	2	0	0.11	0.0944
GO:0098588	bounding membrane of organelle	320	10	16.91	0.0977
GO:0016469	proton-transporting two-sector ATPase complex	34	0	1.8	0.1
GO:0030176	integral component of endoplasmic reticulum membrane	9	1	0.48	0.1024
GO:0005945	6-phosphofructokinase complex	9	1	0.48	0.1073
GO:0005938	cell cortex	32	0	1.69	0.108
GO:0010316	pyrophosphate-dependent phosphofructokinase complex	2	0	0.11	0.1148
GO:0010318	pyrophosphate-dependent phosphofructokinase complex, beta-subunit complex	2	0	0.11	0.1148
GO:0009523	photosystem II	37	1	1.96	0.1153
GO:0044432	endoplasmic reticulum part	86	8	4.54	0.1276
GO:0035145	exon-exon junction complex	2	0	0.11	0.136
GO:0005846	nuclear cap binding complex	2	0	0.11	0.1365
GO:0034518	RNA cap binding complex	2	0	0.11	0.1365
GO:0044462	external encapsulating structure part	10	3	0.53	0.138
GO:0048471	perinuclear region of cytoplasm	2	0	0.11	0.1398
GO:0044454	nuclear chromosome part	26	2	1.37	0.1399
GO:0005763	mitochondrial small ribosomal subunit	5	1	0.26	0.14
GO:0019898	extrinsic component of membrane	43	2	2.27	0.1442
GO:0031227	intrinsic component of endoplasmic reticulum membrane	16	2	0.85	0.1443
GO:0043680	filiform apparatus	1	1	0.05	0.153
GO:0045261	proton-transporting ATP synthase complex, catalytic core F(1)	7	0	0.37	0.156
GO:0010170	glucose-1-phosphate adenylyltransferase complex	1	1	0.05	0.1589
GO:1902503	adenylyltransferase complex	1	1	0.05	0.1589
GO:0031463	Cul3-RING ubiquitin ligase complex	4	0	0.21	0.1698
GO:0005657	replication fork	7	1	0.37	0.1721
GO:0017053	transcriptional repressor complex	1	0	0.05	0.1721
GO:0000502	proteasome complex	42	0	2.22	0.1747
GO:0019028	viral capsid	1	0	0.05	0.178
GO:0019013	viral nucleocapsid	1	0	0.05	0.178
GO:0005881	cytoplasmic microtubule	6	0	0.32	0.1782
GO:0030981	cortical microtubule cytoskeleton	6	0	0.32	0.1782
GO:0030118	clathrin coat	30	1	1.59	0.1797
GO:0000322	storage vacuole	2	0	0.11	0.1847
GO:0000326	protein storage vacuole	2	0	0.11	0.1847
GO:0009547	plastid ribosome	7	1	0.37	0.1856
GO:0005789	endoplasmic reticulum membrane	69	3	3.65	0.186
GO:0009521	photosystem	59	2	3.12	0.1915
GO:0009514	glyoxysome	3	1	0.16	0.1922
GO:0042651	thylakoid membrane	198	10	10.46	0.1931
GO:0071203	WASH complex	2	0	0.11	0.1932
GO:0008290	F-actin capping protein complex	2	0	0.11	0.1932
GO:0000178	exosome (RNase complex)	4	1	0.21	0.1946
GO:0030686	90S preribosome	1	0	0.05	0.1962
GO:0030532	small nuclear ribonucleoprotein complex	7	0	0.37	0.1991
GO:0009782	photosystem I antenna complex	2	0	0.11	0.1994
GO:0030687	preribosome, large subunit precursor	1	0	0.05	0.2014
GO:0030688	preribosome, small subunit precursor	1	0	0.05	0.2014
GO:0044437	vacuolar part	153	6	8.08	0.2034
GO:0042555	MCM complex	7	2	0.37	0.2059
GO:0005615	extracellular space	6	1	0.32	0.2066
GO:0000782	telomere cap complex	1	0	0.05	0.2075
GO:0000783	nuclear telomere cap complex	1	0	0.05	0.2075
GO:0000788	nuclear nucleosome	1	0	0.05	0.209
GO:0005663	DNA replication factor C complex	3	0	0.16	0.209
GO:0005744	mitochondrial inner membrane presequence translocase complex	11	0	0.58	0.2128
GO:0033176	proton-transporting V-type ATPase complex	17	0	0.9	0.213
GO:0044448	cell cortex part	27	0	1.43	0.2138
GO:0000139	Golgi membrane	40	2	2.11	0.2161
GO:0005956	protein kinase CK2 complex	1	0	0.05	0.2162
GO:0015030	Cajal body	6	1	0.32	0.2163
GO:0005774	vacuolar membrane	151	6	7.98	0.2182
GO:0019773	proteasome core complex, alpha-subunit complex	10	0	0.53	0.2203
GO:0033186	CAF-1 complex	1	0	0.05	0.2218
GO:0005743	mitochondrial inner membrane	137	3	7.24	0.2224
GO:0030894	replisome	3	1	0.16	0.2267
GO:0055028	cortical microtubule	5	0	0.26	0.2376
GO:0031226	intrinsic component of plasma membrane	47	5	2.48	0.2414
GO:0044431	Golgi apparatus part	138	4	7.29	0.2458
GO:0042175	nuclear outer membrane-endoplasmic reticulum membrane network	71	4	3.75	0.2477
GO:0045254	pyruvate dehydrogenase complex	1	0	0.05	0.2499
GO:0005732	small nucleolar ribonucleoprotein complex	10	0	0.53	0.2507
GO:0033177	proton-transporting two-sector ATPase complex, proton-transporting domain	15	0	0.79	0.2556
GO:0005876	spindle microtubule	7	0	0.37	0.2564
GO:0045252	oxoglutarate dehydrogenase complex	2	0	0.11	0.2593
GO:0045240	dihydrolipoyl dehydrogenase complex	2	0	0.11	0.2593
GO:0044426	cell wall part	5	2	0.26	0.2595
GO:0005751	mitochondrial respiratory chain complex IV	1	0	0.05	0.2597
GO:0045277	respiratory chain complex IV	1	0	0.05	0.2597
GO:0031228	intrinsic component of Golgi membrane	5	2	0.26	0.2615
GO:0030173	integral component of Golgi membrane	5	2	0.26	0.2615
GO:0030076	light-harvesting complex	9	1	0.48	0.2691
GO:0043235	receptor complex	1	0	0.05	0.2699
GO:0008305	integrin complex	1	0	0.05	0.2699
GO:0098636	protein complex involved in cell adhesion	1	0	0.05	0.2699
GO:0042765	GPI-anchor transamidase complex	3	0	0.16	0.2705
GO:0005775	vacuolar lumen	1	0	0.05	0.2825
GO:0031224	intrinsic component of membrane	1620	110	85.6	0.2845
GO:0055044	symplast	211	11	11.15	0.2853
GO:0005911	cell-cell junction	211	11	11.15	0.2853
GO:0030054	cell junction	211	11	11.15	0.2853
GO:0009506	plasmodesma	211	11	11.15	0.2853
GO:0031225	anchored component of membrane	57	3	3.01	0.2901
GO:0030125	clathrin vesicle coat	15	0	0.79	0.2928
GO:0033178	proton-transporting two-sector ATPase complex, catalytic domain	16	0	0.85	0.2948
GO:0043076	megasporocyte nucleus	1	0	0.05	0.2962
GO:0043078	polar nucleus	1	0	0.05	0.2962
GO:0045259	proton-transporting ATP synthase complex	16	0	0.85	0.2973
GO:0009328	phenylalanine-tRNA ligase complex	1	0	0.05	0.3016
GO:0000228	nuclear chromosome	31	2	1.64	0.3038
GO:0030131	clathrin adaptor complex	13	0	0.69	0.3053
GO:0045239	tricarboxylic acid cycle enzyme complex	3	0	0.16	0.3062
GO:0005955	calcineurin complex	2	1	0.11	0.3075
GO:0000148	1,3-beta-D-glucan synthase complex	11	2	0.58	0.309
GO:0000506	glycosylphosphatidylinositol-N-acetylglucosaminyltransferase (GPI-GnT) complex	1	0	0.05	0.3092
GO:0030119	AP-type membrane coat adaptor complex	15	0	0.79	0.3095
GO:0008352	katanin complex	1	0	0.05	0.3121
GO:0005719	nuclear euchromatin	3	1	0.16	0.3143
GO:0000791	euchromatin	3	1	0.16	0.3143
GO:0030136	clathrin-coated vesicle	21	0	1.11	0.3159
GO:0055035	plastid thylakoid membrane	184	9	9.72	0.3161
GO:0009535	chloroplast thylakoid membrane	184	9	9.72	0.3161
GO:0010005	cortical microtubule, transverse to long axis	4	0	0.21	0.3167
GO:0032783	ELL-EAF complex	1	0	0.05	0.3174
GO:0016592	mediator complex	20	0	1.06	0.3221
GO:0005778	peroxisomal membrane	12	0	0.63	0.3284
GO:0031903	microbody membrane	12	0	0.63	0.3284
GO:0030117	membrane coat	51	1	2.69	0.3296
GO:0048475	coated membrane	51	1	2.69	0.3296
GO:0008250	oligosaccharyltransferase complex	3	0	0.16	0.3298
GO:0009574	preprophase band	7	0	0.37	0.33
GO:0030863	cortical cytoskeleton	7	0	0.37	0.33
GO:0016604	nuclear body	18	1	0.95	0.3306
GO:0030684	preribosome	9	0	0.48	0.3326
GO:0010168	ER body	1	0	0.05	0.3331
GO:0005742	mitochondrial outer membrane translocase complex	5	0	0.26	0.34
GO:0042807	central vacuole	2	0	0.11	0.3421
GO:0034357	photosynthetic membrane	208	10	10.99	0.3498
GO:0010282	senescence-associated vacuole	3	0	0.16	0.3509
GO:0031082	BLOC complex	1	0	0.05	0.3557
GO:0031083	BLOC-1 complex	1	0	0.05	0.3557
GO:0043527	tRNA methyltransferase complex	1	0	0.05	0.3573
GO:0031515	tRNA (m1A) methyltransferase complex	1	0	0.05	0.3573
GO:0042644	chloroplast nucleoid	5	0	0.26	0.3616
GO:0030093	chloroplast photosystem I	4	0	0.21	0.3624
GO:0030312	external encapsulating structure	340	29	17.97	0.3629
GO:0012505	endomembrane system	698	30	36.88	0.3646
GO:0000325	plant-type vacuole	41	3	2.17	0.3647
GO:0000794	condensed nuclear chromosome	11	0	0.58	0.3661
GO:0009360	DNA polymerase III complex	1	0	0.05	0.3715
GO:0043601	nuclear replisome	2	1	0.11	0.3719
GO:0043596	nuclear replication fork	2	1	0.11	0.3719
GO:0042575	DNA polymerase complex	2	0	0.11	0.3719
GO:0009524	phragmoplast	29	0	1.53	0.3728
GO:0032040	small-subunit processome	8	0	0.42	0.3759
GO:0009517	PSII associated light-harvesting complex II	2	0	0.11	0.3795
GO:0009503	thylakoid light-harvesting complex	2	0	0.11	0.3795
GO:0031312	extrinsic component of organelle membrane	6	0	0.32	0.3891
GO:0031314	extrinsic component of mitochondrial inner membrane	3	0	0.16	0.3903
GO:0010287	plastoglobule	36	0	1.9	0.3937
GO:0033180	proton-transporting V-type ATPase, V1 domain	7	0	0.37	0.3944
GO:0009538	photosystem I reaction center	6	0	0.32	0.4028
GO:0044421	extracellular region part	8	1	0.42	0.4055
GO:0070985	TFIIK complex	1	0	0.05	0.4067
GO:0005618	cell wall	335	28	17.7	0.4072
GO:0042720	mitochondrial inner membrane peptidase complex	3	0	0.16	0.4078
GO:0000145	exocyst	20	0	1.06	0.4096
GO:0005669	transcription factor TFIID complex	4	0	0.21	0.4102
GO:0034708	methyltransferase complex	3	0	0.16	0.4127
GO:0009504	cell plate	20	1	1.06	0.415
GO:0005576	extracellular region	387	33	20.45	0.416
GO:0031501	mannosyltransferase complex	2	0	0.11	0.4173
GO:0033185	dolichol-phosphate-mannose synthase complex	2	0	0.11	0.4173
GO:0009569	chloroplast starch grain	1	0	0.05	0.4221
GO:0005794	Golgi apparatus	338	13	17.86	0.4234
GO:0031965	nuclear membrane	5	0	0.26	0.4288
GO:0000327	lytic vacuole within protein storage vacuole	1	0	0.05	0.4298
GO:0098687	chromosomal region	2	0	0.11	0.4359
GO:0000781	chromosome, telomeric region	2	0	0.11	0.4359
GO:0000784	nuclear chromosome, telomeric region	2	0	0.11	0.4359
GO:0044455	mitochondrial membrane part	93	1	4.91	0.4384
GO:0098589	membrane region	83	4	4.39	0.4384
GO:0030135	coated vesicle	37	0	1.96	0.4411
GO:0016471	vacuolar proton-transporting V-type ATPase complex	9	0	0.48	0.4414
GO:0005886	plasma membrane	1073	56	56.7	0.4444
GO:1990204	oxidoreductase complex	85	3	4.49	0.4472
GO:0005685	U1 snRNP	2	0	0.11	0.4509
GO:0045263	proton-transporting ATP synthase complex, coupling factor F(o)	7	0	0.37	0.4513
GO:0071944	cell periphery	1331	77	70.33	0.4544
GO:1990104	DNA bending complex	45	5	2.38	0.4558
GO:0000786	nucleosome	45	5	2.38	0.4558
GO:0045334	clathrin-coated endocytic vesicle	1	0	0.05	0.458
GO:0030122	AP-2 adaptor complex	1	0	0.05	0.458
GO:0030128	clathrin coat of endocytic vesicle	1	0	0.05	0.458
GO:0030669	clathrin-coated endocytic vesicle membrane	1	0	0.05	0.458
GO:0046540	U4/U6 x U5 tri-snRNP complex	3	0	0.16	0.4586
GO:0097525	spliceosomal snRNP complex	3	0	0.16	0.4586
GO:0097526	spliceosomal tri-snRNP complex	3	0	0.16	0.4586
GO:0005768	endosome	112	2	5.92	0.461
GO:0008023	transcription elongation factor complex	2	0	0.11	0.4623
GO:0033588	Elongator holoenzyme complex	5	0	0.26	0.4626
GO:0016514	SWI/SNF complex	1	0	0.05	0.4666
GO:0090544	BAF-type complex	1	0	0.05	0.4666
GO:0000307	cyclin-dependent protein kinase holoenzyme complex	1	0	0.05	0.4671
GO:0009317	acetyl-CoA carboxylase complex	2	0	0.11	0.4699
GO:0005764	lysosome	1	0	0.05	0.4703
GO:0005791	rough endoplasmic reticulum	1	0	0.05	0.4714
GO:0005785	signal recognition particle receptor complex	1	0	0.05	0.4714
GO:0030867	rough endoplasmic reticulum membrane	1	0	0.05	0.4714
GO:0005971	ribonucleoside-diphosphate reductase complex	5	1	0.26	0.4826
GO:0009921	auxin efflux carrier complex	1	0	0.05	0.4831
GO:0033179	proton-transporting V-type ATPase, V0 domain	8	0	0.42	0.4834
GO:0030665	clathrin-coated vesicle membrane	16	0	0.85	0.4836
GO:0005753	mitochondrial proton-transporting ATP synthase complex	12	0	0.63	0.4844
GO:0005787	signal peptidase complex	5	0	0.26	0.4889
GO:0005802	trans-Golgi network	89	1	4.7	0.4928
GO:0005795	Golgi stack	10	0	0.53	0.4979
GO:0005851	eukaryotic translation initiation factor 2B complex	1	0	0.05	0.4983
GO:0005677	chromatin silencing complex	1	0	0.05	0.5039
GO:0000276	mitochondrial proton-transporting ATP synthase complex, coupling factor F(o)	6	0	0.32	0.5056
GO:0005875	microtubule associated complex	52	6	2.75	0.5078
GO:0030134	ER to Golgi transport vesicle	10	0	0.53	0.5079
GO:0005758	mitochondrial intermembrane space	8	0	0.42	0.5094
GO:0031970	organelle envelope lumen	8	0	0.42	0.5094
GO:0030126	COPI vesicle coat	6	0	0.32	0.5101
GO:0030663	COPI-coated vesicle membrane	6	0	0.32	0.5101
GO:0030137	COPI-coated vesicle	6	0	0.32	0.5101
GO:0000814	ESCRT II complex	1	0	0.05	0.5107
GO:0009344	nitrite reductase complex [NAD(P)H]	1	0	0.05	0.5148
GO:0031201	SNARE complex	2	0	0.11	0.516
GO:0048046	apoplast	184	17	9.72	0.5187
GO:1990391	DNA repair complex	4	0	0.21	0.5217
GO:0019005	SCF ubiquitin ligase complex	7	1	0.37	0.5255
GO:0000407	pre-autophagosomal structure	2	0	0.11	0.5284
GO:0005773	vacuole	382	20	20.19	0.5298
GO:0044452	nucleolar part	2	0	0.11	0.5332
GO:0043036	starch grain	3	0	0.16	0.5339
GO:0005871	kinesin complex	36	5	1.9	0.535
GO:0005782	peroxisomal matrix	2	0	0.11	0.5384
GO:0031907	microbody lumen	2	0	0.11	0.5384
GO:0000159	protein phosphatase type 2A complex	11	0	0.58	0.5435
GO:0005666	DNA-directed RNA polymerase III complex	2	0	0.11	0.5438
GO:0072546	ER membrane protein complex	1	0	0.05	0.5453
GO:0000221	vacuolar proton-transporting V-type ATPase, V1 domain	3	0	0.16	0.5497
GO:0044436	thylakoid part	231	11	12.21	0.5555
GO:1990077	primosome complex	1	0	0.05	0.5558
GO:0009531	secondary cell wall	6	1	0.32	0.5563
GO:0031306	intrinsic component of mitochondrial outer membrane	4	0	0.21	0.5568
GO:0031307	integral component of mitochondrial outer membrane	4	0	0.21	0.5568
GO:0032592	integral component of mitochondrial membrane	4	0	0.21	0.5568
GO:0016328	lateral plasma membrane	3	0	0.16	0.5571
GO:0030956	glutamyl-tRNA(Gln) amidotransferase complex	3	1	0.16	0.5604
GO:0005759	mitochondrial matrix	33	1	1.74	0.5659
GO:0030660	Golgi-associated vesicle membrane	14	0	0.74	0.5698
GO:0005779	integral component of peroxisomal membrane	5	0	0.26	0.5838
GO:0031231	intrinsic component of peroxisomal membrane	5	0	0.26	0.5838
GO:0009316	3-isopropylmalate dehydratase complex	1	0	0.05	0.5843
GO:0009505	plant-type cell wall	131	12	6.92	0.5886
GO:0032993	protein-DNA complex	60	6	3.17	0.5903
GO:0019866	organelle inner membrane	175	4	9.25	0.5915
GO:0035770	ribonucleoprotein granule	13	0	0.69	0.5927
GO:0036464	cytoplasmic ribonucleoprotein granule	13	0	0.69	0.5927
GO:0005673	transcription factor TFIIE complex	1	0	0.05	0.5941
GO:0005960	glycine cleavage complex	3	0	0.16	0.5961
GO:0010319	stromule	34	4	1.8	0.6027
GO:0005958	DNA-dependent protein kinase-DNA ligase 4 complex	1	0	0.05	0.6041
GO:0070419	nonhomologous end joining complex	1	0	0.05	0.6041
GO:0005769	early endosome	3	0	0.16	0.605
GO:0016602	CCAAT-binding factor complex	6	0	0.32	0.6073
GO:0019897	extrinsic component of plasma membrane	22	1	1.16	0.6074
GO:0031234	extrinsic component of cytoplasmic side of plasma membrane	22	1	1.16	0.6074
GO:0000109	nucleotide-excision repair complex	1	0	0.05	0.6098
GO:0008622	epsilon DNA polymerase complex	1	0	0.05	0.6098
GO:0044438	microbody part	14	0	0.74	0.6138
GO:0044439	peroxisomal part	14	0	0.74	0.6138
GO:0000932	cytoplasmic mRNA processing body	12	0	0.63	0.6171
GO:0042406	extrinsic component of endoplasmic reticulum membrane	3	0	0.16	0.6239
GO:0032991	macromolecular complex	1459	53	77.09	0.6244
GO:0005783	endoplasmic reticulum	306	19	16.17	0.6284
GO:0005762	mitochondrial large ribosomal subunit	1	0	0.05	0.6355
GO:0000346	transcription export complex	1	0	0.05	0.6358
GO:0000347	THO complex	1	0	0.05	0.6358
GO:0000445	THO complex part of transcription export complex	1	0	0.05	0.6358
GO:0016272	prefoldin complex	6	0	0.32	0.637
GO:0046658	anchored component of plasma membrane	26	3	1.37	0.6383
GO:0005905	coated pit	9	0	0.48	0.6388
GO:0030132	clathrin coat of coated pit	9	0	0.48	0.6388
GO:0042646	plastid nucleoid	19	1	1	0.6396
GO:0072588	box H/ACA RNP complex	1	0	0.05	0.6406
GO:0031429	box H/ACA snoRNP complex	1	0	0.05	0.6406
GO:0009512	cytochrome b6f complex	1	0	0.05	0.6501
GO:0009539	photosystem II reaction center	1	0	0.05	0.6518
GO:0031300	intrinsic component of organelle membrane	36	3	1.9	0.6556
GO:0009923	fatty acid elongase complex	2	0	0.11	0.657
GO:0005834	heterotrimeric G-protein complex	21	0	1.11	0.6574
GO:0005667	transcription factor complex	26	2	1.37	0.6602
GO:0035097	histone methyltransferase complex	2	0	0.11	0.6616
GO:0048188	Set1C/COMPASS complex	2	0	0.11	0.6616
GO:0019012	virion	3	0	0.16	0.6617
GO:0044423	virion part	3	0	0.16	0.6617
GO:0009513	etioplast	1	0	0.05	0.6632
GO:0000311	plastid large ribosomal subunit	4	0	0.21	0.6642
GO:0000315	organellar large ribosomal subunit	4	0	0.21	0.6642
GO:0030120	vesicle coat	29	0	1.53	0.6651
GO:0098573	intrinsic component of mitochondrial membrane	5	0	0.26	0.6655
GO:0071004	U2-type prespliceosome	1	0	0.05	0.6667
GO:0000243	commitment complex	1	0	0.05	0.6667
GO:0005684	U2-type spliceosomal complex	1	0	0.05	0.6667
GO:0071010	prespliceosome	1	0	0.05	0.6667
GO:0009295	nucleoid	26	1	1.37	0.6672
GO:0030140	trans-Golgi network transport vesicle	12	0	0.63	0.6674
GO:0032389	MutLalpha complex	1	0	0.05	0.6695
GO:0030529	ribonucleoprotein complex	471	7	24.89	0.6711
GO:0000790	nuclear chromatin	11	1	0.58	0.6752
GO:0048226	Casparian strip	4	1	0.21	0.6765
GO:0030123	AP-3 adaptor complex	2	0	0.11	0.6772
GO:0035101	FACT complex	1	0	0.05	0.6799
GO:0030662	coated vesicle membrane	30	0	1.59	0.6821
GO:0044451	nucleoplasm part	91	1	4.81	0.6858
GO:0030677	ribonuclease P complex	1	0	0.05	0.6914
GO:0005798	Golgi-associated vesicle	20	0	1.06	0.6925
GO:0000220	vacuolar proton-transporting V-type ATPase, V0 domain	4	0	0.21	0.6954
GO:0045298	tubulin complex	5	1	0.26	0.6959
GO:0044815	DNA packaging complex	48	5	2.54	0.7077
GO:0012506	vesicle membrane	33	0	1.74	0.7078
GO:0031931	TORC1 complex	1	0	0.05	0.7108
GO:0038201	TOR complex	1	0	0.05	0.7108
GO:0017119	Golgi transport complex	9	1	0.48	0.7128
GO:0044433	cytoplasmic vesicle part	32	0	1.69	0.7153
GO:0030659	cytoplasmic vesicle membrane	32	0	1.69	0.7153
GO:0000785	chromatin	62	6	3.28	0.7155
GO:0008180	COP9 signalosome	8	0	0.42	0.716
GO:0032300	mismatch repair complex	2	0	0.11	0.7224
GO:0031301	integral component of organelle membrane	28	2	1.48	0.7224
GO:0031371	ubiquitin conjugating enzyme complex	3	0	0.16	0.7229
GO:0031372	UBC13-MMS2 complex	3	0	0.16	0.7229
GO:0005674	transcription factor TFIIF complex	2	0	0.11	0.727
GO:0005681	spliceosomal complex	16	0	0.85	0.7277
GO:0030874	nucleolar chromatin	1	0	0.05	0.7303
GO:0005731	nucleolus organizer region	1	0	0.05	0.7303
GO:0005885	Arp2/3 protein complex	6	0	0.32	0.7337
GO:0044459	plasma membrane part	109	8	5.76	0.7397
GO:0005847	mRNA cleavage and polyadenylation specificity factor complex	4	0	0.21	0.7438
GO:0005884	actin filament	3	0	0.16	0.7472
GO:0048500	signal recognition particle	9	0	0.48	0.7496
GO:0070603	SWI/SNF superfamily-type complex	5	0	0.26	0.7503
GO:0005739	mitochondrion	644	21	34.03	0.7504
GO:0010008	endosome membrane	8	0	0.42	0.7512
GO:0044440	endosomal part	8	0	0.42	0.7512
GO:0031977	thylakoid lumen	61	3	3.22	0.7528
GO:0000164	protein phosphatase type 1 complex	2	0	0.11	0.7547
GO:0009368	endopeptidase Clp complex	6	0	0.32	0.7604
GO:0009840	chloroplastic endopeptidase Clp complex	6	0	0.32	0.7604
GO:0019008	molybdopterin synthase complex	1	0	0.05	0.7622
GO:0005654	nucleoplasm	94	1	4.97	0.7622
GO:0034705	potassium channel complex	3	0	0.16	0.7626
GO:0008076	voltage-gated potassium channel complex	3	0	0.16	0.7626
GO:0034702	ion channel complex	3	0	0.16	0.7626
GO:0034703	cation channel complex	3	0	0.16	0.7626
GO:0080085	signal recognition particle, chloroplast targeting	2	0	0.11	0.7645
GO:1902494	catalytic complex	337	18	17.81	0.7651
GO:0005747	mitochondrial respiratory chain complex I	40	1	2.11	0.7676
GO:0043667	pollen wall	3	0	0.16	0.768
GO:0043668	exine	3	0	0.16	0.768
GO:0044420	extracellular matrix part	3	0	0.16	0.768
GO:0031974	membrane-enclosed lumen	356	14	18.81	0.7695
GO:0009501	amyloplast	5	0	0.26	0.7705
GO:0005643	nuclear pore	26	1	1.37	0.7711
GO:0005664	nuclear origin of replication recognition complex	1	0	0.05	0.7743
GO:0030133	transport vesicle	24	0	1.27	0.778
GO:0005849	mRNA cleavage factor complex	6	0	0.32	0.7791
GO:0000808	origin recognition complex	5	0	0.26	0.78
GO:0070461	SAGA-type complex	2	0	0.11	0.7824
GO:0005901	caveola	1	0	0.05	0.7824
GO:0045121	membrane raft	1	0	0.05	0.7824
GO:0005951	carbamoyl-phosphate synthase complex	3	0	0.16	0.7828
GO:0005720	nuclear heterochromatin	1	0	0.05	0.7845
GO:0000792	heterochromatin	1	0	0.05	0.7845
GO:0051286	cell tip	5	0	0.26	0.7849
GO:0030427	site of polarized growth	5	0	0.26	0.7849
GO:0044463	cell projection part	5	0	0.26	0.7849
GO:0060187	cell pole	5	0	0.26	0.7849
GO:0035838	growing cell tip	5	0	0.26	0.7849
GO:0090404	pollen tube tip	5	0	0.26	0.7849
GO:0009532	plastid stroma	402	25	21.24	0.7853
GO:0031985	Golgi cisterna	2	0	0.11	0.7873
GO:0032580	Golgi cisterna membrane	2	0	0.11	0.7873
GO:0009986	cell surface	10	0	0.53	0.7881
GO:0010494	cytoplasmic stress granule	1	0	0.05	0.7922
GO:0031975	envelope	591	28	31.23	0.7932
GO:0033202	DNA helicase complex	4	0	0.21	0.7947
GO:0097346	INO80-type complex	4	0	0.21	0.7947
GO:0031011	Ino80 complex	4	0	0.21	0.7947
GO:0000811	GINS complex	3	0	0.16	0.7984
GO:0031261	DNA replication preinitiation complex	3	0	0.16	0.7984
GO:0031978	plastid thylakoid lumen	47	3	2.48	0.7987
GO:0009543	chloroplast thylakoid lumen	47	3	2.48	0.7987
GO:0009346	citrate lyase complex	3	0	0.16	0.7996
GO:0030130	clathrin coat of trans-Golgi network vesicle	7	0	0.37	0.8006
GO:0000419	DNA-directed RNA polymerase V complex	3	0	0.16	0.801
GO:0000275	mitochondrial proton-transporting ATP synthase complex, catalytic core F(1)	3	0	0.16	0.8069
GO:0043234	protein complex	995	44	52.58	0.8078
GO:0005786	signal recognition particle, endoplasmic reticulum targeting	6	0	0.32	0.8081
GO:0009570	chloroplast stroma	389	24	20.56	0.8115
GO:0005840	ribosome	358	6	18.92	0.813
GO:0009341	beta-galactosidase complex	2	0	0.11	0.8148
GO:0005839	proteasome core complex	18	0	0.95	0.817
GO:0005776	autophagic vacuole	3	0	0.16	0.8176
GO:0009897	external side of plasma membrane	6	0	0.32	0.8178
GO:0016459	myosin complex	11	0	0.58	0.8184
GO:0030964	NADH dehydrogenase complex	43	1	2.27	0.8184
GO:0045271	respiratory chain complex I	43	1	2.27	0.8184
GO:0000151	ubiquitin ligase complex	120	9	6.34	0.8197
GO:0070013	intracellular organelle lumen	349	14	18.44	0.8221
GO:0043233	organelle lumen	349	14	18.44	0.8221
GO:0012510	trans-Golgi network transport vesicle membrane	8	0	0.42	0.8244
GO:0005874	microtubule	82	7	4.33	0.8274
GO:0005770	late endosome	9	0	0.48	0.8284
GO:0044798	nuclear transcription factor complex	18	0	0.95	0.8289
GO:0090575	RNA polymerase II transcription factor complex	18	0	0.95	0.8289
GO:0005694	chromosome	142	11	7.5	0.8297
GO:0005965	protein farnesyltransferase complex	2	0	0.11	0.8309
GO:0031332	RNAi effector complex	1	0	0.05	0.8341
GO:0016442	RISC complex	1	0	0.05	0.8341
GO:0031967	organelle envelope	586	27	30.96	0.8343
GO:0046930	pore complex	27	1	1.43	0.8344
GO:0000015	phosphopyruvate hydratase complex	4	0	0.21	0.8351
GO:0009930	longitudinal side of cell surface	3	0	0.16	0.8369
GO:0031982	vesicle	96	1	5.07	0.8387
GO:0005637	nuclear inner membrane	1	0	0.05	0.8409
GO:0005639	integral component of nuclear inner membrane	1	0	0.05	0.8409
GO:0044453	nuclear membrane part	1	0	0.05	0.8409
GO:0031229	intrinsic component of nuclear inner membrane	1	0	0.05	0.8409
GO:0005801	cis-Golgi network	5	0	0.26	0.8412
GO:0005672	transcription factor TFIIA complex	2	0	0.11	0.8423
GO:0042719	mitochondrial intermembrane space protein transporter complex	2	0	0.11	0.8449
GO:0010009	cytoplasmic side of endosome membrane	1	0	0.05	0.8458
GO:0030658	transport vesicle membrane	16	0	0.85	0.846
GO:0031988	membrane-bounded vesicle	93	1	4.91	0.8497
GO:0032301	MutSalpha complex	1	0	0.05	0.8499
GO:0032302	MutSbeta complex	1	0	0.05	0.8499
GO:0065010	extracellular membrane-bounded organelle	2	0	0.11	0.8532
GO:0070062	extracellular vesicular exosome	2	0	0.11	0.8532
GO:0043230	extracellular organelle	2	0	0.11	0.8532
GO:0005665	DNA-directed RNA polymerase II, core complex	14	0	0.74	0.8544
GO:1990351	transporter complex	15	0	0.79	0.8562
GO:0005853	eukaryotic translation elongation factor 1 complex	3	0	0.16	0.8566
GO:0031410	cytoplasmic vesicle	90	1	4.76	0.8608
GO:0016023	cytoplasmic membrane-bounded vesicle	90	1	4.76	0.8608
GO:0019867	outer membrane	43	0	2.27	0.8623
GO:0016323	basolateral plasma membrane	4	0	0.21	0.8634
GO:0045178	basal part of cell	4	0	0.21	0.8634
GO:0009925	basal plasma membrane	4	0	0.21	0.8634
GO:0005850	eukaryotic translation initiation factor 2 complex	1	0	0.05	0.8637
GO:0042995	cell projection	11	1	0.58	0.8645
GO:0090406	pollen tube	11	1	0.58	0.8645
GO:1990234	transferase complex	209	13	11.04	0.8655
GO:0030915	Smc5-Smc6 complex	3	0	0.16	0.8695
GO:0005635	nuclear envelope	45	1	2.38	0.8698
GO:0031968	organelle outer membrane	41	0	2.17	0.875
GO:0044445	cytosolic part	163	4	8.61	0.878
GO:0044427	chromosomal part	101	7	5.34	0.8781
GO:0016607	nuclear speck	7	0	0.37	0.8793
GO:0019031	viral envelope	2	0	0.11	0.8873
GO:0036338	viral membrane	2	0	0.11	0.8873
GO:1902493	acetyltransferase complex	7	0	0.37	0.8932
GO:0000123	histone acetyltransferase complex	7	0	0.37	0.8932
GO:0031248	protein acetyltransferase complex	7	0	0.37	0.8932
GO:0030127	COPII vesicle coat	8	0	0.42	0.8933
GO:0012507	ER to Golgi transport vesicle membrane	8	0	0.42	0.8933
GO:0000229	cytoplasmic chromosome	12	1	0.63	0.8938
GO:0009508	plastid chromosome	12	1	0.63	0.8938
GO:0000775	chromosome, centromeric region	8	0	0.42	0.895
GO:0044422	organelle part	1976	86	104.41	0.8969
GO:0031461	cullin-RING ubiquitin ligase complex	75	2	3.96	0.8978
GO:0044446	intracellular organelle part	1974	86	104.31	0.8978
GO:0005771	multivesicular body	5	0	0.26	0.9007
GO:0005819	spindle	33	0	1.74	0.907
GO:0030666	endocytic vesicle membrane	3	0	0.16	0.9087
GO:0030139	endocytic vesicle	3	0	0.16	0.9087
GO:0070069	cytochrome complex	12	0	0.63	0.9096
GO:0005777	peroxisome	113	5	5.97	0.9112
GO:0042579	microbody	113	5	5.97	0.9112
GO:0016363	nuclear matrix	7	0	0.37	0.9133
GO:0034399	nuclear periphery	7	0	0.37	0.9133
GO:1902495	transmembrane transporter complex	13	0	0.69	0.9143
GO:0070469	respiratory chain	65	1	3.43	0.9164
GO:0016591	DNA-directed RNA polymerase II, holoenzyme	28	0	1.48	0.9173
GO:0010006	Toc complex	1	0	0.05	0.9176
GO:0043626	PCNA complex	1	0	0.05	0.9197
GO:0044796	DNA polymerase processivity factor complex	1	0	0.05	0.9197
GO:0030904	retromer complex	4	0	0.21	0.9198
GO:0005815	microtubule organizing center	7	0	0.37	0.9209
GO:0031304	intrinsic component of mitochondrial inner membrane	1	0	0.05	0.9218
GO:0005689	U12-type spliceosomal complex	1	0	0.05	0.9219
GO:0032585	multivesicular body membrane	1	0	0.05	0.9236
GO:0031902	late endosome membrane	1	0	0.05	0.9236
GO:0044214	fully spanning plasma membrane	1	0	0.05	0.9249
GO:0015629	actin cytoskeleton	33	0	1.74	0.9257
GO:1903293	phosphatase complex	24	2	1.27	0.9281
GO:0008287	protein serine/threonine phosphatase complex	24	2	1.27	0.9281
GO:0016324	apical plasma membrane	8	0	0.42	0.9288
GO:0009533	chloroplast stromal thylakoid	8	0	0.42	0.93
GO:0036452	ESCRT complex	2	0	0.11	0.931
GO:0044435	plastid part	765	44	40.42	0.9318
GO:0080008	Cul4-RING E3 ubiquitin ligase complex	49	1	2.59	0.9329
GO:0043564	Ku70:Ku80 complex	2	0	0.11	0.9344
GO:0009526	plastid envelope	379	23	20.03	0.9355
GO:0032806	carboxy-terminal domain protein kinase complex	3	0	0.16	0.9362
GO:0005675	holo TFIIH complex	3	0	0.16	0.9362
GO:0098590	plasma membrane region	12	0	0.63	0.9368
GO:0045177	apical part of cell	12	0	0.63	0.9368
GO:0031981	nuclear lumen	300	8	15.85	0.9374
GO:0043660	bacteroid-containing symbiosome	2	0	0.11	0.9381
GO:0043661	peribacteroid membrane	2	0	0.11	0.9381
GO:0043659	symbiosome	2	0	0.11	0.9381
GO:0022626	cytosolic ribosome	145	3	7.66	0.9402
GO:0044434	chloroplast part	749	42	39.58	0.9409
GO:0030929	ADPG pyrophosphorylase complex	1	0	0.05	0.9417
GO:0030931	heterotetrameric ADPG pyrophosphorylase complex	1	0	0.05	0.9417
GO:0030095	chloroplast photosystem II	9	0	0.48	0.9444
GO:0000428	DNA-directed RNA polymerase complex	34	0	1.8	0.9453
GO:0030880	RNA polymerase complex	34	0	1.8	0.9453
GO:0055029	nuclear DNA-directed RNA polymerase complex	34	0	1.8	0.9453
GO:0044450	microtubule organizing center part	3	0	0.16	0.9458
GO:0009331	glycerol-3-phosphate dehydrogenase complex	5	0	0.26	0.9466
GO:0043227	membrane-bounded organelle	4074	184	215.27	0.9486
GO:0043231	intracellular membrane-bounded organelle	4070	184	215.06	0.9492
GO:0010007	magnesium chelatase complex	1	0	0.05	0.9519
GO:0015630	microtubule cytoskeleton	143	9	7.56	0.9522
GO:0070382	exocytic vesicle	1	0	0.05	0.9527
GO:0031976	plastid thylakoid	256	14	13.53	0.9535
GO:0009534	chloroplast thylakoid	256	14	13.53	0.9535
GO:0098562	cytoplasmic side of membrane	4	0	0.21	0.954
GO:0000922	spindle pole	4	0	0.21	0.954
GO:0022625	cytosolic large ribosomal subunit	64	0	3.38	0.956
GO:0042170	plastid membrane	65	3	3.43	0.9562
GO:0000793	condensed chromosome	22	0	1.16	0.9565
GO:0031984	organelle subcompartment	258	14	13.63	0.9565
GO:0000796	condensin complex	3	0	0.16	0.9566
GO:0000815	ESCRT III complex	1	0	0.05	0.9649
GO:0009898	cytoplasmic side of plasma membrane	3	0	0.16	0.9653
GO:0000152	nuclear ubiquitin ligase complex	9	0	0.48	0.9658
GO:0043226	organelle	4472	195	236.3	0.972
GO:0005746	mitochondrial respiratory chain	54	1	2.85	0.9723
GO:0043229	intracellular organelle	4468	195	236.09	0.9724
GO:0005680	anaphase-promoting complex	8	0	0.42	0.9747
GO:0009941	chloroplast envelope	363	21	19.18	0.9753
GO:0005942	phosphatidylinositol 3-kinase complex	2	0	0.11	0.9762
GO:0005737	cytoplasm	3975	172	210.04	0.9764
GO:0000930	gamma-tubulin complex	2	0	0.11	0.9767
GO:0000418	DNA-directed RNA polymerase IV complex	9	0	0.48	0.9779
GO:0031012	extracellular matrix	6	0	0.32	0.978
GO:0044430	cytoskeletal part	162	9	8.56	0.9788
GO:0005811	lipid particle	6	0	0.32	0.98
GO:0031969	chloroplast membrane	58	2	3.06	0.9807
GO:0005750	mitochondrial respiratory chain complex III	10	0	0.53	0.9828
GO:0045275	respiratory chain complex III	10	0	0.53	0.9828
GO:0015935	small ribosomal subunit	58	2	3.06	0.983
GO:0012511	monolayer-surrounded lipid storage body	5	0	0.26	0.9833
GO:0009527	plastid outer membrane	22	0	1.16	0.9839
GO:0043673	sexine	1	0	0.05	0.9841
GO:0043674	columella	1	0	0.05	0.9841
GO:0009537	proplastid	2	0	0.11	0.9845
GO:1902911	protein kinase complex	5	0	0.26	0.9846
GO:0031360	intrinsic component of thylakoid membrane	2	0	0.11	0.9847
GO:0031361	integral component of thylakoid membrane	2	0	0.11	0.9847
GO:0030870	Mre11 complex	1	0	0.05	0.9856
GO:0005634	nucleus	1470	57	77.68	0.9857
GO:0009528	plastid inner membrane	36	1	1.9	0.9865
GO:0005835	fatty acid synthase complex	1	0	0.05	0.9867
GO:0022627	cytosolic small ribosomal subunit	41	1	2.17	0.9876
GO:1902554	serine/threonine protein kinase complex	4	0	0.21	0.9877
GO:0005943	1-phosphatidylinositol-4-phosphate 3-kinase, class IA complex	1	0	0.05	0.988
GO:0070971	endoplasmic reticulum exit site	1	0	0.05	0.9888
GO:0044444	cytoplasmic part	3569	153	188.59	0.9889
GO:0009579	thylakoid	319	14	16.86	0.9892
GO:0009349	riboflavin synthase complex	1	0	0.05	0.9902
GO:0005622	intracellular	5427	239	286.77	0.9914
GO:0009707	chloroplast outer membrane	20	0	1.06	0.9914
GO:0009783	photosystem II antenna complex	2	0	0.11	0.9918
GO:0009571	proplastid stroma	1	0	0.05	0.9922
GO:0010369	chromocenter	3	0	0.16	0.9926
GO:0009706	chloroplast inner membrane	34	1	1.8	0.9926
GO:0005953	CAAX-protein geranylgeranyltransferase complex	2	0	0.11	0.9928
GO:0043189	H4/H2A histone acetyltransferase complex	3	0	0.16	0.9938
GO:1902562	H4 histone acetyltransferase complex	3	0	0.16	0.9938
GO:0044424	intracellular part	5276	230	278.79	0.9941
GO:0070993	translation preinitiation complex	18	0	0.95	0.9948
GO:0000776	kinetochore	2	0	0.11	0.995
GO:0031519	PcG protein complex	2	0	0.11	0.9951
GO:0015934	large ribosomal subunit	100	0	5.28	0.9952
GO:0033290	eukaryotic 48S preinitiation complex	16	0	0.85	0.9954
GO:0016282	eukaryotic 43S preinitiation complex	16	0	0.85	0.9954
GO:0005852	eukaryotic translation initiation factor 3 complex	16	0	0.85	0.9954
GO:0008541	proteasome regulatory particle, lid subcomplex	2	0	0.11	0.9954
GO:0005730	nucleolus	195	7	10.3	0.9954
GO:0009536	plastid	1483	75	78.36	0.9958
GO:0035267	NuA4 histone acetyltransferase complex	2	0	0.11	0.9959
GO:0009568	amyloplast starch grain	1	0	0.05	0.9959
GO:0005623	cell	6104	286	322.54	0.9963
GO:0044464	cell part	6099	286	322.28	0.9965
GO:0005952	cAMP-dependent protein kinase complex	1	0	0.05	0.9969
GO:0044428	nuclear part	401	10	21.19	0.9971
GO:0008278	cohesin complex	4	0	0.21	0.9972
GO:0044391	ribosomal subunit	158	2	8.35	0.9974
GO:0032777	Piccolo NuA4 histone acetyltransferase complex	1	0	0.05	0.9979
GO:0009330	DNA topoisomerase complex (ATP-hydrolyzing)	1	0	0.05	0.9981
GO:0098552	side of membrane	10	0	0.53	0.9984
GO:0031350	intrinsic component of plastid membrane	5	0	0.26	0.9989
GO:0031351	integral component of plastid membrane	5	0	0.26	0.9989
GO:0031354	intrinsic component of plastid outer membrane	5	0	0.26	0.9989
GO:0031355	integral component of plastid outer membrane	5	0	0.26	0.9989
GO:0031358	intrinsic component of chloroplast outer membrane	5	0	0.26	0.9989
GO:0031359	integral component of chloroplast outer membrane	5	0	0.26	0.9989
GO:0005829	cytosol	698	27	36.88	0.9991
GO:0005856	cytoskeleton	200	10	10.57	0.9996
GO:0009507	chloroplast	1366	71	72.18	0.9998
GO:0000439	core TFIIH complex	11	0	0.58	1
GO:0070652	HAUS complex	2	0	0.11	1
GO:0043228	non-membrane-bounded organelle	817	31	43.17	1
GO:0043232	intracellular non-membrane-bounded organelle	817	31	43.17	1
GO:0005575	cellular_component	7797	412	412	1

## Sheet: MP
GO.ID	Term	Annotated	Significant	Expected	Pvalue
GO:0043531	ADP binding	141	13	7.91	< 1e-30
GO:0005524	ATP binding	1549	131	86.94	2.6e-07
GO:0004672	protein kinase activity	959	78	53.82	2.6e-06
GO:0030246	carbohydrate binding	149	12	8.36	2.4e-05
GO:0004674	protein serine/threonine kinase activity	645	50	36.2	0.00013
GO:0016762	xyloglucan:xyloglucosyl transferase activity	29	6	1.63	0.00039
GO:0030170	pyridoxal phosphate binding	115	13	6.45	0.00165
GO:0015035	protein disulfide oxidoreductase activity	52	4	2.92	0.00364
GO:0009055	electron carrier activity	292	22	16.39	0.00587
GO:0015294	solute:cation symporter activity	46	6	2.58	0.00677
GO:0030247	polysaccharide binding	31	3	1.74	0.00884
GO:0016709	oxidoreductase activity, acting on paired donors, with incorporation or reduction of molecular oxygen, NAD(P)H as one donor, and incorporation of one atom of oxygen	110	12	6.17	0.01623
GO:0016788	hydrolase activity, acting on ester bonds	664	36	37.27	0.03229
GO:0005509	calcium ion binding	185	11	10.38	0.04121
GO:0042562	hormone binding	4	2	0.22	0.04671
GO:0004527	exonuclease activity	41	0	2.3	0.0112
GO:0016298	lipase activity	70	7	3.93	0.01157
GO:0008441	3'(2'),5'-bisphosphate nucleotidase activity	6	0	0.34	0.01283
GO:0004030	aldehyde dehydrogenase [NAD(P)+] activity	5	0	0.28	0.01498
GO:0008198	ferrous iron binding	3	0	0.17	0.01588
GO:0031418	L-ascorbic acid binding	17	1	0.95	0.01622
GO:0048029	monosaccharide binding	17	1	0.95	0.01622
GO:0030151	molybdenum ion binding	6	0	0.34	0.01832
GO:0070546	L-phenylalanine aminotransferase activity	18	4	1.01	0.01951
GO:0080130	L-phenylalanine:2-oxoglutarate aminotransferase activity	18	4	1.01	0.01951
GO:0004620	phospholipase activity	40	5	2.25	0.01996
GO:0005542	folic acid binding	4	1	0.22	0.02081
GO:0010333	terpene synthase activity	85	2	4.77	0.0218
GO:0016917	GABA receptor activity	5	1	0.28	0.02195
GO:0004965	G-protein coupled GABA receptor activity	5	1	0.28	0.02195
GO:0015925	galactosidase activity	31	1	1.74	0.02265
GO:0043178	alcohol binding	10	1	0.56	0.02328
GO:0015172	acidic amino acid transmembrane transporter activity	6	1	0.34	0.02382
GO:0016670	oxidoreductase activity, acting on a sulfur group of donors, oxygen as acceptor	6	0	0.34	0.02463
GO:0030410	nicotianamine synthase activity	5	0	0.28	0.0247
GO:0016312	inositol bisphosphate phosphatase activity	3	0	0.17	0.02519
GO:0004441	inositol-1,4-bisphosphate 1-phosphatase activity	3	0	0.17	0.02519
GO:0047458	beta-pyrazolylalanine synthase activity	4	0	0.22	0.02631
GO:0016838	carbon-oxygen lyase activity, acting on phosphates	94	3	5.28	0.02644
GO:0004805	trehalose-phosphatase activity	15	4	0.84	0.02814
GO:0016711	flavonoid 3'-monooxygenase activity	8	4	0.45	0.02848
GO:0060090	binding, bridging	7	0	0.39	0.02946
GO:0004557	alpha-galactosidase activity	11	0	0.62	0.02985
GO:0033773	isoflavone 2'-hydroxylase activity	4	0	0.22	0.03007
GO:0004559	alpha-mannosidase activity	10	0	0.56	0.03368
GO:0031071	cysteine desulfurase activity	5	0	0.28	0.03568
GO:0004499	N,N-dimethylaniline monooxygenase activity	16	2	0.9	0.0391
GO:0005452	inorganic anion exchanger activity	6	1	0.34	0.03946
GO:0008353	RNA polymerase II carboxy-terminal domain kinase activity	12	1	0.67	0.03963
GO:0016812	hydrolase activity, acting on carbon-nitrogen (but not peptide) bonds, in cyclic amides	7	2	0.39	0.03968
GO:0052633	isocitrate hydro-lyase (cis-aconitate-forming) activity	3	1	0.17	0.04011
GO:0004512	inositol-3-phosphate synthase activity	2	1	0.11	0.04019
GO:0015297	antiporter activity	118	11	6.62	0.04032
GO:0008430	selenium binding	10	0	0.56	0.04044
GO:0003854	3-beta-hydroxy-delta5-steroid dehydrogenase activity	7	1	0.39	0.04282
GO:0015103	inorganic anion transmembrane transporter activity	52	4	2.92	0.04338
GO:0005506	iron ion binding	289	23	16.22	0.04423
GO:0015078	hydrogen ion transmembrane transporter activity	79	3	4.43	0.04707
GO:0047334	diphosphate-fructose-6-phosphate 1-phosphotransferase activity	4	0	0.22	0.0478
GO:0019808	polyamine binding	14	0	0.79	0.04834
GO:0050468	reticuline oxidase activity	12	1	0.67	0.04852
GO:0046029	mannitol dehydrogenase activity	5	1	0.28	0.04861
GO:0031320	hexitol dehydrogenase activity	5	1	0.28	0.04861
GO:0010427	abscisic acid binding	2	1	0.11	0.04883
GO:0005215	transporter activity	925	64	51.92	0.04921
GO:0008081	phosphoric diester hydrolase activity	52	7	2.92	0.04996
GO:0008756	o-succinylbenzoate-CoA ligase activity	13	1	0.73	0.05067
GO:0045735	nutrient reservoir activity	20	2	1.12	0.05146
GO:0004751	ribose-5-phosphate isomerase activity	4	0	0.22	0.05167
GO:0003825	alpha,alpha-trehalose-phosphate synthase (UDP-forming) activity	7	2	0.39	0.05223
GO:0051087	chaperone binding	7	1	0.39	0.05235
GO:0045551	cinnamyl-alcohol dehydrogenase activity	6	2	0.34	0.05358
GO:0016408	C-acyltransferase activity	5	0	0.28	0.05405
GO:0008022	protein C-terminus binding	3	0	0.17	0.0541
GO:0004143	diacylglycerol kinase activity	9	0	0.51	0.05548
GO:0004645	phosphorylase activity	5	2	0.28	0.0567
GO:0019829	cation-transporting ATPase activity	79	5	4.43	0.05725
GO:0015295	solute:proton symporter activity	29	4	1.63	0.05795
GO:0016641	oxidoreductase activity, acting on the CH-NH2 group of donors, oxygen as acceptor	25	4	1.4	0.05838
GO:0030674	protein binding, bridging	6	0	0.34	0.05895
GO:0015108	chloride transmembrane transporter activity	7	0	0.39	0.05941
GO:0008443	phosphofructokinase activity	10	2	0.56	0.05959
GO:0016206	catechol O-methyltransferase activity	4	1	0.22	0.06023
GO:0046027	phospholipid:diacylglycerol acyltransferase activity	2	0	0.11	0.06055
GO:0042625	ATPase activity, coupled to transmembrane movement of ions	108	6	6.06	0.06103
GO:0015923	mannosidase activity	13	1	0.73	0.06187
GO:0004497	monooxygenase activity	258	25	14.48	0.06245
GO:0005313	L-glutamate transmembrane transporter activity	5	1	0.28	0.06374
GO:0018456	aryl-alcohol dehydrogenase (NAD+) activity	2	0	0.11	0.0648
GO:0015077	monovalent inorganic cation transmembrane transporter activity	142	8	7.97	0.06498
GO:0010334	sesquiterpene synthase activity	10	0	0.56	0.06785
GO:0008569	minus-end-directed microtubule motor activity	3	0	0.17	0.06814
GO:0045156	electron transporter, transferring electrons within the cyclic electron transport pathway of photosynthesis activity	4	0	0.22	0.06864
GO:0050113	inositol oxygenase activity	4	0	0.22	0.07091
GO:0009982	pseudouridine synthase activity	18	0	1.01	0.07185
GO:0032296	double-stranded RNA-specific ribonuclease activity	7	1	0.39	0.07244
GO:0004525	ribonuclease III activity	7	1	0.39	0.07244
GO:0042409	caffeoyl-CoA O-methyltransferase activity	7	0	0.39	0.07406
GO:0003713	transcription coactivator activity	6	0	0.34	0.07421
GO:0010295	(+)-abscisic acid 8'-hydroxylase activity	4	2	0.22	0.07498
GO:0022890	inorganic cation transmembrane transporter activity	224	15	12.57	0.07557
GO:0004340	glucokinase activity	4	1	0.22	0.07636
GO:0005351	sugar:proton symporter activity	28	4	1.57	0.07659
GO:0005402	cation:sugar symporter activity	28	4	1.57	0.07659
GO:0005366	myo-inositol:proton symporter activity	2	1	0.11	0.07682
GO:0047714	galactolipase activity	8	2	0.45	0.07884
GO:0008963	phospho-N-acetylmuramoyl-pentapeptide-transferase activity	2	0	0.11	0.0795
GO:0019840	isoprenoid binding	3	1	0.17	0.08005
GO:0035064	methylated histone binding	5	1	0.28	0.08046
GO:1901474	azole transmembrane transporter activity	2	0	0.11	0.08386
GO:0045118	azole transporter activity	2	0	0.11	0.08386
GO:0000064	L-ornithine transmembrane transporter activity	2	0	0.11	0.08386
GO:0005290	L-histidine transmembrane transporter activity	2	0	0.11	0.08386
GO:0061630	ubiquitin protein ligase activity	5	0	0.28	0.08601
GO:0050661	NADP binding	55	5	3.09	0.08686
GO:0004764	shikimate 3-dehydrogenase (NADP+) activity	3	2	0.17	0.08758
GO:0003855	3-dehydroquinate dehydratase activity	3	2	0.17	0.08758
GO:0004129	cytochrome-c oxidase activity	6	0	0.34	0.09009
GO:0015002	heme-copper terminal oxidase activity	6	0	0.34	0.09009
GO:0016675	oxidoreductase activity, acting on a heme group of donors	6	0	0.34	0.09009
GO:0016676	oxidoreductase activity, acting on a heme group of donors, oxygen as acceptor	6	0	0.34	0.09009
GO:0031409	pigment binding	3	0	0.17	0.09011
GO:0004324	ferredoxin-NADP+ reductase activity	2	0	0.11	0.09135
GO:0008509	anion transmembrane transporter activity	161	14	9.04	0.0915
GO:0004399	histidinol dehydrogenase activity	2	0	0.11	0.09171
GO:0080132	fatty acid alpha-hydroxylase activity	2	0	0.11	0.09208
GO:0016705	oxidoreductase activity, acting on paired donors, with incorporation or reduction of molecular oxygen	398	29	22.34	0.09359
GO:0016407	acetyltransferase activity	71	3	3.98	0.09412
GO:0004375	glycine dehydrogenase (decarboxylating) activity	2	1	0.11	0.09452
GO:0016642	oxidoreductase activity, acting on the CH-NH2 group of donors, disulfide as acceptor	2	1	0.11	0.09452
GO:0015166	polyol transmembrane transporter activity	6	1	0.34	0.09711
GO:0015665	alcohol transmembrane transporter activity	6	1	0.34	0.09711
GO:1901618	organic hydroxy compound transmembrane transporter activity	6	1	0.34	0.09711
GO:0008184	glycogen phosphorylase activity	3	2	0.17	0.09832
GO:0001716	L-amino-acid oxidase activity	3	0	0.17	0.09984
GO:0004181	metallocarboxypeptidase activity	3	0	0.17	0.1002
GO:0005262	calcium channel activity	3	0	0.17	0.10116
GO:0016454	C-palmitoyltransferase activity	2	0	0.11	0.10127
GO:0016409	palmitoyltransferase activity	2	0	0.11	0.10127
GO:0004758	serine C-palmitoyltransferase activity	2	0	0.11	0.10127
GO:0001758	retinal dehydrogenase activity	4	0	0.22	0.10216
GO:0047100	glyceraldehyde-3-phosphate dehydrogenase (NADP+) (phosphorylating) activity	2	1	0.11	0.1027
GO:0016410	N-acyltransferase activity	61	3	3.42	0.10427
GO:0004713	protein tyrosine kinase activity	138	12	7.75	0.10549
GO:0003872	6-phosphofructokinase activity	9	1	0.51	0.10577
GO:0015369	calcium:proton antiporter activity	3	2	0.17	0.10608
GO:0051139	metal ion:proton antiporter activity	3	2	0.17	0.10608
GO:0004029	aldehyde dehydrogenase (NAD) activity	10	0	0.56	0.10734
GO:0008131	primary amine oxidase activity	16	4	0.9	0.10757
GO:0036442	hydrogen-exporting ATPase activity	16	0	0.9	0.10764
GO:0044769	ATPase activity, coupled to transmembrane movement of ions, rotational mechanism	16	0	0.9	0.10764
GO:0017056	structural constituent of nuclear pore	2	0	0.11	0.10802
GO:0003958	NADPH-hemoprotein reductase activity	3	0	0.17	0.10928
GO:0009011	starch synthase activity	9	1	0.51	0.11022
GO:0015301	anion:anion antiporter activity	14	2	0.79	0.11079
GO:0008679	2-hydroxy-3-oxopropionate reductase activity	2	0	0.11	0.11084
GO:0015291	secondary active transmembrane transporter activity	194	19	10.89	0.11167
GO:0004364	glutathione transferase activity	22	2	1.23	0.11171
GO:0008970	phosphatidylcholine 1-acylhydrolase activity	4	0	0.22	0.11172
GO:0016453	C-acetyltransferase activity	2	0	0.11	0.11179
GO:0003985	acetyl-CoA C-acetyltransferase activity	2	0	0.11	0.11179
GO:0000062	fatty-acyl-CoA binding	5	0	0.28	0.1119
GO:0016707	gibberellin 3-beta-dioxygenase activity	17	0	0.95	0.11286
GO:0005034	osmosensor activity	2	1	0.11	0.11291
GO:0001104	RNA polymerase II transcription cofactor activity	11	0	0.62	0.11293
GO:0001076	RNA polymerase II transcription factor binding transcription factor activity	11	0	0.62	0.11293
GO:0052745	inositol phosphate phosphatase activity	11	1	0.62	0.11334
GO:0046906	tetrapyrrole binding	297	27	16.67	0.11351
GO:0060590	ATPase regulator activity	3	1	0.17	0.11382
GO:0015075	ion transmembrane transporter activity	455	39	25.54	0.11431
GO:0004623	phospholipase A2 activity	8	2	0.45	0.11566
GO:0016835	carbon-oxygen lyase activity	182	9	10.21	0.11725
GO:0031683	G-protein beta/gamma-subunit complex binding	3	0	0.17	0.11763
GO:0030145	manganese ion binding	24	1	1.35	0.11905
GO:0016755	transferase activity, transferring amino-acyl groups	5	0	0.28	0.11918
GO:0016756	glutathione gamma-glutamylcysteinyltransferase activity	5	0	0.28	0.11918
GO:0015662	ATPase activity, coupled to transmembrane movement of ions, phosphorylative mechanism	40	2	2.25	0.11979
GO:0030795	jasmonate O-methyltransferase activity	8	1	0.45	0.11985
GO:0043021	ribonucleoprotein complex binding	11	0	0.62	0.12028
GO:0016992	lipoate synthase activity	4	0	0.22	0.12189
GO:0016979	lipoate-protein ligase activity	4	0	0.22	0.12189
GO:0008375	acetylglucosaminyltransferase activity	38	2	2.13	0.12208
GO:0015180	L-alanine transmembrane transporter activity	2	0	0.11	0.12241
GO:0022858	alanine transmembrane transporter activity	2	0	0.11	0.12241
GO:0015215	nucleotide transmembrane transporter activity	18	2	1.01	0.12278
GO:0003997	acyl-CoA oxidase activity	6	0	0.34	0.12316
GO:0015377	cation:chloride symporter activity	2	0	0.11	0.12338
GO:0016620	oxidoreductase activity, acting on the aldehyde or oxo group of donors, NAD or NADP as acceptor	43	2	2.41	0.1244
GO:0000822	inositol hexakisphosphate binding	5	0	0.28	0.12451
GO:0080161	auxin transmembrane transporter activity	12	1	0.67	0.12496
GO:0015385	sodium:proton antiporter activity	9	1	0.51	0.12504
GO:1901682	sulfur compound transmembrane transporter activity	13	1	0.73	0.12545
GO:0033293	monocarboxylic acid binding	5	1	0.28	0.12575
GO:0016972	thiol oxidase activity	4	0	0.22	0.12628
GO:0046992	oxidoreductase activity, acting on X-H and Y-H to form an X-Y bond	14	1	0.79	0.12653
GO:0046993	oxidoreductase activity, acting on X-H and Y-H to form an X-Y bond, with oxygen as acceptor	14	1	0.79	0.12653
GO:0016782	transferase activity, transferring sulfur-containing groups	24	0	1.35	0.1269
GO:0050502	cis-zeatin O-beta-D-glucosyltransferase activity	5	1	0.28	0.12726
GO:0008265	Mo-molybdopterin cofactor sulfurase activity	3	0	0.17	0.12854
GO:0042586	peptide deformylase activity	2	0	0.11	0.12896
GO:0080032	methyl jasmonate esterase activity	13	2	0.73	0.13177
GO:0004316	3-oxoacyl-[acyl-carrier-protein] reductase (NADPH) activity	14	1	0.79	0.132
GO:0005275	amine transmembrane transporter activity	2	0	0.11	0.1331
GO:0043022	ribosome binding	7	0	0.39	0.13426
GO:0016636	oxidoreductase activity, acting on the CH-CH group of donors, iron-sulfur protein as acceptor	2	0	0.11	0.13752
GO:0033971	hydroxyisourate hydrolase activity	1	1	0.06	0.13785
GO:0051997	2-oxo-4-hydroxy-4-carboxy-5-ureidoimidazoline decarboxylase activity	1	1	0.06	0.13785
GO:0033855	nicotianamine aminotransferase activity	1	1	0.06	0.13824
GO:0003914	DNA (6-4) photolyase activity	1	1	0.06	0.13864
GO:0000285	1-phosphatidylinositol-3-phosphate 5-kinase activity	1	1	0.06	0.13895
GO:0052731	phosphocholine phosphatase activity	3	0	0.17	0.13897
GO:0052732	phosphoethanolamine phosphatase activity	3	0	0.17	0.13897
GO:0009815	1-aminocyclopropane-1-carboxylate oxidase activity	3	0	0.17	0.13974
GO:0031490	chromatin DNA binding	1	1	0.06	0.14037
GO:0031492	nucleosomal DNA binding	1	1	0.06	0.14037
GO:0004038	allantoinase activity	1	1	0.06	0.14113
GO:0032542	sulfiredoxin activity	1	1	0.06	0.14163
GO:0004345	glucose-6-phosphate dehydrogenase activity	8	1	0.45	0.14223
GO:0019955	cytokine binding	1	1	0.06	0.14239
GO:0097506	deaminated base DNA N-glycosylase activity	2	0	0.11	0.14268
GO:0004844	uracil DNA N-glycosylase activity	2	0	0.11	0.14268
GO:0004451	isocitrate lyase activity	1	1	0.06	0.1428
GO:0050897	cobalt ion binding	32	3	1.8	0.14316
GO:0009702	L-arabinokinase activity	1	1	0.06	0.1433
GO:0047912	galacturonokinase activity	1	1	0.06	0.1433
GO:0047940	glucuronokinase activity	1	1	0.06	0.1433
GO:0008080	N-acetyltransferase activity	56	3	3.14	0.14333
GO:0004823	leucine-tRNA ligase activity	2	0	0.11	0.14384
GO:0047980	hippurate hydrolase activity	6	1	0.34	0.14398
GO:0004819	glutamine-tRNA ligase activity	2	0	0.11	0.14403
GO:0033947	mannosylglycoprotein endo-beta-mannosidase activity	1	1	0.06	0.14443
GO:0008442	3-hydroxyisobutyrate dehydrogenase activity	4	0	0.22	0.14468
GO:0046933	proton-transporting ATP synthase activity, rotational mechanism	10	0	0.56	0.14474
GO:0004022	alcohol dehydrogenase (NAD) activity	5	0	0.28	0.14485
GO:0080043	quercetin 3-O-glucosyltransferase activity	6	1	0.34	0.14532
GO:0080044	quercetin 7-O-glucosyltransferase activity	6	1	0.34	0.14532
GO:0042282	hydroxymethylglutaryl-CoA reductase activity	1	1	0.06	0.14599
GO:0004435	phosphatidylinositol phospholipase C activity	6	2	0.34	0.14611
GO:0019209	kinase activator activity	3	0	0.17	0.1472
GO:0004047	aminomethyltransferase activity	2	0	0.11	0.14793
GO:0016783	sulfurtransferase activity	17	0	0.95	0.1487
GO:0009672	auxin:proton symporter activity	5	1	0.28	0.14919
GO:0050306	sucrose 1F-fructosyltransferase activity	1	1	0.06	0.14932
GO:0051669	fructan beta-fructosidase activity	1	1	0.06	0.14932
GO:0050738	fructosyltransferase activity	1	1	0.06	0.14932
GO:0016746	transferase activity, transferring acyl groups	277	17	15.55	0.14997
GO:0009019	tRNA (guanine-N1-)-methyltransferase activity	3	0	0.17	0.1501
GO:0016301	kinase activity	1266	91	71.06	0.15038
GO:0008395	steroid hydroxylase activity	3	0	0.17	0.15157
GO:0015081	sodium ion transmembrane transporter activity	18	2	1.01	0.15191
GO:0004180	carboxypeptidase activity	53	4	2.97	0.15226
GO:0072341	modified amino acid binding	9	1	0.51	0.15234
GO:0042389	omega-3 fatty acid desaturase activity	1	1	0.06	0.15328
GO:0008716	D-alanine-D-alanine ligase activity	1	1	0.06	0.15343
GO:0004392	heme oxygenase (decyclizing) activity	3	0	0.17	0.15354
GO:0004657	proline dehydrogenase activity	1	1	0.06	0.15476
GO:0004396	hexokinase activity	13	3	0.73	0.15478
GO:0010283	pinoresinol reductase activity	2	0	0.11	0.15486
GO:0047526	2'-hydroxyisoflavone reductase activity	2	0	0.11	0.15486
GO:0004857	enzyme inhibitor activity	71	4	3.98	0.1549
GO:0015115	silicate transmembrane transporter activity	1	1	0.06	0.15515
GO:0004325	ferrochelatase activity	3	0	0.17	0.15662
GO:0008252	nucleotidase activity	12	0	0.67	0.15663
GO:0009673	low-affinity phosphate transmembrane transporter activity	1	1	0.06	0.15664
GO:0043140	ATP-dependent 3'-5' DNA helicase activity	2	0	0.11	0.15684
GO:0043138	3'-5' DNA helicase activity	2	0	0.11	0.15684
GO:0051082	unfolded protein binding	74	9	4.15	0.15759
GO:0008810	cellulase activity	21	1	1.18	0.15761
GO:0046406	magnesium protoporphyrin IX methyltransferase activity	1	1	0.06	0.158
GO:0008324	cation transmembrane transporter activity	309	25	17.34	0.15848
GO:0050645	limonoid glucosyltransferase activity	1	1	0.06	0.15942
GO:0004793	threonine aldolase activity	1	1	0.06	0.16025
GO:0045485	omega-6 fatty acid desaturase activity	1	1	0.06	0.16069
GO:0004372	glycine hydroxymethyltransferase activity	9	0	0.51	0.16169
GO:0004066	asparagine synthase (glutamine-hydrolyzing) activity	3	1	0.17	0.16173
GO:0004331	fructose-2,6-bisphosphate 2-phosphatase activity	1	1	0.06	0.16178
GO:0003873	6-phosphofructo-2-kinase activity	1	1	0.06	0.16178
GO:0010341	gibberellin carboxyl-O-methyltransferase activity	1	1	0.06	0.16213
GO:0005356	hydrogen:glucose symporter activity	1	1	0.06	0.16257
GO:0005358	high-affinity hydrogen:glucose symporter activity	1	1	0.06	0.16257
GO:0009679	hexose:proton symporter activity	1	1	0.06	0.16257
GO:0005487	nucleocytoplasmic transporter activity	2	0	0.11	0.16288
GO:0016769	transferase activity, transferring nitrogenous groups	49	5	2.75	0.16296
GO:0008483	transaminase activity	49	5	2.75	0.16296
GO:0016667	oxidoreductase activity, acting on a sulfur group of donors	82	6	4.6	0.16326
GO:0031406	carboxylic acid binding	62	6	3.48	0.16329
GO:0043177	organic acid binding	62	6	3.48	0.16329
GO:0050203	oxalate-CoA ligase activity	1	1	0.06	0.16387
GO:0003904	deoxyribodipyrimidine photo-lyase activity	4	2	0.22	0.1648
GO:0016796	exonuclease activity, active with either ribo- or deoxyribonucleic acids and producing 5'-phosphomonoesters	16	0	0.9	0.16482
GO:0004612	phosphoenolpyruvate carboxykinase (ATP) activity	4	0	0.22	0.1654
GO:0016652	oxidoreductase activity, acting on NAD(P)H, NAD(P) as acceptor	3	1	0.17	0.16571
GO:0043864	indoleacetamide hydrolase activity	2	0	0.11	0.16614
GO:0008825	cyclopropane-fatty-acyl-phospholipid synthase activity	1	1	0.06	0.16628
GO:0004597	peptide-aspartate beta-dioxygenase activity	1	1	0.06	0.16648
GO:0003998	acylphosphatase activity	1	1	0.06	0.16704
GO:0015298	solute:cation antiporter activity	34	3	1.91	0.1676
GO:0047787	delta4-3-oxosteroid 5beta-reductase activity	1	1	0.06	0.16801
GO:0035312	5'-3' exodeoxyribonuclease activity	1	0	0.06	0.16852
GO:0045145	single-stranded DNA 5'-3' exodeoxyribonuclease activity	1	0	0.06	0.16852
GO:0016895	exodeoxyribonuclease activity, producing 5'-phosphomonoesters	1	0	0.06	0.16852
GO:0008297	single-stranded DNA exodeoxyribonuclease activity	1	0	0.06	0.16852
GO:0004529	exodeoxyribonuclease activity	1	0	0.06	0.16852
GO:0008134	transcription factor binding	9	0	0.51	0.16866
GO:0004619	phosphoglycerate mutase activity	6	0	0.34	0.1693
GO:0016682	oxidoreductase activity, acting on diphenols and related substances as donors, oxygen as acceptor	37	5	2.08	0.17133
GO:0097157	pre-mRNA intronic binding	3	0	0.17	0.17181
GO:0036002	pre-mRNA binding	3	0	0.17	0.17181
GO:0046564	oxalate decarboxylase activity	1	0	0.06	0.17248
GO:0005217	intracellular ligand-gated ion channel activity	5	1	0.28	0.17433
GO:0015116	sulfate transmembrane transporter activity	12	1	0.67	0.17447
GO:0004185	serine-type carboxypeptidase activity	32	3	1.8	0.17502
GO:0042781	3'-tRNA processing endoribonuclease activity	3	0	0.17	0.1763
GO:0019842	vitamin binding	32	2	1.8	0.17659
GO:0051119	sugar transmembrane transporter activity	44	6	2.47	0.1794
GO:0051903	S-(hydroxymethyl)glutathione dehydrogenase activity	4	0	0.22	0.17972
GO:0004828	serine-tRNA ligase activity	2	0	0.11	0.1798
GO:0005545	1-phosphatidylinositol binding	7	1	0.39	0.18063
GO:0019206	nucleoside kinase activity	10	0	0.56	0.1811
GO:0019172	glyoxalase III activity	1	0	0.06	0.18124
GO:0044183	protein binding involved in protein folding	3	1	0.17	0.18196
GO:0047654	alliin lyase activity	3	0	0.17	0.18371
GO:0004028	3-chloroallyl aldehyde dehydrogenase activity	5	0	0.28	0.18439
GO:0050253	retinyl-palmitate esterase activity	13	2	0.73	0.18757
GO:0003863	3-methyl-2-oxobutanoate dehydrogenase (2-methylpropanoyl-transferring) activity	2	1	0.11	0.1888
GO:0008859	exoribonuclease II activity	2	0	0.11	0.18934
GO:0004506	squalene monooxygenase activity	16	0	0.9	0.18943
GO:0050291	sphingosine N-acyltransferase activity	1	0	0.06	0.19053
GO:0016168	chlorophyll binding	18	1	1.01	0.19172
GO:0016747	transferase activity, transferring acyl groups other than amino-acyl groups	233	16	13.08	0.19232
GO:0004058	aromatic-L-amino-acid decarboxylase activity	8	0	0.45	0.19457
GO:1901476	carbohydrate transporter activity	50	7	2.81	0.19468
GO:0015144	carbohydrate transmembrane transporter activity	50	7	2.81	0.19468
GO:0033835	flavanone 7-O-glucoside 2''-O-beta-L-rhamnosyltransferase activity	1	0	0.06	0.19729
GO:0019203	carbohydrate phosphatase activity	26	5	1.46	0.19823
GO:0046961	proton-transporting ATPase activity, rotational mechanism	13	0	0.73	0.1983
GO:0008889	glycerophosphodiester phosphodiesterase activity	6	2	0.34	0.1988
GO:0009678	hydrogen-translocating pyrophosphatase activity	5	0	0.28	0.1996
GO:0004373	glycogen (starch) synthase activity	1	0	0.06	0.20119
GO:0016530	metallochaperone activity	3	0	0.17	0.20177
GO:0001056	RNA polymerase III activity	1	0	0.06	0.20305
GO:0032029	myosin tail binding	4	0	0.22	0.20314
GO:0017022	myosin binding	4	0	0.22	0.20314
GO:0032036	myosin heavy chain binding	4	0	0.22	0.20314
GO:0080115	myosin XI tail binding	4	0	0.22	0.20314
GO:0047987	hydroperoxide dehydratase activity	2	0	0.11	0.20332
GO:0004252	serine-type endopeptidase activity	95	8	5.33	0.20398
GO:0043813	phosphatidylinositol-3,5-bisphosphate 5-phosphatase activity	2	0	0.11	0.20398
GO:0000977	RNA polymerase II regulatory region sequence-specific DNA binding	1	0	0.06	0.20404
GO:0001012	RNA polymerase II regulatory region DNA binding	1	0	0.06	0.20404
GO:0004347	glucose-6-phosphate isomerase activity	2	0	0.11	0.20514
GO:0015368	calcium:cation antiporter activity	4	2	0.22	0.20536
GO:0032050	clathrin heavy chain binding	1	0	0.06	0.20556
GO:0015491	cation:cation antiporter activity	17	3	0.95	0.20558
GO:0009008	DNA-methyltransferase activity	4	0	0.22	0.20572
GO:0003886	DNA (cytosine-5-)-methyltransferase activity	4	0	0.22	0.20572
GO:0004746	riboflavin synthase activity	1	0	0.06	0.20644
GO:0016743	carboxyl- or carbamoyltransferase activity	2	0	0.11	0.20672
GO:0003973	(S)-2-hydroxy-acid oxidase activity	5	0	0.28	0.2076
GO:0004518	nuclease activity	127	1	7.13	0.20774
GO:0047450	crotonoyl-[acyl-carrier-protein] hydratase activity	1	0	0.06	0.20856
GO:0033853	aspartate-prephenate aminotransferase activity	1	0	0.06	0.20993
GO:0033854	glutamate-prephenate aminotransferase activity	1	0	0.06	0.20993
GO:0031679	NADH dehydrogenase (plastoquinone) activity	1	0	0.06	0.21011
GO:0047134	protein-disulfide reductase activity	3	1	0.17	0.21066
GO:0004630	phospholipase D activity	9	0	0.51	0.21155
GO:0000010	trans-hexaprenyltranstransferase activity	3	0	0.17	0.2127
GO:0008495	protoheme IX farnesyltransferase activity	1	0	0.06	0.21286
GO:0060589	nucleoside-triphosphatase regulator activity	45	2	2.53	0.21288
GO:0050616	secologanin synthase activity	8	1	0.45	0.2132
GO:0080023	3R-hydroxyacyl-CoA dehydratase activity	2	0	0.11	0.2149
GO:0016653	oxidoreductase activity, acting on NAD(P)H, heme protein as acceptor	8	0	0.45	0.21491
GO:0030276	clathrin binding	20	1	1.12	0.21504
GO:0005254	chloride channel activity	5	0	0.28	0.2153
GO:0005247	voltage-gated chloride channel activity	5	0	0.28	0.2153
GO:0008192	RNA guanylyltransferase activity	1	0	0.06	0.21545
GO:0008193	tRNA guanylyltransferase activity	1	0	0.06	0.21545
GO:0004629	phospholipase C activity	11	3	0.62	0.2158
GO:0004903	growth hormone receptor activity	1	0	0.06	0.21594
GO:0004896	cytokine receptor activity	1	0	0.06	0.21594
GO:0035197	siRNA binding	4	1	0.22	0.21768
GO:0016671	oxidoreductase activity, acting on a sulfur group of donors, disulfide as acceptor	19	1	1.07	0.21875
GO:0004379	glycylpeptide N-tetradecanoyltransferase activity	3	0	0.17	0.21893
GO:0019107	myristoyltransferase activity	3	0	0.17	0.21893
GO:0050660	flavin adenine dinucleotide binding	130	6	7.3	0.21942
GO:0016896	exoribonuclease activity, producing 5'-phosphomonoesters	15	0	0.84	0.21944
GO:0004532	exoribonuclease activity	15	0	0.84	0.21944
GO:2001070	starch binding	6	1	0.34	0.21977
GO:0004888	transmembrane signaling receptor activity	43	3	2.41	0.21998
GO:0016638	oxidoreductase activity, acting on the CH-NH2 group of donors	35	5	1.96	0.22079
GO:0004715	non-membrane spanning protein tyrosine kinase activity	69	8	3.87	0.22123
GO:0008690	3-deoxy-manno-octulosonate cytidylyltransferase activity	1	0	0.06	0.22138
GO:0043874	acireductone synthase activity	1	0	0.06	0.22212
GO:0046570	methylthioribulose 1-phosphate dehydratase activity	1	0	0.06	0.22212
GO:0008691	3-hydroxybutyryl-CoA dehydrogenase activity	1	0	0.06	0.22249
GO:0004565	beta-galactosidase activity	20	1	1.12	0.22259
GO:0047810	D-alanine:2-oxoglutarate aminotransferase activity	1	0	0.06	0.22311
GO:0004402	histone acetyltransferase activity	22	2	1.23	0.22319
GO:0090595	acetyl-CoA:L-lysine N6-acetyltransferase	22	2	1.23	0.22319
GO:0004607	phosphatidylcholine-sterol O-acyltransferase activity	4	0	0.22	0.22346
GO:0003989	acetyl-CoA carboxylase activity	4	1	0.22	0.22371
GO:0070008	serine-type exopeptidase activity	36	3	2.02	0.22384
GO:0033919	glucan 1,3-alpha-glucosidase activity	1	0	0.06	0.2241
GO:0090600	alpha-1,3-glucosidase activity	1	0	0.06	0.2241
GO:0015112	nitrate transmembrane transporter activity	6	0	0.34	0.22421
GO:0033721	aldehyde dehydrogenase (NADP+) activity	1	0	0.06	0.22466
GO:0005338	nucleotide-sugar transmembrane transporter activity	6	1	0.34	0.22533
GO:0008066	glutamate receptor activity	9	1	0.51	0.22634
GO:0004970	ionotropic glutamate receptor activity	9	1	0.51	0.22634
GO:0004930	G-protein coupled receptor activity	9	1	0.51	0.22634
GO:0005231	excitatory extracellular ligand-gated ion channel activity	9	1	0.51	0.22634
GO:0005234	extracellular-glutamate-gated ion channel activity	9	1	0.51	0.22634
GO:0022891	substrate-specific transmembrane transporter activity	545	42	30.59	0.22752
GO:0009916	alternative oxidase activity	4	0	0.22	0.22783
GO:0001735	prenylcysteine oxidase activity	1	0	0.06	0.22804
GO:0009918	sterol delta7 reductase activity	1	0	0.06	0.22823
GO:0047598	7-dehydrocholesterol reductase activity	1	0	0.06	0.22823
GO:0016860	intramolecular oxidoreductase activity	42	1	2.36	0.22829
GO:0034002	(R)-limonene synthase activity	20	0	1.12	0.2288
GO:0080030	methyl indole-3-acetate esterase activity	12	2	0.67	0.23048
GO:0080031	methyl salicylate esterase activity	12	2	0.67	0.23048
GO:0003862	3-isopropylmalate dehydrogenase activity	1	0	0.06	0.23113
GO:0043492	ATPase activity, coupled to movement of substances	172	10	9.65	0.23168
GO:0042626	ATPase activity, coupled to transmembrane movement of substances	172	10	9.65	0.23168
GO:0030623	U5 snRNA binding	1	0	0.06	0.23196
GO:0017070	U6 snRNA binding	1	0	0.06	0.23196
GO:0016759	cellulose synthase activity	30	5	1.68	0.23214
GO:0016710	trans-cinnamate 4-monooxygenase activity	2	0	0.11	0.23245
GO:0008463	formylmethionine deformylase activity	1	0	0.06	0.23298
GO:0016903	oxidoreductase activity, acting on the aldehyde or oxo group of donors	58	4	3.26	0.23327
GO:0004622	lysophospholipase activity	1	0	0.06	0.23438
GO:0003846	2-acylglycerol O-acyltransferase activity	1	0	0.06	0.23438
GO:0048037	cofactor binding	467	34	26.21	0.23484
GO:0001671	ATPase activator activity	2	1	0.11	0.23489
GO:0047220	galactosylxylosylprotein 3-beta-galactosyltransferase activity	10	1	0.56	0.23502
GO:0016760	cellulose synthase (UDP-forming) activity	28	5	1.57	0.23518
GO:0008887	glycerate kinase activity	1	0	0.06	0.23547
GO:0043168	anion binding	2305	176	129.37	0.23555
GO:0017151	DEAD/H-box RNA helicase binding	1	0	0.06	0.23637
GO:0032450	maltose alpha-glucosidase activity	6	0	0.34	0.23704
GO:0022804	active transmembrane transporter activity	390	29	21.89	0.23712
GO:0004070	aspartate carbamoyltransferase activity	1	0	0.06	0.23715
GO:0015605	organophosphate ester transmembrane transporter activity	45	4	2.53	0.23729
GO:0005476	carnitine:acyl carnitine antiporter activity	1	0	0.06	0.23766
GO:0022892	substrate-specific transporter activity	608	44	34.12	0.23774
GO:0016872	intramolecular lyase activity	9	1	0.51	0.23777
GO:1901681	sulfur compound binding	15	0	0.84	0.238
GO:0016423	tRNA (guanine) methyltransferase activity	9	0	0.51	0.23874
GO:0020037	heme binding	278	26	15.6	0.23898
GO:0032440	2-alkenal reductase [NAD(P)] activity	254	25	14.26	0.23984
GO:0016820	hydrolase activity, acting on acid anhydrides, catalyzing transmembrane movement of substances	175	10	9.82	0.24013
GO:0047130	saccharopine dehydrogenase (NADP+, L-lysine-forming) activity	2	0	0.11	0.24176
GO:0004753	saccharopine dehydrogenase activity	2	0	0.11	0.24176
GO:0004755	saccharopine dehydrogenase (NADP+, L-glutamate-forming) activity	2	0	0.11	0.24176
GO:0051751	alpha-1,4-mannosyltransferase activity	1	0	0.06	0.24228
GO:0010313	phytochrome binding	1	0	0.06	0.24228
GO:0048027	mRNA 5'-UTR binding	1	0	0.06	0.24228
GO:0080131	hydroxyjasmonate sulfotransferase activity	1	0	0.06	0.24241
GO:0004027	alcohol sulfotransferase activity	1	0	0.06	0.24241
GO:0003727	single-stranded RNA binding	15	2	0.84	0.24426
GO:0004176	ATP-dependent peptidase activity	11	1	0.62	0.24556
GO:0050662	coenzyme binding	319	17	17.9	0.24677
GO:0036459	ubiquitinyl hydrolase activity	19	1	1.07	0.24699
GO:0000976	transcription regulatory region sequence-specific DNA binding	9	1	0.51	0.2472
GO:0004439	phosphatidylinositol-4,5-bisphosphate 5-phosphatase activity	4	0	0.22	0.24773
GO:0034595	phosphatidylinositol phosphate 5-phosphatase activity	4	0	0.22	0.24773
GO:0016730	oxidoreductase activity, acting on iron-sulfur proteins as donors	5	0	0.28	0.24785
GO:0030267	glyoxylate reductase (NADP) activity	1	0	0.06	0.24788
GO:0022857	transmembrane transporter activity	712	51	39.96	0.24843
GO:0016742	hydroxymethyl-, formyl- and related transferase activity	14	0	0.79	0.24868
GO:0004703	G-protein coupled receptor kinase activity	3	0	0.17	0.2488
GO:0004354	glutamate dehydrogenase (NADP+) activity	1	0	0.06	0.24895
GO:0010179	IAA-Ala conjugate hydrolase activity	1	0	0.06	0.24908
GO:0070403	NAD+ binding	2	0	0.11	0.24998
GO:0015271	outward rectifier potassium channel activity	2	1	0.11	0.25045
GO:0016722	oxidoreductase activity, oxidizing metal ions	4	1	0.22	0.25067
GO:0047012	sterol-4-alpha-carboxylate 3-dehydrogenase (decarboxylating) activity	3	0	0.17	0.25084
GO:0008271	secondary active sulfate transmembrane transporter activity	10	1	0.56	0.25124
GO:0045486	naringenin 3-dioxygenase activity	9	0	0.51	0.25151
GO:0004170	dUTP diphosphatase activity	2	0	0.11	0.25225
GO:0016427	tRNA (cytosine) methyltransferase activity	1	0	0.06	0.25256
GO:0016428	tRNA (cytosine-5-)-methyltransferase activity	1	0	0.06	0.25256
GO:0008308	voltage-gated anion channel activity	10	0	0.56	0.25328
GO:0005253	anion channel activity	10	0	0.56	0.25328
GO:0015444	magnesium-importing ATPase activity	1	0	0.06	0.2533
GO:0051219	phosphoprotein binding	1	0	0.06	0.2535
GO:0045309	protein phosphorylated amino acid binding	1	0	0.06	0.2535
GO:0015399	primary active transmembrane transporter activity	197	10	11.06	0.25363
GO:0000900	translation repressor activity, nucleic acid binding	1	0	0.06	0.25377
GO:0045182	translation regulator activity	1	0	0.06	0.25377
GO:0030371	translation repressor activity	1	0	0.06	0.25377
GO:0090079	translation regulator activity, nucleic acid binding	1	0	0.06	0.25377
GO:0016647	oxidoreductase activity, acting on the CH-NH group of donors, oxygen as acceptor	6	1	0.34	0.25396
GO:0004604	phosphoadenylyl-sulfate reductase (thioredoxin) activity	2	0	0.11	0.25578
GO:0008553	hydrogen-exporting ATPase activity, phosphorylative mechanism	4	0	0.22	0.25605
GO:0016491	oxidoreductase activity	1813	134	101.76	0.25633
GO:0015085	calcium ion transmembrane transporter activity	25	4	1.4	0.25651
GO:0033946	xyloglucan-specific endo-beta-1,4-glucanase activity	1	0	0.06	0.25675
GO:0052736	beta-glucanase activity	1	0	0.06	0.25675
GO:0000975	regulatory region DNA binding	10	1	0.56	0.25752
GO:0044212	transcription regulatory region DNA binding	10	1	0.56	0.25752
GO:0001067	regulatory region nucleic acid binding	10	1	0.56	0.25752
GO:0015299	solute:proton antiporter activity	32	3	1.8	0.25801
GO:0015415	phosphate ion transmembrane-transporting ATPase activity	2	0	0.11	0.25866
GO:0005385	zinc ion transmembrane transporter activity	13	2	0.73	0.25903
GO:0032947	protein complex scaffold	1	0	0.06	0.25968
GO:0016463	zinc-exporting ATPase activity	1	0	0.06	0.26029
GO:0004516	nicotinate phosphoribosyltransferase activity	1	0	0.06	0.26091
GO:0043682	copper-transporting ATPase activity	8	0	0.45	0.2613
GO:0051743	red chlorophyll catabolite reductase activity	1	0	0.06	0.26139
GO:0010242	oxygen evolving activity	1	0	0.06	0.26345
GO:0005381	iron ion transmembrane transporter activity	8	1	0.45	0.26364
GO:1902936	phosphatidylinositol bisphosphate binding	5	1	0.28	0.26391
GO:0047209	coniferyl-alcohol glucosyltransferase activity	1	0	0.06	0.26421
GO:0010013	N-1-naphthylphthalamic acid binding	1	0	0.06	0.26428
GO:0003840	gamma-glutamyltransferase activity	2	0	0.11	0.26616
GO:0004595	pantetheine-phosphate adenylyltransferase activity	1	0	0.06	0.26636
GO:0048487	beta-tubulin binding	1	0	0.06	0.26699
GO:0008187	poly-pyrimidine tract binding	12	2	0.67	0.26775
GO:0008266	poly(U) RNA binding	12	2	0.67	0.26775
GO:0016805	dipeptidase activity	2	0	0.11	0.26813
GO:0010277	chlorophyllide a oxygenase [overall] activity	8	2	0.45	0.26815
GO:0016412	serine O-acyltransferase activity	2	0	0.11	0.26852
GO:0009001	serine O-acetyltransferase activity	2	0	0.11	0.26852
GO:0046424	ferulate 5-hydroxylase activity	1	0	0.06	0.26873
GO:0003777	microtubule motor activity	41	6	2.3	0.26906
GO:0008446	GDP-mannose 4,6-dehydratase activity	1	0	0.06	0.2695
GO:0050638	taxadien-5-alpha-ol O-acetyltransferase activity	5	0	0.28	0.2696
GO:0043424	protein histidine kinase binding	6	1	0.34	0.26962
GO:0000175	3'-5'-exoribonuclease activity	10	0	0.56	0.27024
GO:0015098	molybdate ion transmembrane transporter activity	4	0	0.22	0.27068
GO:0030976	thiamine pyrophosphate binding	8	0	0.45	0.27172
GO:0004673	protein histidine kinase activity	20	2	1.12	0.27178
GO:0016775	phosphotransferase activity, nitrogenous group as acceptor	20	2	1.12	0.27178
GO:0004556	alpha-amylase activity	7	0	0.39	0.27206
GO:0004648	O-phospho-L-serine:2-oxoglutarate aminotransferase activity	1	0	0.06	0.27259
GO:0030527	structural constituent of chromatin	1	0	0.06	0.27308
GO:0004795	threonine synthase activity	2	0	0.11	0.27399
GO:0015405	P-P-bond-hydrolysis-driven transmembrane transporter activity	196	10	11	0.27468
GO:0004473	malate dehydrogenase (decarboxylating) (NADP+) activity	2	1	0.11	0.27489
GO:0010178	IAA-amino acid conjugate hydrolase activity	4	0	0.22	0.27491
GO:0042578	phosphoric ester hydrolase activity	305	23	17.12	0.27506
GO:0035514	DNA demethylase activity	1	0	0.06	0.27599
GO:0052852	very-long-chain-(S)-2-hydroxy-acid oxidase activity	3	0	0.17	0.27609
GO:0052853	long-chain-(S)-2-hydroxy-long-chain-acid oxidase activity	3	0	0.17	0.27609
GO:0052854	medium-chain-(S)-2-hydroxy-acid oxidase activity	3	0	0.17	0.27609
GO:0005097	Rab GTPase activator activity	23	1	1.29	0.27662
GO:0005099	Ras GTPase activator activity	23	1	1.29	0.27662
GO:0008901	ferredoxin hydrogenase activity	1	0	0.06	0.27684
GO:0016699	oxidoreductase activity, acting on hydrogen as donor, iron-sulfur protein as acceptor	1	0	0.06	0.27684
GO:0008194	UDP-glycosyltransferase activity	211	21	11.84	0.27776
GO:0047936	glucose 1-dehydrogenase [NAD(P)] activity	2	0	0.11	0.2778
GO:0004334	fumarylacetoacetase activity	1	0	0.06	0.27798
GO:0016822	hydrolase activity, acting on acid carbon-carbon bonds	1	0	0.06	0.27798
GO:0016823	hydrolase activity, acting on acid carbon-carbon bonds, in ketonic substances	1	0	0.06	0.27798
GO:0004644	phosphoribosylglycinamide formyltransferase activity	1	0	0.06	0.27827
GO:0005094	Rho GDP-dissociation inhibitor activity	3	0	0.17	0.27827
GO:0030295	protein kinase activator activity	2	0	0.11	0.27881
GO:0050080	malonyl-CoA decarboxylase activity	1	0	0.06	0.27941
GO:0030695	GTPase regulator activity	42	1	2.36	0.27977
GO:0009973	adenylyl-sulfate reductase activity	1	0	0.06	0.28034
GO:0019786	Atg8-specific protease activity	1	0	0.06	0.28063
GO:0019776	Atg8 ligase activity	1	0	0.06	0.28063
GO:0019779	Atg8 activating enzyme	1	0	0.06	0.28063
GO:0016307	phosphatidylinositol phosphate kinase activity	11	1	0.62	0.28172
GO:0051992	UDP-N-acetylmuramoyl-L-alanyl-D-glutamyl-meso-2,6-diaminopimelyl-D-alanyl-D-alanine:undecaprenyl-phosphate transferase activity	1	0	0.06	0.28192
GO:0000249	C-22 sterol desaturase activity	1	0	0.06	0.28206
GO:0052906	tRNA (guanine(37)-N(1))-methyltransferase activity	2	0	0.11	0.28246
GO:0015411	taurine-transporting ATPase activity	1	0	0.06	0.28387
GO:0031263	amine-transporting ATPase activity	1	0	0.06	0.28387
GO:0005368	taurine transmembrane transporter activity	1	0	0.06	0.28387
GO:0005053	peroxisome matrix targeting signal-2 binding	1	0	0.06	0.28662
GO:0000268	peroxisome targeting sequence binding	1	0	0.06	0.28662
GO:0070569	uridylyltransferase activity	4	0	0.22	0.28697
GO:0016210	naringenin-chalcone synthase activity	12	3	0.67	0.28717
GO:0008710	8-amino-7-oxononanoate synthase activity	4	0	0.22	0.2877
GO:0004427	inorganic diphosphatase activity	11	1	0.62	0.28816
GO:0003830	beta-1,4-mannosylglycoprotein 4-beta-N-acetylglucosaminyltransferase activity	2	0	0.11	0.2882
GO:0008175	tRNA methyltransferase activity	14	0	0.79	0.28857
GO:0002020	protease binding	2	0	0.11	0.2911
GO:0042284	sphingolipid delta-4 desaturase activity	1	0	0.06	0.29115
GO:0090484	drug transporter activity	81	5	4.55	0.29155
GO:0015238	drug transmembrane transporter activity	81	5	4.55	0.29155
GO:0016716	oxidoreductase activity, acting on paired donors, with incorporation or reduction of molecular oxygen, another compound as one donor, and incorporation of one atom of oxygen	1	0	0.06	0.29159
GO:0004097	catechol oxidase activity	1	0	0.06	0.29159
GO:0004503	monophenol monooxygenase activity	1	0	0.06	0.29159
GO:0004830	tryptophan-tRNA ligase activity	2	0	0.11	0.29183
GO:0047372	acylglycerol lipase activity	1	0	0.06	0.29188
GO:0043765	T/G mismatch-specific endonuclease activity	1	0	0.06	0.29217
GO:0008481	sphinganine kinase activity	1	0	0.06	0.29262
GO:0001727	lipid kinase activity	1	0	0.06	0.29262
GO:0001729	ceramide kinase activity	1	0	0.06	0.29262
GO:0008531	riboflavin kinase activity	1	0	0.06	0.29276
GO:0003919	FMN adenylyltransferase activity	1	0	0.06	0.29276
GO:0016651	oxidoreductase activity, acting on NAD(P)H	79	7	4.43	0.29328
GO:0050625	2-hydroxy-1,4-benzoquinone reductase activity	1	0	0.06	0.29409
GO:0033729	anthocyanidin reductase activity	1	0	0.06	0.29446
GO:0030234	enzyme regulator activity	153	6	8.59	0.29477
GO:0017005	3'-tyrosyl-DNA phosphodiesterase activity	1	0	0.06	0.29557
GO:0070259	tyrosyl-DNA phosphodiesterase activity	1	0	0.06	0.29557
GO:0004000	adenosine deaminase activity	1	0	0.06	0.29609
GO:0008808	cardiolipin synthase activity	1	0	0.06	0.29623
GO:0008757	S-adenosylmethionine-dependent methyltransferase activity	102	7	5.72	0.29629
GO:0004587	ornithine-oxo-acid transaminase activity	1	0	0.06	0.29698
GO:0003843	1,3-beta-D-glucan synthase activity	11	2	0.62	0.29706
GO:0080025	phosphatidylinositol-3,5-bisphosphate binding	3	1	0.17	0.29757
GO:0019901	protein kinase binding	29	1	1.63	0.30034
GO:0045480	galactose oxidase activity	2	0	0.11	0.30042
GO:0019199	transmembrane receptor protein kinase activity	21	1	1.18	0.30069
GO:0003962	cystathionine gamma-synthase activity	2	1	0.11	0.30084
GO:0008515	sucrose transmembrane transporter activity	4	1	0.22	0.30144
GO:0008409	5'-3' exonuclease activity	6	0	0.34	0.30151
GO:0046624	sphingolipid transporter activity	1	0	0.06	0.30167
GO:0010175	sphingosine transmembrane transporter activity	1	0	0.06	0.30167
GO:0070567	cytidylyltransferase activity	9	0	0.51	0.30349
GO:0033218	amide binding	18	0	1.01	0.30576
GO:0016645	oxidoreductase activity, acting on the CH-NH group of donors	28	3	1.57	0.30715
GO:0016849	phosphorus-oxygen lyase activity	2	0	0.11	0.30776
GO:0004643	phosphoribosylaminoimidazolecarboxamide formyltransferase activity	1	0	0.06	0.30815
GO:0003937	IMP cyclohydrolase activity	1	0	0.06	0.30815
GO:0047652	allantoate deiminase activity	1	0	0.06	0.30884
GO:0000155	phosphorelay sensor kinase activity	18	2	1.01	0.30966
GO:0005527	macrolide binding	1	0	0.06	0.30998
GO:0005528	FK506 binding	1	0	0.06	0.30998
GO:0005547	phosphatidylinositol-3,4,5-trisphosphate binding	1	0	0.06	0.31028
GO:0043325	phosphatidylinositol-3,4-bisphosphate binding	1	0	0.06	0.31028
GO:0016817	hydrolase activity, acting on acid anhydrides	692	39	38.84	0.3107
GO:0042393	histone binding	14	1	0.79	0.31083
GO:0008453	alanine-glyoxylate transaminase activity	4	1	0.22	0.31095
GO:0052716	hydroquinone:oxygen oxidoreductase activity	22	0	1.23	0.31104
GO:0051861	glycolipid binding	3	1	0.17	0.31171
GO:0017089	glycolipid transporter activity	3	1	0.17	0.31171
GO:0047085	hydroxyphenylacetonitrile 2-monooxygenase activity	5	0	0.28	0.31177
GO:0050592	4-hydroxyphenylacetaldehyde oxime monooxygenase activity	5	0	0.28	0.31177
GO:0047066	phospholipid-hydroperoxide glutathione peroxidase activity	2	0	0.11	0.31239
GO:0003861	3-isopropylmalate dehydratase activity	3	0	0.17	0.31259
GO:0016731	oxidoreductase activity, acting on iron-sulfur proteins as donors, NAD or NADP as acceptor	3	0	0.17	0.31277
GO:0004470	malic enzyme activity	4	1	0.22	0.31371
GO:0070815	peptidyl-lysine 5-dioxygenase activity	1	0	0.06	0.31525
GO:0008475	procollagen-lysine 5-dioxygenase activity	1	0	0.06	0.31525
GO:0008234	cysteine-type peptidase activity	61	1	3.42	0.31601
GO:0050373	UDP-arabinose 4-epimerase activity	3	1	0.17	0.31649
GO:0031625	ubiquitin protein ligase binding	9	0	0.51	0.31782
GO:0044389	small conjugating protein ligase binding	9	0	0.51	0.31782
GO:0016679	oxidoreductase activity, acting on diphenols and related substances as donors	43	5	2.41	0.31812
GO:0036094	small molecule binding	2756	187	154.68	0.3195
GO:0052832	inositol monophosphate 3-phosphatase activity	3	0	0.17	0.3201
GO:0052833	inositol monophosphate 4-phosphatase activity	3	0	0.17	0.3201
GO:0052834	inositol monophosphate phosphatase activity	3	0	0.17	0.3201
GO:0008934	inositol monophosphate 1-phosphatase activity	3	0	0.17	0.3201
GO:0003913	DNA photolyase activity	6	2	0.34	0.32017
GO:0030604	1-deoxy-D-xylulose-5-phosphate reductoisomerase activity	2	0	0.11	0.32088
GO:0016855	racemase and epimerase activity, acting on amino acids and derivatives	7	0	0.39	0.32181
GO:0017025	TBP-class protein binding	5	0	0.28	0.322
GO:0070290	N-acylphosphatidylethanolamine-specific phospholipase D activity	8	0	0.45	0.32246
GO:0003774	motor activity	52	6	2.92	0.32452
GO:0015924	mannosyl-oligosaccharide mannosidase activity	5	0	0.28	0.32549
GO:0005546	phosphatidylinositol-4,5-bisphosphate binding	3	0	0.17	0.32699
GO:0005230	extracellular ligand-gated ion channel activity	18	2	1.01	0.327
GO:0048244	phytanoyl-CoA dioxygenase activity	1	0	0.06	0.32705
GO:0016836	hydro-lyase activity	61	4	3.42	0.32745
GO:0052840	inositol diphosphate tetrakisphosphate diphosphatase activity	1	0	0.06	0.32846
GO:0052841	inositol bisdiphosphate tetrakisphosphate diphosphatase activity	1	0	0.06	0.32846
GO:0052842	inositol diphosphate pentakisphosphate diphosphatase activity	1	0	0.06	0.32846
GO:0052843	inositol-1-diphosphate-2,3,4,5,6-pentakisphosphate diphosphatase activity	1	0	0.06	0.32846
GO:0052844	inositol-3-diphosphate-1,2,4,5,6-pentakisphosphate diphosphatase activity	1	0	0.06	0.32846
GO:0052845	inositol-5-diphosphate-1,2,3,4,6-pentakisphosphate diphosphatase activity	1	0	0.06	0.32846
GO:0052846	inositol-1,5-bisdiphosphate-2,3,4,6-tetrakisphosphate 1-diphosphatase activity	1	0	0.06	0.32846
GO:0052847	inositol-1,5-bisdiphosphate-2,3,4,6-tetrakisphosphate 5-diphosphatase activity	1	0	0.06	0.32846
GO:0052848	inositol-3,5-bisdiphosphate-2,3,4,6-tetrakisphosphate 5-diphosphatase activity	1	0	0.06	0.32846
GO:0008486	diphosphoinositol-polyphosphate diphosphatase activity	1	0	0.06	0.32846
GO:0008759	UDP-3-O-[3-hydroxymyristoyl] N-acetylglucosamine deacetylase activity	1	0	0.06	0.32878
GO:0003942	N-acetyl-gamma-glutamyl-phosphate reductase activity	1	0	0.06	0.32933
GO:0004073	aspartate-semialdehyde dehydrogenase activity	1	0	0.06	0.32933
GO:0008865	fructokinase activity	10	2	0.56	0.32962
GO:0098599	palmitoyl hydrolase activity	3	0	0.17	0.33048
GO:0008474	palmitoyl-(protein) hydrolase activity	3	0	0.17	0.33048
GO:0004767	sphingomyelin phosphodiesterase activity	4	0	0.22	0.33066
GO:0005484	SNAP receptor activity	19	0	1.07	0.33142
GO:0008047	enzyme activator activity	50	2	2.81	0.33155
GO:0016818	hydrolase activity, acting on acid anhydrides, in phosphorus-containing anhydrides	687	39	38.56	0.33182
GO:0003858	3-hydroxybutyrate dehydrogenase activity	1	0	0.06	0.33296
GO:0000014	single-stranded DNA endodeoxyribonuclease activity	2	0	0.11	0.33297
GO:0036361	racemase activity, acting on amino acids and derivatives	3	0	0.17	0.33418
GO:0004425	indole-3-glycerol-phosphate synthase activity	1	0	0.06	0.33423
GO:0004725	protein tyrosine phosphatase activity	25	2	1.4	0.33446
GO:0008455	alpha-1,6-mannosylglycoprotein 2-beta-N-acetylglucosaminyltransferase activity	1	0	0.06	0.33494
GO:0009884	cytokinin receptor activity	1	0	0.06	0.33606
GO:0019136	deoxynucleoside kinase activity	1	0	0.06	0.33637
GO:0004797	thymidine kinase activity	1	0	0.06	0.33637
GO:0005488	binding	7567	423	424.7	0.33682
GO:0033549	MAP kinase phosphatase activity	1	0	0.06	0.33789
GO:0008915	lipid-A-disaccharide synthase activity	1	0	0.06	0.33805
GO:0016655	oxidoreductase activity, acting on NAD(P)H, quinone or similar compound as acceptor	35	2	1.96	0.33806
GO:0050403	trans-zeatin O-beta-D-glucosyltransferase activity	7	1	0.39	0.33907
GO:0051777	ent-kaurenoate oxidase activity	1	0	0.06	0.33981
GO:0000036	ACP phosphopantetheine attachment site binding involved in fatty acid biosynthetic process	4	0	0.22	0.33988
GO:0044620	ACP phosphopantetheine attachment site binding	4	0	0.22	0.33988
GO:0051192	prosthetic group binding	4	0	0.22	0.33988
GO:0008320	protein transmembrane transporter activity	22	0	1.23	0.34041
GO:0022884	macromolecule transmembrane transporter activity	22	0	1.23	0.34041
GO:0046873	metal ion transmembrane transporter activity	150	14	8.42	0.34094
GO:0008806	carboxymethylenebutenolidase activity	1	0	0.06	0.34109
GO:0004550	nucleoside diphosphate kinase activity	5	0	0.28	0.3418
GO:0016831	carboxy-lyase activity	54	3	3.03	0.34273
GO:0008235	metalloexopeptidase activity	10	0	0.56	0.34373
GO:0016531	copper chaperone activity	2	0	0.11	0.34404
GO:0016174	NAD(P)H oxidase activity	10	2	0.56	0.34408
GO:0005451	monovalent cation:proton antiporter activity	12	1	0.67	0.34538
GO:0008238	exopeptidase activity	87	4	4.88	0.34546
GO:0052880	oxidoreductase activity, acting on diphenols and related substances as donors, with copper protein as acceptor	1	0	0.06	0.34624
GO:0045158	electron transporter, transferring electrons within cytochrome b6/f complex of photosystem II activity	1	0	0.06	0.34624
GO:0009496	plastoquinol--plastocyanin reductase activity	1	0	0.06	0.34624
GO:0045550	geranylgeranyl reductase activity	2	0	0.11	0.34724
GO:0003960	NADPH:quinone reductase activity	8	1	0.45	0.34741
GO:0004151	dihydroorotase activity	1	0	0.06	0.34762
GO:0004683	calmodulin-dependent protein kinase activity	68	3	3.82	0.34804
GO:0015175	neutral amino acid transmembrane transporter activity	5	0	0.28	0.34855
GO:0045552	dihydrokaempferol 4-reductase activity	12	1	0.67	0.34922
GO:0052577	germacrene-D synthase activity	1	0	0.06	0.34965
GO:0034004	germacradienol synthase activity	1	0	0.06	0.34965
GO:0008447	L-ascorbate oxidase activity	28	5	1.57	0.34982
GO:0004798	thymidylate kinase activity	1	0	0.06	0.35079
GO:0016887	ATPase activity	390	21	21.89	0.35097
GO:0004750	ribulose-phosphate 3-epimerase activity	1	0	0.06	0.35144
GO:0009671	nitrate:proton symporter activity	1	0	0.06	0.35201
GO:0008482	sulfite oxidase activity	1	0	0.06	0.35242
GO:0097472	cyclin-dependent protein kinase activity	10	0	0.56	0.35317
GO:0004693	cyclin-dependent protein serine/threonine kinase activity	10	0	0.56	0.35317
GO:0050366	tyramine N-feruloyltransferase activity	1	0	0.06	0.35348
GO:0004322	ferroxidase activity	3	1	0.17	0.35429
GO:0016724	oxidoreductase activity, oxidizing metal ions, oxygen as acceptor	3	1	0.17	0.35429
GO:0000224	peptide-N4-(N-acetyl-beta-glucosaminyl)asparagine amidase activity	2	0	0.11	0.35449
GO:0016868	intramolecular transferase activity, phosphotransferases	15	0	0.84	0.35473
GO:0010012	steroid 22-alpha hydroxylase activity	1	0	0.06	0.35561
GO:0015408	ferric-transporting ATPase activity	5	1	0.28	0.35604
GO:0072510	trivalent inorganic cation transmembrane transporter activity	5	1	0.28	0.35604
GO:0015091	ferric iron transmembrane transporter activity	5	1	0.28	0.35604
GO:0005388	calcium-transporting ATPase activity	20	2	1.12	0.35728
GO:0008565	protein transporter activity	70	0	3.93	0.35846
GO:0016426	tRNA (adenine) methyltransferase activity	1	0	0.06	0.35865
GO:0016429	tRNA (adenine-N1-)-methyltransferase activity	1	0	0.06	0.35865
GO:0004849	uridine kinase activity	6	0	0.34	0.35884
GO:0008146	sulfotransferase activity	7	0	0.39	0.35936
GO:0004837	tyrosine decarboxylase activity	5	0	0.28	0.35957
GO:0015922	aspartate oxidase activity	1	0	0.06	0.36014
GO:0044318	L-aspartate:fumarate oxidoreductase activity	1	0	0.06	0.36014
GO:0008734	L-aspartate oxidase activity	1	0	0.06	0.36014
GO:0003999	adenine phosphoribosyltransferase activity	4	0	0.22	0.36021
GO:0004660	protein farnesyltransferase activity	1	0	0.06	0.36038
GO:0004221	ubiquitin thiolesterase activity	17	1	0.95	0.36049
GO:0008863	formate dehydrogenase (NAD+) activity	1	0	0.06	0.36055
GO:1901363	heterocyclic compound binding	4966	282	278.72	0.36062
GO:0051287	NAD binding	52	2	2.92	0.36098
GO:0004712	protein serine/threonine/tyrosine kinase activity	19	1	1.07	0.36227
GO:0016758	transferase activity, transferring hexosyl groups	351	35	19.7	0.3627
GO:0008878	glucose-1-phosphate adenylyltransferase activity	6	2	0.34	0.36282
GO:0004089	carbonate dehydratase activity	10	0	0.56	0.36307
GO:0004572	mannosyl-oligosaccharide 1,3-1,6-alpha-mannosidase activity	1	0	0.06	0.3632
GO:0050515	4-(cytidine 5'-diphospho)-2-C-methyl-D-erythritol kinase activity	1	0	0.06	0.36361
GO:0004679	AMP-activated protein kinase activity	1	0	0.06	0.36386
GO:0009000	selenocysteine lyase activity	1	0	0.06	0.36502
GO:0004157	dihydropyrimidinase activity	1	0	0.06	0.36552
GO:0003968	RNA-directed RNA polymerase activity	13	0	0.73	0.36704
GO:0016727	oxidoreductase activity, acting on CH or CH2 groups, oxygen as acceptor	1	0	0.06	0.36735
GO:0004855	xanthine oxidase activity	1	0	0.06	0.36735
GO:0008374	O-acyltransferase activity	38	1	2.13	0.36738
GO:0097159	organic cyclic compound binding	4968	282	278.83	0.3681
GO:0050311	sulfite reductase (ferredoxin) activity	1	0	0.06	0.36835
GO:0016002	sulfite reductase activity	1	0	0.06	0.36835
GO:0016673	oxidoreductase activity, acting on a sulfur group of donors, iron-sulfur protein as acceptor	1	0	0.06	0.36835
GO:0008186	RNA-dependent ATPase activity	5	0	0.28	0.36844
GO:0004004	ATP-dependent RNA helicase activity	5	0	0.28	0.36844
GO:0050321	tau-protein kinase activity	9	2	0.51	0.36851
GO:0042736	NADH kinase activity	1	0	0.06	0.36885
GO:0016857	racemase and epimerase activity, acting on carbohydrates and derivatives	24	4	1.35	0.36956
GO:0008660	1-aminocyclopropane-1-carboxylate deaminase activity	2	0	0.11	0.3703
GO:0019148	D-cysteine desulfhydrase activity	2	0	0.11	0.3703
GO:0003988	acetyl-CoA C-acyltransferase activity	3	0	0.17	0.37054
GO:0050619	phytochromobilin:ferredoxin oxidoreductase activity	1	0	0.06	0.37086
GO:0050281	serine-glyoxylate transaminase activity	1	0	0.06	0.37103
GO:0016780	phosphotransferase activity, for other substituted phosphate groups	14	0	0.79	0.37117
GO:0016462	pyrophosphatase activity	683	38	38.33	0.37154
GO:0004659	prenyltransferase activity	21	0	1.18	0.37197
GO:0004161	dimethylallyltranstransferase activity	3	0	0.17	0.37296
GO:0050518	2-C-methyl-D-erythritol 4-phosphate cytidylyltransferase activity	1	0	0.06	0.37346
GO:0004457	lactate dehydrogenase activity	3	0	0.17	0.37442
GO:0015412	molybdate transmembrane-transporting ATPase activity	3	0	0.17	0.3753
GO:0046527	glucosyltransferase activity	147	16	8.25	0.37564
GO:0008289	lipid binding	114	8	6.4	0.37569
GO:0004635	phosphoribosyl-AMP cyclohydrolase activity	1	0	0.06	0.37582
GO:0004636	phosphoribosyl-ATP diphosphatase activity	1	0	0.06	0.37582
GO:0031072	heat shock protein binding	41	2	2.3	0.37596
GO:0008408	3'-5' exonuclease activity	16	0	0.9	0.37605
GO:0043167	ion binding	4499	297	252.51	0.37678
GO:0004383	guanylate cyclase activity	1	0	0.06	0.37751
GO:0003951	NAD+ kinase activity	5	0	0.28	0.37814
GO:0004084	branched-chain-amino-acid transaminase activity	7	0	0.39	0.37841
GO:0008479	queuine tRNA-ribosyltransferase activity	2	0	0.11	0.37852
GO:0030775	glucuronoxylan 4-O-methyltransferase activity	2	0	0.11	0.37863
GO:0035251	UDP-glucosyltransferase activity	135	15	7.58	0.3788
GO:0019207	kinase regulator activity	9	0	0.51	0.38024
GO:0033984	indole-3-glycerol-phosphate lyase activity	1	0	0.06	0.38141
GO:2001080	chitosan binding	3	0	0.17	0.3815
GO:0047964	glyoxylate reductase activity	4	0	0.22	0.38183
GO:0008972	phosphomethylpyrimidine kinase activity	1	0	0.06	0.38209
GO:0008902	hydroxymethylpyrimidine kinase activity	1	0	0.06	0.38209
GO:0015152	glucose-6-phosphate transmembrane transporter activity	2	1	0.11	0.38416
GO:0015119	hexose phosphate transmembrane transporter activity	2	1	0.11	0.38416
GO:0019200	carbohydrate kinase activity	37	5	2.08	0.3842
GO:0016628	oxidoreductase activity, acting on the CH-CH group of donors, NAD or NADP as acceptor	293	28	16.44	0.38433
GO:0047262	polygalacturonate 4-alpha-galacturonosyltransferase activity	10	1	0.56	0.3844
GO:0035250	UDP-galactosyltransferase activity	20	2	1.12	0.38671
GO:0016830	carbon-carbon lyase activity	94	7	5.28	0.38674
GO:0003844	1,4-alpha-glucan branching enzyme activity	3	0	0.17	0.38736
GO:0016413	O-acetyltransferase activity	9	0	0.51	0.38997
GO:0004794	L-threonine ammonia-lyase activity	3	0	0.17	0.39018
GO:0016861	intramolecular oxidoreductase activity, interconverting aldoses and ketoses	18	0	1.01	0.39091
GO:0004337	geranyltranstransferase activity	3	0	0.17	0.39181
GO:0000149	SNARE binding	5	0	0.28	0.3926
GO:0010284	lariciresinol reductase activity	1	0	0.06	0.39356
GO:0008974	phosphoribulokinase activity	1	0	0.06	0.39399
GO:0004631	phosphomevalonate kinase activity	1	0	0.06	0.39476
GO:0005083	small GTPase regulator activity	38	1	2.13	0.39488
GO:0003984	acetolactate synthase activity	5	0	0.28	0.39604
GO:0009378	four-way junction helicase activity	1	0	0.06	0.39606
GO:0031210	phosphatidylcholine binding	1	0	0.06	0.3964
GO:0050997	quaternary ammonium group binding	1	0	0.06	0.3964
GO:0004420	hydroxymethylglutaryl-CoA reductase (NADPH) activity	2	1	0.11	0.39655
GO:0000104	succinate dehydrogenase activity	3	0	0.17	0.39844
GO:0008177	succinate dehydrogenase (ubiquinone) activity	3	0	0.17	0.39844
GO:0015185	gamma-aminobutyric acid transmembrane transporter activity	3	0	0.17	0.39905
GO:0016721	oxidoreductase activity, acting on superoxide radicals as acceptor	15	0	0.84	0.39943
GO:0004784	superoxide dismutase activity	15	0	0.84	0.39943
GO:0008092	cytoskeletal protein binding	119	5	6.68	0.39959
GO:0046592	polyamine oxidase activity	4	1	0.22	0.40109
GO:0019104	DNA N-glycosylase activity	10	0	0.56	0.40173
GO:0008892	guanine deaminase activity	1	0	0.06	0.40222
GO:0005507	copper ion binding	145	9	8.14	0.40235
GO:0050461	L-mimosine synthase activity	1	0	0.06	0.40257
GO:0050234	pyrazolylalanine synthase activity	1	0	0.06	0.40257
GO:0004048	anthranilate phosphoribosyltransferase activity	2	1	0.11	0.40503
GO:0008762	UDP-N-acetylmuramate dehydrogenase activity	29	3	1.63	0.40554
GO:0004008	copper-exporting ATPase activity	7	0	0.39	0.40559
GO:0050378	UDP-glucuronate 4-epimerase activity	2	1	0.11	0.40589
GO:0017108	5'-flap endonuclease activity	1	0	0.06	0.40667
GO:0048256	flap endonuclease activity	1	0	0.06	0.40667
GO:0004496	mevalonate kinase activity	1	0	0.06	0.40772
GO:0004128	cytochrome-b5 reductase activity, acting on NAD(P)H	5	0	0.28	0.40869
GO:0004034	aldose 1-epimerase activity	7	2	0.39	0.40976
GO:0016891	endoribonuclease activity, producing 5'-phosphomonoesters	38	1	2.13	0.40998
GO:0046423	allene-oxide cyclase activity	3	1	0.17	0.41049
GO:0033961	cis-stilbene-oxide hydrolase activity	1	0	0.06	0.41176
GO:0004301	epoxide hydrolase activity	1	0	0.06	0.41176
GO:0019894	kinesin binding	3	0	0.17	0.41191
GO:0010011	auxin binding	2	1	0.11	0.41259
GO:0004020	adenylylsulfate kinase activity	2	0	0.11	0.41296
GO:0050598	taxane 13-alpha-hydroxylase activity	4	0	0.22	0.41317
GO:0042802	identical protein binding	127	12	7.13	0.41358
GO:0000210	NAD+ diphosphatase activity	4	0	0.22	0.41422
GO:0008801	beta-phosphoglucomutase activity	1	0	0.06	0.41466
GO:0010297	heteropolysaccharide binding	1	0	0.06	0.41519
GO:0008840	4-hydroxy-tetrahydrodipicolinate synthase	1	0	0.06	0.41599
GO:0051539	4 iron, 4 sulfur cluster binding	26	1	1.46	0.41621
GO:0004654	polyribonucleotide nucleotidyltransferase activity	2	0	0.11	0.41621
GO:0030731	guanidinoacetate N-methyltransferase activity	1	0	0.06	0.41696
GO:0004842	ubiquitin-protein transferase activity	121	11	6.79	0.41742
GO:0015276	ligand-gated ion channel activity	22	3	1.23	0.41772
GO:0022834	ligand-gated channel activity	22	3	1.23	0.41772
GO:0016765	transferase activity, transferring alkyl or aryl (other than methyl) groups	85	4	4.77	0.41802
GO:0015410	manganese-transporting ATPase activity	1	0	0.06	0.41811
GO:0005384	manganese ion transmembrane transporter activity	1	0	0.06	0.41811
GO:0031386	protein tag	2	0	0.11	0.41959
GO:0090599	alpha-glucosidase activity	16	1	0.9	0.41971
GO:0008883	glutamyl-tRNA reductase activity	1	0	0.06	0.41997
GO:0047461	(+)-delta-cadinene synthase activity	4	0	0.22	0.42095
GO:0001053	plastid sigma factor activity	2	1	0.11	0.42185
GO:0005344	oxygen transporter activity	2	0	0.11	0.4221
GO:0010488	UDP-galactose:N-glycan beta-1,3-galactosyltransferase activity	2	1	0.11	0.4221
GO:0005460	UDP-glucose transmembrane transporter activity	2	1	0.11	0.42235
GO:0004639	phosphoribosylaminoimidazolesuccinocarboxamide synthase activity	1	0	0.06	0.42282
GO:0019156	isoamylase activity	1	0	0.06	0.42371
GO:0016833	oxo-acid-lyase activity	11	1	0.62	0.42458
GO:0019211	phosphatase activator activity	1	0	0.06	0.42478
GO:0015296	anion:cation symporter activity	10	1	0.56	0.42508
GO:1901505	carbohydrate derivative transporter activity	32	4	1.8	0.42551
GO:0032266	phosphatidylinositol-3-phosphate binding	2	1	0.11	0.42727
GO:0003924	GTPase activity	105	4	5.89	0.42733
GO:0050664	oxidoreductase activity, acting on NAD(P)H, oxygen as acceptor	13	3	0.73	0.42733
GO:0016421	CoA carboxylase activity	6	1	0.34	0.4279
GO:0016885	ligase activity, forming carbon-carbon bonds	6	1	0.34	0.4279
GO:0042623	ATPase activity, coupled	336	16	18.86	0.42802
GO:0000774	adenyl-nucleotide exchange factor activity	1	0	0.06	0.42808
GO:0050463	nitrate reductase [NAD(P)H] activity	1	0	0.06	0.42862
GO:0043546	molybdopterin cofactor binding	1	0	0.06	0.42862
GO:0015450	P-P-bond-hydrolysis-driven protein transmembrane transporter activity	19	0	1.07	0.42871
GO:0003785	actin monomer binding	1	0	0.06	0.42915
GO:0018271	biotin-protein ligase activity	1	0	0.06	0.42933
GO:0004077	biotin-[acetyl-CoA-carboxylase] ligase activity	1	0	0.06	0.42933
GO:0043023	ribosomal large subunit binding	2	0	0.11	0.43043
GO:1901981	phosphatidylinositol phosphate binding	6	1	0.34	0.43061
GO:0003918	DNA topoisomerase type II (ATP-hydrolyzing) activity	6	1	0.34	0.43076
GO:0061505	DNA topoisomerase II activity	6	1	0.34	0.43076
GO:0051738	xanthophyll binding	1	0	0.06	0.43103
GO:0004655	porphobilinogen synthase activity	1	0	0.06	0.43148
GO:0047893	flavonol 3-O-glucosyltransferase activity	2	1	0.11	0.43221
GO:0010294	abscisic acid glucosyltransferase activity	2	1	0.11	0.43221
GO:0015562	efflux transmembrane transporter activity	10	1	0.56	0.43307
GO:0008792	arginine decarboxylase activity	2	1	0.11	0.43335
GO:0004689	phosphorylase kinase activity	1	0	0.06	0.43373
GO:0008773	[protein-PII] uridylyltransferase activity	1	0	0.06	0.43463
GO:0045330	aspartyl esterase activity	38	2	2.13	0.43501
GO:0017111	nucleoside-triphosphatase activity	656	37	36.82	0.43543
GO:0015563	uptake transmembrane transporter activity	1	0	0.06	0.43616
GO:0080138	borate uptake transmembrane transporter activity	1	0	0.06	0.43616
GO:0009905	ent-copalyl diphosphate synthase activity	2	0	0.11	0.43628
GO:0005504	fatty acid binding	2	0	0.11	0.43641
GO:0004789	thiamine-phosphate diphosphorylase activity	2	0	0.11	0.43692
GO:0051002	ligase activity, forming nitrogen-metal bonds	3	0	0.17	0.43722
GO:0051003	ligase activity, forming nitrogen-metal bonds, forming coordination complexes	3	0	0.17	0.43722
GO:0016851	magnesium chelatase activity	3	0	0.17	0.43722
GO:0000339	RNA cap binding	3	0	0.17	0.43738
GO:0016761	cellulose synthase (GDP-forming) activity	3	0	0.17	0.43764
GO:0004398	histidine decarboxylase activity	1	0	0.06	0.43787
GO:0004872	receptor activity	65	5	3.65	0.43871
GO:0009975	cyclase activity	7	1	0.39	0.4393
GO:0016791	phosphatase activity	242	15	13.58	0.44023
GO:0015926	glucosidase activity	70	6	3.93	0.44056
GO:0004305	ethanolamine kinase activity	1	0	0.06	0.44067
GO:0004568	chitinase activity	22	1	1.23	0.44067
GO:0010309	acireductone dioxygenase [iron(II)-requiring] activity	2	1	0.11	0.44075
GO:0070180	large ribosomal subunit rRNA binding	1	0	0.06	0.44103
GO:0004422	hypoxanthine phosphoribosyltransferase activity	1	0	0.06	0.44121
GO:0052657	guanine phosphoribosyltransferase activity	1	0	0.06	0.44121
GO:0004708	MAP kinase kinase activity	4	0	0.22	0.44249
GO:0017060	3-galactosyl-N-acetylglucosaminide 4-alpha-L-fucosyltransferase activity	1	0	0.06	0.44266
GO:0004810	tRNA adenylyltransferase activity	1	0	0.06	0.44275
GO:0003700	sequence-specific DNA binding transcription factor activity	312	18	17.51	0.44312
GO:0001071	nucleic acid binding transcription factor activity	312	18	17.51	0.44312
GO:0019900	kinase binding	32	1	1.8	0.44334
GO:0004400	histidinol-phosphate transaminase activity	1	0	0.06	0.44348
GO:0004590	orotidine-5'-phosphate decarboxylase activity	3	0	0.17	0.44459
GO:0004588	orotate phosphoribosyltransferase activity	3	0	0.17	0.44459
GO:0005310	dicarboxylic acid transmembrane transporter activity	8	1	0.45	0.44596
GO:0004140	dephospho-CoA kinase activity	2	0	0.11	0.44614
GO:0008667	2,3-dihydro-2,3-dihydroxybenzoate dehydrogenase activity	2	1	0.11	0.44639
GO:0004664	prephenate dehydratase activity	5	0	0.28	0.44642
GO:0003979	UDP-glucose 6-dehydrogenase activity	3	0	0.17	0.44705
GO:0019899	enzyme binding	74	1	4.15	0.44843
GO:0015211	purine nucleoside transmembrane transporter activity	11	1	0.62	0.44845
GO:0015216	purine nucleotide transmembrane transporter activity	11	1	0.62	0.44845
GO:0005346	purine ribonucleotide transmembrane transporter activity	11	1	0.62	0.44845
GO:0047886	farnesol dehydrogenase activity	1	0	0.06	0.44875
GO:0001409	guanine nucleotide transmembrane transporter activity	3	1	0.17	0.44879
GO:0010292	GTP:GDP antiporter activity	3	1	0.17	0.44879
GO:0016161	beta-amylase activity	7	2	0.39	0.44887
GO:0004519	endonuclease activity	62	1	3.48	0.44972
GO:0004618	phosphoglycerate kinase activity	2	1	0.11	0.45026
GO:0001653	peptide receptor activity	3	0	0.17	0.45042
GO:0009978	allene oxide synthase activity	1	0	0.06	0.45094
GO:0033897	ribonuclease T2 activity	3	0	0.17	0.45148
GO:0051724	NAD transporter activity	2	0	0.11	0.45155
GO:0034485	phosphatidylinositol-3,4,5-trisphosphate 5-phosphatase activity	1	0	0.06	0.45167
GO:0050254	rhodopsin kinase activity	4	0	0.22	0.45195
GO:0003916	DNA topoisomerase activity	9	1	0.51	0.45424
GO:0004585	ornithine carbamoyltransferase activity	1	0	0.06	0.45469
GO:0033910	glucan 1,4-alpha-maltotetraohydrolase activity	3	0	0.17	0.45544
GO:0016624	oxidoreductase activity, acting on the aldehyde or oxo group of donors, disulfide as acceptor	10	2	0.56	0.45638
GO:0051010	microtubule plus-end binding	2	0	0.11	0.45647
GO:0045431	flavonol synthase activity	26	1	1.46	0.45739
GO:0004412	homoserine dehydrogenase activity	3	0	0.17	0.45766
GO:0019905	syntaxin binding	2	0	0.11	0.45971
GO:0004164	diphthine synthase activity	1	0	0.06	0.46001
GO:0050486	intramolecular transferase activity, transferring hydroxy groups	2	0	0.11	0.46062
GO:0047044	androstan-3-alpha,17-beta-diol dehydrogenase activity	3	0	0.17	0.46084
GO:0061135	endopeptidase regulator activity	29	0	1.63	0.46086
GO:0004866	endopeptidase inhibitor activity	29	0	1.63	0.46086
GO:0070283	radical SAM enzyme activity	9	0	0.51	0.46122
GO:0003995	acyl-CoA dehydrogenase activity	10	0	0.56	0.46249
GO:0004540	ribonuclease activity	65	1	3.65	0.46249
GO:0030797	24-methylenesterol C-methyltransferase activity	1	0	0.06	0.46249
GO:0005047	signal recognition particle binding	4	0	0.22	0.46314
GO:0033989	3alpha,7alpha,12alpha-trihydroxy-5beta-cholest-24-enoyl-CoA hydratase activity	1	0	0.06	0.4636
GO:0008020	G-protein coupled photoreceptor activity	2	0	0.11	0.46388
GO:0042277	peptide binding	14	0	0.79	0.46437
GO:0004686	elongation factor-2 kinase activity	1	0	0.06	0.4648
GO:0004582	dolichyl-phosphate beta-D-mannosyltransferase activity	1	0	0.06	0.4648
GO:0050508	glucuronosyl-N-acetylglucosaminyl-proteoglycan 4-alpha-N-acetylglucosaminyltransferase activity	3	0	0.17	0.46547
GO:0019843	rRNA binding	33	1	1.85	0.46562
GO:0016308	1-phosphatidylinositol-4-phosphate 5-kinase activity	9	0	0.51	0.46599
GO:0004146	dihydrofolate reductase activity	6	0	0.34	0.46607
GO:0008428	ribonuclease inhibitor activity	2	0	0.11	0.46819
GO:0016728	oxidoreductase activity, acting on CH or CH2 groups, disulfide as acceptor	5	1	0.28	0.47032
GO:0004748	ribonucleoside-diphosphate reductase activity, thioredoxin disulfide as acceptor	5	1	0.28	0.47032
GO:0008843	endochitinase activity	1	0	0.06	0.47081
GO:0035885	exochitinase activity	1	0	0.06	0.47081
GO:0003724	RNA helicase activity	11	0	0.62	0.4723
GO:0050577	GDP-L-fucose synthase activity	1	0	0.06	0.47313
GO:0030554	adenyl nucleotide binding	1703	143	95.58	0.4739
GO:0050379	UDP-glucuronate 5'-epimerase activity	1	0	0.06	0.47396
GO:0010857	calcium-dependent protein kinase activity	2	0	0.11	0.47461
GO:0009931	calcium-dependent protein serine/threonine kinase activity	2	0	0.11	0.47461
GO:0015165	pyrimidine nucleotide-sugar transmembrane transporter activity	3	1	0.17	0.47478
GO:0008384	IkappaB kinase activity	1	0	0.06	0.4748
GO:0009045	xylose isomerase activity	1	0	0.06	0.47508
GO:0004141	dethiobiotin synthase activity	1	0	0.06	0.47554
GO:0004015	adenosylmethionine-8-amino-7-oxononanoate transaminase activity	1	0	0.06	0.47554
GO:0050372	ubiquitin-calmodulin ligase activity	2	0	0.11	0.47764
GO:0008195	phosphatidate phosphatase activity	2	0	0.11	0.47803
GO:0047769	arogenate dehydratase activity	3	0	0.17	0.47822
GO:0080072	spermidine:sinapoyl CoA N-acyltransferase activity	1	0	0.06	0.47917
GO:0080073	spermidine:coumaroyl CoA N-acyltransferase activity	1	0	0.06	0.47917
GO:0080074	spermidine:caffeoyl CoA N-acyltransferase activity	1	0	0.06	0.47917
GO:0080075	spermidine:feruloyl CoA N-acyltransferase activity	1	0	0.06	0.47917
GO:0004749	ribose phosphate diphosphokinase activity	4	0	0.22	0.47946
GO:0071771	aldehyde decarbonylase activity	2	0	0.11	0.48054
GO:0016708	oxidoreductase activity, acting on paired donors, with incorporation or reduction of molecular oxygen, NAD(P)H as one donor, and incorporation of two atoms of oxygen into one donor	1	0	0.06	0.48123
GO:0047661	amino-acid racemase activity	2	0	0.11	0.48159
GO:0004124	cysteine synthase activity	12	0	0.67	0.48292
GO:0052689	carboxylic ester hydrolase activity	123	8	6.9	0.48357
GO:0004649	poly(ADP-ribose) glycohydrolase activity	2	0	0.11	0.48371
GO:0004042	acetyl-CoA:L-glutamate N-acetyltransferase activity	2	0	0.11	0.48397
GO:0038023	signaling receptor activity	61	4	3.42	0.4845
GO:0005365	myo-inositol transmembrane transporter activity	4	1	0.22	0.48451
GO:0000035	acyl binding	1	0	0.06	0.48478
GO:0004566	beta-glucuronidase activity	1	0	0.06	0.48487
GO:0035671	enone reductase activity	3	1	0.17	0.48512
GO:0060089	molecular transducer activity	203	19	11.39	0.4868
GO:0004871	signal transducer activity	203	19	11.39	0.4868
GO:0010487	thermospermine synthase activity	1	0	0.06	0.48871
GO:0003950	NAD+ ADP-ribosyltransferase activity	8	0	0.45	0.48884
GO:0004616	phosphogluconate dehydrogenase (decarboxylating) activity	11	0	0.62	0.4891
GO:1900750	oligopeptide binding	2	0	0.11	0.48954
GO:0043295	glutathione binding	2	0	0.11	0.48954
GO:0016614	oxidoreductase activity, acting on CH-OH group of donors	254	16	14.26	0.48975
GO:0050136	NADH dehydrogenase (quinone) activity	17	1	0.95	0.49137
GO:0004553	hydrolase activity, hydrolyzing O-glycosyl compounds	368	25	20.65	0.49141
GO:0046910	pectinesterase inhibitor activity	1	0	0.06	0.49369
GO:0017076	purine nucleotide binding	1922	150	107.87	0.49463
GO:0046523	S-methyl-5-thioribose-1-phosphate isomerase activity	1	0	0.06	0.49482
GO:0004647	phosphoserine phosphatase activity	2	0	0.11	0.49499
GO:0004835	tubulin-tyrosine ligase activity	1	0	0.06	0.49576
GO:0004571	mannosyl-oligosaccharide 1,2-alpha-mannosidase activity	4	0	0.22	0.49634
GO:0016417	S-acyltransferase activity	8	0	0.45	0.49682
GO:0016597	amino acid binding	40	4	2.25	0.49705
GO:0008514	organic anion transmembrane transporter activity	100	9	5.61	0.49734
GO:0052654	L-leucine transaminase activity	5	0	0.28	0.49956
GO:0052655	L-valine transaminase activity	5	0	0.28	0.49956
GO:0052656	L-isoleucine transaminase activity	5	0	0.28	0.49956
GO:0005199	structural constituent of cell wall	5	0	0.28	0.49965
GO:0003887	DNA-directed DNA polymerase activity	16	1	0.9	0.49977
GO:0008173	RNA methyltransferase activity	27	0	1.52	0.5001
GO:0008519	ammonium transmembrane transporter activity	11	1	0.62	0.50046
GO:0015269	calcium-activated potassium channel activity	1	0	0.06	0.50048
GO:0022839	ion gated channel activity	1	0	0.06	0.50048
GO:0005227	calcium activated cation channel activity	1	0	0.06	0.50048
GO:0005096	GTPase activator activity	35	1	1.96	0.50171
GO:0019783	small conjugating protein-specific protease activity	7	0	0.39	0.50334
GO:0016627	oxidoreductase activity, acting on the CH-CH group of donors	342	29	19.19	0.50402
GO:0005092	GDP-dissociation inhibitor activity	5	0	0.28	0.50409
GO:0000107	imidazoleglycerol-phosphate synthase activity	1	0	0.06	0.50539
GO:0005057	receptor signaling protein activity	108	12	6.06	0.50556
GO:0033741	adenylyl-sulfate reductase (glutathione) activity	1	0	0.06	0.50577
GO:0009029	tetraacyldisaccharide 4'-kinase activity	1	0	0.06	0.50587
GO:0016160	amylase activity	14	2	0.79	0.50615
GO:0016798	hydrolase activity, acting on glycosyl bonds	414	26	23.24	0.50627
GO:0019139	cytokinin dehydrogenase activity	6	1	0.34	0.50674
GO:0004306	ethanolamine-phosphate cytidylyltransferase activity	2	0	0.11	0.50781
GO:0015114	phosphate ion transmembrane transporter activity	5	1	0.28	0.50854
GO:0018024	histone-lysine N-methyltransferase activity	14	1	0.79	0.5098
GO:0004482	mRNA (guanine-N7-)-methyltransferase activity	1	0	0.06	0.51004
GO:0004105	choline-phosphate cytidylyltransferase activity	2	0	0.11	0.51103
GO:0008199	ferric iron binding	4	1	0.22	0.51223
GO:0016757	transferase activity, transferring glycosyl groups	478	41	26.83	0.51324
GO:0003992	N2-acetyl-L-ornithine:2-oxoglutarate 5-aminotransferase activity	1	0	0.06	0.51412
GO:0004792	thiosulfate sulfurtransferase activity	1	0	0.06	0.5145
GO:0071917	triose-phosphate transmembrane transporter activity	4	1	0.22	0.51585
GO:0008318	protein prenyltransferase activity	5	0	0.28	0.51606
GO:0042803	protein homodimerization activity	52	3	2.92	0.51655
GO:0010485	H4 histone acetyltransferase activity	1	0	0.06	0.51698
GO:0050514	homospermidine synthase (spermidine-specific) activity	1	0	0.06	0.51726
GO:0034038	deoxyhypusine synthase activity	1	0	0.06	0.51726
GO:0004806	triglyceride lipase activity	21	1	1.18	0.51778
GO:0008780	acyl-[acyl-carrier-protein]-UDP-N-acetylglucosamine O-acyltransferase activity	1	0	0.06	0.5185
GO:0004528	phosphodiesterase I activity	1	0	0.06	0.51926
GO:0009927	histidine phosphotransfer kinase activity	3	0	0.17	0.51933
GO:0004458	D-lactate dehydrogenase (cytochrome) activity	2	0	0.11	0.51951
GO:0016898	oxidoreductase activity, acting on the CH-OH group of donors, cytochrome as acceptor	2	0	0.11	0.51951
GO:0008891	glycolate oxidase activity	2	0	0.11	0.51951
GO:0015932	nucleobase-containing compound transmembrane transporter activity	29	2	1.63	0.51961
GO:0016418	S-acetyltransferase activity	3	0	0.17	0.51966
GO:0004742	dihydrolipoyllysine-residue acetyltransferase activity	3	0	0.17	0.51966
GO:0046556	alpha-L-arabinofuranosidase activity	3	0	0.17	0.51999
GO:0008898	S-adenosylmethionine-homocysteine S-methyltransferase activity	3	1	0.17	0.52048
GO:0015250	water channel activity	4	0	0.22	0.521
GO:0005372	water transmembrane transporter activity	4	0	0.22	0.521
GO:0005200	structural constituent of cytoskeleton	26	2	1.46	0.52259
GO:0052727	capsanthin synthase activity	1	0	0.06	0.5227
GO:0052728	capsorubin synthase activity	1	0	0.06	0.5227
GO:0045435	lycopene epsilon cyclase activity	1	0	0.06	0.5227
GO:0016863	intramolecular oxidoreductase activity, transposing C=C bonds	10	0	0.56	0.52281
GO:0046915	transition metal ion transmembrane transporter activity	38	3	2.13	0.52336
GO:0016629	12-oxophytodienoate reductase activity	1	0	0.06	0.52423
GO:0010210	IAA-Phe conjugate hydrolase activity	2	0	0.11	0.52437
GO:0010211	IAA-Leu conjugate hydrolase activity	2	0	0.11	0.52437
GO:0008120	ceramide glucosyltransferase activity	1	0	0.06	0.52518
GO:0004814	arginine-tRNA ligase activity	1	0	0.06	0.52595
GO:0051920	peroxiredoxin activity	9	0	0.51	0.52669
GO:0016893	endonuclease activity, active with either ribo- or deoxyribonucleic acids and producing 5'-phosphomonoesters	41	1	2.3	0.52689
GO:0008692	3-hydroxybutyryl-CoA epimerase activity	1	0	0.06	0.52786
GO:0019912	cyclin-dependent protein kinase activating kinase activity	1	0	0.06	0.52805
GO:0070330	aromatase activity	24	2	1.35	0.52827
GO:0016712	oxidoreductase activity, acting on paired donors, with incorporation or reduction of molecular oxygen, reduced flavin or flavoprotein as one donor, and incorporation of one atom of oxygen	24	2	1.35	0.52827
GO:0047763	caffeate O-methyltransferase activity	7	0	0.39	0.52838
GO:0016864	intramolecular oxidoreductase activity, transposing S-S bonds	10	0	0.56	0.52849
GO:0003756	protein disulfide isomerase activity	10	0	0.56	0.52849
GO:0004702	receptor signaling protein serine/threonine kinase activity	91	9	5.11	0.53045
GO:0052662	zeaxanthin epoxidase activity	3	1	0.17	0.53069
GO:0052663	antheraxanthin epoxidase activity	3	1	0.17	0.53069
GO:0009540	zeaxanthin epoxidase [overall] activity	3	1	0.17	0.53069
GO:0016656	monodehydroascorbate reductase (NADH) activity	2	0	0.11	0.53087
GO:0016888	endodeoxyribonuclease activity, producing 5'-phosphomonoesters	3	0	0.17	0.53191
GO:0030515	snoRNA binding	2	0	0.11	0.53209
GO:0031491	nucleosome binding	3	1	0.17	0.53235
GO:0008378	galactosyltransferase activity	38	3	2.13	0.53313
GO:0030613	oxidoreductase activity, acting on phosphorus or arsenic in donors	5	0	0.28	0.53393
GO:0030614	oxidoreductase activity, acting on phosphorus or arsenic in donors, disulfide as acceptor	5	0	0.28	0.53393
GO:0008794	arsenate reductase (glutaredoxin) activity	5	0	0.28	0.53393
GO:0031177	phosphopantetheine binding	3	0	0.17	0.53424
GO:0004602	glutathione peroxidase activity	7	0	0.39	0.53454
GO:0034480	phosphatidylcholine phospholipase C activity	3	1	0.17	0.53474
GO:0018858	benzoate-CoA ligase activity	2	0	0.11	0.53521
GO:0044390	small protein conjugating enzyme binding	2	0	0.11	0.53534
GO:0031624	ubiquitin conjugating enzyme binding	2	0	0.11	0.53534
GO:0051748	UTP-monosaccharide-1-phosphate uridylyltransferase activity	2	0	0.11	0.53575
GO:0005080	protein kinase C binding	2	0	0.11	0.53616
GO:0051011	microtubule minus-end binding	3	0	0.17	0.53623
GO:0072509	divalent inorganic cation transmembrane transporter activity	53	6	2.97	0.5364
GO:0008176	tRNA (guanine-N7-)-methyltransferase activity	3	0	0.17	0.53673
GO:0004177	aminopeptidase activity	16	0	0.9	0.53714
GO:0032182	small conjugating protein binding	2	0	0.11	0.53724
GO:0043130	ubiquitin binding	2	0	0.11	0.53724
GO:0031219	levanase activity	1	0	0.06	0.53745
GO:0051670	inulinase activity	1	0	0.06	0.53745
GO:0035252	UDP-xylosyltransferase activity	6	0	0.34	0.53753
GO:0030158	protein xylosyltransferase activity	6	0	0.34	0.53753
GO:0046507	UDPsulfoquinovose synthase activity	1	0	0.06	0.53774
GO:0046508	hydrolase activity, acting on carbon-sulfur bonds	1	0	0.06	0.53774
GO:0052631	sphingolipid delta-8 desaturase activity	1	0	0.06	0.53793
GO:0016854	racemase and epimerase activity	34	4	1.91	0.5381
GO:0003849	3-deoxy-7-phosphoheptulonate synthase activity	3	0	0.17	0.53878
GO:0043141	ATP-dependent 5'-3' DNA helicase activity	2	0	0.11	0.54159
GO:0043139	5'-3' DNA helicase activity	2	0	0.11	0.54159
GO:0004521	endoribonuclease activity	43	1	2.41	0.54172
GO:0031559	oxidosqualene cyclase activity	12	0	0.67	0.54191
GO:0016871	cycloartenol synthase activity	3	0	0.17	0.54206
GO:0017069	snRNA binding	5	0	0.28	0.54209
GO:0009976	tocopherol cyclase activity	1	0	0.06	0.54216
GO:0008696	4-amino-4-deoxychorismate lyase activity	1	0	0.06	0.54254
GO:0016157	sucrose synthase activity	5	0	0.28	0.54467
GO:0004709	MAP kinase kinase kinase activity	76	7	4.27	0.54499
GO:0003691	double-stranded telomeric DNA binding	2	0	0.11	0.54513
GO:0016847	1-aminocyclopropane-1-carboxylate synthase activity	9	1	0.51	0.54522
GO:0004832	valine-tRNA ligase activity	2	0	0.11	0.54554
GO:0015197	peptide transporter activity	10	1	0.56	0.54587
GO:0033764	steroid dehydrogenase activity, acting on the CH-OH group of donors, NAD or NADP as acceptor	15	1	0.84	0.54625
GO:0003860	3-hydroxyisobutyryl-CoA hydrolase activity	3	0	0.17	0.54639
GO:0004567	beta-mannosidase activity	3	1	0.17	0.54734
GO:0033840	NDP-glucose-starch glucosyltransferase activity	1	0	0.06	0.54736
GO:0008864	formyltetrahydrofolate deformylase activity	2	0	0.11	0.54758
GO:0016615	malate dehydrogenase activity	14	1	0.79	0.54787
GO:0046429	4-hydroxy-3-methylbut-2-en-1-yl diphosphate synthase activity	6	0	0.34	0.54838
GO:0018826	methionine gamma-lyase activity	1	0	0.06	0.54851
GO:0044822	poly(A) RNA binding	9	0	0.51	0.54853
GO:0003729	mRNA binding	9	0	0.51	0.54853
GO:0008672	2-dehydro-3-deoxyglucarate aldolase activity	1	0	0.06	0.5488
GO:0070704	sterol desaturase activity	2	0	0.11	0.5499
GO:0004476	mannose-6-phosphate isomerase activity	2	0	0.11	0.55045
GO:0016984	ribulose-bisphosphate carboxylase activity	2	0	0.11	0.55099
GO:0016778	diphosphotransferase activity	7	0	0.39	0.55117
GO:0004707	MAP kinase activity	14	2	0.79	0.55154
GO:0004747	ribokinase activity	10	2	0.56	0.55185
GO:0045300	acyl-[acyl-carrier-protein] desaturase activity	5	0	0.28	0.55209
GO:0008693	3-hydroxydecanoyl-[acyl-carrier-protein] dehydratase activity	2	0	0.11	0.55222
GO:0019171	3-hydroxyacyl-[acyl-carrier-protein] dehydratase activity	2	0	0.11	0.55222
GO:0004096	catalase activity	3	1	0.17	0.55252
GO:0015136	sialic acid transmembrane transporter activity	1	0	0.06	0.55266
GO:0005456	CMP-N-acetylneuraminate transmembrane transporter activity	1	0	0.06	0.55266
GO:0003690	double-stranded DNA binding	19	0	1.07	0.55282
GO:0008312	7S RNA binding	7	0	0.39	0.55398
GO:0032553	ribonucleotide binding	1922	148	107.87	0.55401
GO:0030570	pectate lyase activity	12	2	0.67	0.55462
GO:0016837	carbon-oxygen lyase activity, acting on polysaccharides	12	2	0.67	0.55462
GO:0008685	2-C-methyl-D-erythritol 2,4-cyclodiphosphate synthase activity	1	0	0.06	0.55479
GO:0015101	organic cation transmembrane transporter activity	14	1	0.79	0.55541
GO:0016688	L-ascorbate peroxidase activity	6	1	0.34	0.55641
GO:0008765	UDP-N-acetylmuramoylalanyl-D-glutamate-2,6-diaminopimelate ligase activity	1	0	0.06	0.55711
GO:0003922	GMP synthase (glutamine-hydrolyzing) activity	1	0	0.06	0.5572
GO:0004449	isocitrate dehydrogenase (NAD+) activity	4	0	0.22	0.55732
GO:0004357	glutamate-cysteine ligase activity	1	0	0.06	0.55778
GO:0003941	L-serine ammonia-lyase activity	1	0	0.06	0.55827
GO:0030378	serine racemase activity	1	0	0.06	0.55827
GO:0008721	D-serine ammonia-lyase activity	1	0	0.06	0.55827
GO:0005515	protein binding	918	55	51.52	0.55937
GO:0004127	cytidylate kinase activity	2	0	0.11	0.55987
GO:0004471	malate dehydrogenase (decarboxylating) (NAD+) activity	2	0	0.11	0.56015
GO:0046715	borate transmembrane transporter activity	3	0	0.17	0.56016
GO:0008909	isochorismate synthase activity	1	0	0.06	0.56088
GO:0019887	protein kinase regulator activity	8	0	0.45	0.56095
GO:0050567	glutaminyl-tRNA synthase (glutamine-hydrolyzing) activity	3	1	0.17	0.56105
GO:0015288	porin activity	2	0	0.11	0.56261
GO:0022829	wide pore channel activity	2	0	0.11	0.56261
GO:0009881	photoreceptor activity	7	0	0.39	0.56293
GO:0003755	peptidyl-prolyl cis-trans isomerase activity	54	6	3.03	0.56304
GO:0008802	betaine-aldehyde dehydrogenase activity	1	0	0.06	0.56349
GO:0003856	3-dehydroquinate synthase activity	2	0	0.11	0.56398
GO:0016151	nickel cation binding	4	0	0.22	0.56467
GO:0033926	glycopeptide alpha-N-acetylgalactosaminidase activity	9	0	0.51	0.56486
GO:0047918	GDP-mannose 3,5-epimerase activity	4	0	0.22	0.56486
GO:0003954	NADH dehydrogenase activity	25	1	1.4	0.56568
GO:0016703	oxidoreductase activity, acting on single donors with incorporation of molecular oxygen, incorporation of one atom of oxygen (internal monooxygenases or internal mixed function oxidases)	19	3	1.07	0.56622
GO:0010340	carboxyl-O-methyltransferase activity	6	1	0.34	0.56684
GO:0015121	phosphoenolpyruvate:phosphate antiporter activity	1	0	0.06	0.56707
GO:0016208	AMP binding	7	1	0.39	0.56754
GO:0005375	copper ion transmembrane transporter activity	14	0	0.79	0.56819
GO:0047274	galactinol-sucrose galactosyltransferase activity	1	0	0.06	0.56843
GO:0080097	L-tryptophan:pyruvate aminotransferase activity	1	0	0.06	0.56852
GO:0070529	L-tryptophan aminotransferase activity	1	0	0.06	0.56852
GO:0050362	L-tryptophan:2-oxoglutarate aminotransferase activity	1	0	0.06	0.56852
GO:0000293	ferric-chelate reductase activity	1	0	0.06	0.56911
GO:0016723	oxidoreductase activity, oxidizing metal ions, NAD or NADP as acceptor	1	0	0.06	0.56911
GO:0016634	oxidoreductase activity, acting on the CH-CH group of donors, oxygen as acceptor	22	1	1.23	0.5695
GO:0008144	drug binding	4	0	0.22	0.56951
GO:0015154	disaccharide transmembrane transporter activity	5	1	0.28	0.56983
GO:0015157	oligosaccharide transmembrane transporter activity	5	1	0.28	0.56983
GO:0004149	dihydrolipoyllysine-residue succinyltransferase activity	3	0	0.17	0.56983
GO:0016751	S-succinyltransferase activity	3	0	0.17	0.56983
GO:0016748	succinyltransferase activity	3	0	0.17	0.56983
GO:0004719	protein-L-isoaspartate (D-aspartate) O-methyltransferase activity	1	0	0.06	0.57133
GO:0050529	polyneuridine-aldehyde esterase activity	2	0	0.11	0.57165
GO:0019825	oxygen binding	30	1	1.68	0.57199
GO:0004633	phosphopantothenoylcysteine decarboxylase activity	1	0	0.06	0.5725
GO:0051989	coproporphyrinogen dehydrogenase activity	1	0	0.06	0.57279
GO:0004045	aminoacyl-tRNA hydrolase activity	7	0	0.39	0.57344
GO:0004474	malate synthase activity	1	0	0.06	0.57347
GO:0033862	UMP kinase activity	2	0	0.11	0.57412
GO:0009041	uridylate kinase activity	2	0	0.11	0.57412
GO:0004055	argininosuccinate synthase activity	1	0	0.06	0.57444
GO:0047793	cycloeucalenol cycloisomerase activity	1	0	0.06	0.57453
GO:0050630	(iso)eugenol O-methyltransferase activity	9	0	0.51	0.57517
GO:0004675	transmembrane receptor protein serine/threonine kinase activity	3	0	0.17	0.57594
GO:0004311	farnesyltranstransferase activity	6	0	0.34	0.57611
GO:0004601	peroxidase activity	108	10	6.06	0.57626
GO:0016684	oxidoreductase activity, acting on peroxide as acceptor	108	10	6.06	0.57626
GO:0004352	glutamate dehydrogenase (NAD+) activity	1	0	0.06	0.57735
GO:0030599	pectinesterase activity	46	3	2.58	0.57811
GO:0008115	sarcosine oxidase activity	2	0	0.11	0.57906
GO:0008536	Ran GTPase binding	21	0	1.18	0.57919
GO:0004561	alpha-N-acetylglucosaminidase activity	2	0	0.11	0.57933
GO:0004697	protein kinase C activity	13	1	0.73	0.57941
GO:0034212	peptide N-acetyltransferase activity	2	0	0.11	0.58016
GO:0004596	peptide alpha-N-acetyltransferase activity	2	0	0.11	0.58016
GO:0050112	inositol 2-dehydrogenase activity	1	0	0.06	0.58084
GO:0043225	anion transmembrane-transporting ATPase activity	31	1	1.74	0.58191
GO:0008138	protein tyrosine/serine/threonine phosphatase activity	14	1	0.79	0.58266
GO:0004459	L-lactate dehydrogenase activity	1	0	0.06	0.58269
GO:0015417	polyamine-transporting ATPase activity	3	0	0.17	0.58328
GO:0004843	ubiquitin-specific protease activity	5	0	0.28	0.58419
GO:0004014	adenosylmethionine decarboxylase activity	3	1	0.17	0.58457
GO:0004300	enoyl-CoA hydratase activity	7	0	0.39	0.58526
GO:0005048	signal sequence binding	11	0	0.62	0.58563
GO:0080041	ADP-ribose pyrophosphohydrolase activity	1	0	0.06	0.58648
GO:0080042	ADP-glucose pyrophosphohydrolase activity	1	0	0.06	0.58648
GO:0019144	ADP-sugar diphosphatase activity	1	0	0.06	0.58648
GO:0016532	superoxide dismutase copper chaperone activity	1	0	0.06	0.58657
GO:0008830	dTDP-4-dehydrorhamnose 3,5-epimerase activity	1	0	0.06	0.58735
GO:0010490	UDP-4-keto-rhamnose-4-keto-reductase activity	1	0	0.06	0.58735
GO:0010489	UDP-4-keto-6-deoxy-glucose-3,5-epimerase activity	1	0	0.06	0.58735
GO:0016901	oxidoreductase activity, acting on the CH-OH group of donors, quinone or similar compound as acceptor	3	0	0.17	0.58883
GO:0018489	vanillate monooxygenase activity	3	1	0.17	0.58911
GO:0003746	translation elongation factor activity	29	1	1.63	0.58916
GO:0016744	transferase activity, transferring aldehyde or ketonic groups	13	0	0.73	0.58922
GO:0000254	C-4 methylsterol oxidase activity	2	0	0.11	0.58923
GO:0019904	protein domain specific binding	18	0	1.01	0.58983
GO:0031127	alpha-(1,2)-fucosyltransferase activity	1	0	0.06	0.59027
GO:0008107	galactoside 2-alpha-L-fucosyltransferase activity	1	0	0.06	0.59027
GO:0070568	guanylyltransferase activity	6	0	0.34	0.59078
GO:0004824	lysine-tRNA ligase activity	2	0	0.11	0.59115
GO:0004075	biotin carboxylase activity	4	1	0.22	0.59126
GO:0004001	adenosine kinase activity	3	0	0.17	0.59203
GO:0004776	succinate-CoA ligase (GDP-forming) activity	3	1	0.17	0.59299
GO:0051753	mannan synthase activity	3	1	0.17	0.59501
GO:0019187	beta-1,4-mannosyltransferase activity	3	1	0.17	0.59501
GO:0008798	beta-aspartyl-peptidase activity	1	0	0.06	0.59522
GO:0098518	polynucleotide phosphatase activity	1	0	0.06	0.59571
GO:0046403	polynucleotide 3'-phosphatase activity	1	0	0.06	0.59571
GO:0005355	glucose transmembrane transporter activity	4	1	0.22	0.59573
GO:0003917	DNA topoisomerase type I activity	2	0	0.11	0.59582
GO:0050511	undecaprenyldiphospho-muramoylpentapeptide beta-N-acetylglucosaminyltransferase activity	1	0	0.06	0.5961
GO:0051991	UDP-N-acetyl-D-glucosamine:N-acetylmuramoyl-L-alanyl-D-glutamyl-meso-2,6-diaminopimelyl-D-alanyl-D-alanine-diphosphoundecaprenol 4-beta-N-acetylglucosaminlytransferase activity	1	0	0.06	0.5961
GO:0001888	glucuronyl-galactosyl-proteoglycan 4-alpha-N-acetylglucosaminyltransferase activity	3	1	0.17	0.59635
GO:0052692	raffinose alpha-galactosidase activity	7	0	0.39	0.59731
GO:0051745	4-hydroxy-3-methylbut-2-en-1-yl diphosphate reductase activity	4	0	0.22	0.59787
GO:0016726	oxidoreductase activity, acting on CH or CH2 groups, NAD or NADP as acceptor	4	0	0.22	0.59787
GO:0050377	UDP-glucose 4,6-dehydratase activity	1	0	0.06	0.59843
GO:0008460	dTDP-glucose 4,6-dehydratase activity	1	0	0.06	0.59843
GO:0010280	UDP-L-rhamnose synthase activity	1	0	0.06	0.59843
GO:0047800	cysteamine dioxygenase activity	3	0	0.17	0.59944
GO:0052747	sinapyl alcohol dehydrogenase activity	3	1	0.17	0.60073
GO:0008137	NADH dehydrogenase (ubiquinone) activity	16	1	0.9	0.60089
GO:0004817	cysteine-tRNA ligase activity	2	0	0.11	0.60105
GO:0045549	9-cis-epoxycarotenoid dioxygenase activity	1	0	0.06	0.60213
GO:0010436	carotenoid dioxygenase activity	1	0	0.06	0.60213
GO:0015198	oligopeptide transporter activity	8	1	0.45	0.60242
GO:0015174	basic amino acid transmembrane transporter activity	7	1	0.39	0.60252
GO:0045548	phenylalanine ammonia-lyase activity	5	0	0.28	0.60311
GO:0004534	5'-3' exoribonuclease activity	3	0	0.17	0.60371
GO:0004106	chorismate mutase activity	2	0	0.11	0.60394
GO:0000156	phosphorelay response regulator activity	17	3	0.95	0.60495
GO:0005319	lipid transporter activity	20	3	1.12	0.60544
GO:0046509	1,2-diacylglycerol 3-beta-galactosyltransferase activity	2	0	0.11	0.60573
GO:0031420	alkali metal ion binding	11	0	0.62	0.60634
GO:0004743	pyruvate kinase activity	11	0	0.62	0.60634
GO:0030955	potassium ion binding	11	0	0.62	0.60634
GO:0008422	beta-glucosidase activity	54	5	3.03	0.60703
GO:0051015	actin filament binding	17	0	0.95	0.60783
GO:0016803	ether hydrolase activity	3	0	0.17	0.60904
GO:0016405	CoA-ligase activity	28	2	1.57	0.60934
GO:0016878	acid-thiol ligase activity	28	2	1.57	0.60934
GO:0097367	carbohydrate derivative binding	1953	149	109.61	0.60998
GO:0035091	phosphatidylinositol binding	29	4	1.63	0.61092
GO:0015245	fatty acid transporter activity	1	0	0.06	0.61108
GO:0016621	cinnamoyl-CoA reductase activity	6	1	0.34	0.6123
GO:0005198	structural molecule activity	375	7	21.05	0.61245
GO:0008172	S-methyltransferase activity	7	1	0.39	0.61272
GO:0003991	acetylglutamate kinase activity	2	0	0.11	0.61274
GO:0004614	phosphoglucomutase activity	4	0	0.22	0.61402
GO:0016856	racemase and epimerase activity, acting on hydroxy acids and derivatives	3	0	0.17	0.61427
GO:0047251	thiohydroximate beta-D-glucosyltransferase activity	2	0	0.11	0.61467
GO:0047705	bilirubin oxidase activity	2	0	0.11	0.61549
GO:0004829	threonine-tRNA ligase activity	2	0	0.11	0.61549
GO:0051184	cofactor transporter activity	7	0	0.39	0.61742
GO:0004594	pantothenate kinase activity	2	0	0.11	0.61811
GO:0035639	purine ribonucleoside triphosphate binding	1764	137	99.01	0.61938
GO:0045430	chalcone isomerase activity	3	0	0.17	0.61966
GO:0016773	phosphotransferase activity, alcohol group as acceptor	1089	86	61.12	0.61991
GO:0004072	aspartate kinase activity	1	0	0.06	0.62002
GO:0005471	ATP:ADP antiporter activity	3	0	0.17	0.621
GO:0016278	lysine N-methyltransferase activity	15	1	0.84	0.62144
GO:0016279	protein-lysine N-methyltransferase activity	15	1	0.84	0.62144
GO:0004489	methylenetetrahydrofolate reductase (NAD(P)H) activity	1	0	0.06	0.62226
GO:0004723	calcium-dependent protein serine/threonine phosphatase activity	3	1	0.17	0.62297
GO:0003735	structural constituent of ribosome	296	4	16.61	0.6236
GO:0015171	amino acid transmembrane transporter activity	39	4	2.19	0.62421
GO:0004738	pyruvate dehydrogenase activity	6	1	0.34	0.62469
GO:0004739	pyruvate dehydrogenase (acetyl-transferring) activity	6	1	0.34	0.62469
GO:0032934	sterol binding	2	0	0.11	0.62498
GO:0050737	O-hydroxycinnamoyltransferase activity	3	0	0.17	0.62561
GO:0080002	UDP-glucose:4-aminobenzoate acylglucosyltransferase activity	1	0	0.06	0.62605
GO:0052640	salicylic acid glucosyltransferase (glucoside-forming) activity	1	0	0.06	0.62605
GO:0052641	benzoic acid glucosyltransferase activity	1	0	0.06	0.62605
GO:0052639	salicylic acid glucosyltransferase (ester-forming) activity	1	0	0.06	0.62605
GO:0004303	estradiol 17-beta-dehydrogenase activity	2	0	0.11	0.62649
GO:0045703	ketoreductase activity	2	0	0.11	0.62649
GO:0000247	C-8 sterol isomerase activity	1	0	0.06	0.62663
GO:0047750	cholestenol delta-isomerase activity	1	0	0.06	0.62663
GO:0009922	fatty acid elongase activity	7	1	0.39	0.62771
GO:0003678	DNA helicase activity	24	1	1.35	0.62816
GO:0043566	structure-specific DNA binding	26	1	1.46	0.62833
GO:0004385	guanylate kinase activity	3	1	0.17	0.62836
GO:0017168	5-oxoprolinase (ATP-hydrolyzing) activity	1	0	0.06	0.62896
GO:0032403	protein complex binding	80	6	4.49	0.62901
GO:0008886	glyceraldehyde-3-phosphate dehydrogenase (NADP+) (non-phosphorylating) activity	2	0	0.11	0.6291
GO:0004694	eukaryotic translation initiation factor 2alpha kinase activity	1	0	0.06	0.62926
GO:0046524	sucrose-phosphate synthase activity	4	1	0.22	0.62957
GO:0030742	GTP-dependent protein binding	6	0	0.34	0.62969
GO:0003677	DNA binding	842	45	47.26	0.62969
GO:0004174	electron-transferring-flavoprotein dehydrogenase activity	1	0	0.06	0.63023
GO:0016649	oxidoreductase activity, acting on the CH-NH group of donors, quinone or similar compound as acceptor	1	0	0.06	0.63023
GO:0046899	nucleoside triphosphate adenylate kinase activity	2	0	0.11	0.63048
GO:0047429	nucleoside-triphosphate diphosphatase activity	4	0	0.22	0.63055
GO:0051540	metal cluster binding	87	5	4.88	0.63071
GO:0051536	iron-sulfur cluster binding	87	5	4.88	0.63071
GO:0008800	beta-lactamase activity	1	0	0.06	0.63081
GO:0050308	sugar-phosphatase activity	10	1	0.56	0.63126
GO:0047213	anthocyanidin 3-O-glucosyltransferase activity	30	1	1.68	0.63245
GO:0046943	carboxylic acid transmembrane transporter activity	54	6	3.03	0.63331
GO:0005342	organic acid transmembrane transporter activity	54	6	3.03	0.63331
GO:0016273	arginine N-methyltransferase activity	6	0	0.34	0.63373
GO:0016274	protein-arginine N-methyltransferase activity	6	0	0.34	0.63373
GO:0000295	adenine nucleotide transmembrane transporter activity	8	0	0.45	0.63377
GO:0005347	ATP transmembrane transporter activity	8	0	0.45	0.63377
GO:0019003	GDP binding	2	0	0.11	0.63405
GO:0004069	L-aspartate:2-oxoglutarate aminotransferase activity	13	0	0.73	0.63443
GO:0003852	2-isopropylmalate synthase activity	1	0	0.06	0.6345
GO:0003883	CTP synthase activity	4	1	0.22	0.63482
GO:0019205	nucleobase-containing compound kinase activity	35	1	1.96	0.63683
GO:0004304	estrone sulfotransferase activity	2	0	0.11	0.63899
GO:0003993	acid phosphatase activity	40	0	2.25	0.64002
GO:0046422	violaxanthin de-epoxidase activity	1	0	0.06	0.64013
GO:0032129	histone deacetylase activity (H3-K9 specific)	3	0	0.17	0.64018
GO:0034739	histone deacetylase activity (H4-K16 specific)	3	0	0.17	0.64018
GO:0046969	NAD-dependent histone deacetylase activity (H3-K9 specific)	3	0	0.17	0.64018
GO:0046970	NAD-dependent histone deacetylase activity (H4-K16 specific)	3	0	0.17	0.64018
GO:0097372	NAD-dependent histone deacetylase activity (H3-K18 specific)	3	0	0.17	0.64018
GO:0032041	NAD-dependent histone deacetylase activity (H3-K14 specific)	3	0	0.17	0.64018
GO:0031078	histone deacetylase activity (H3-K14 specific)	3	0	0.17	0.64018
GO:0017110	nucleoside-diphosphatase activity	1	0	0.06	0.64042
GO:0033743	peptide-methionine (R)-S-oxide reductase activity	6	0	0.34	0.64205
GO:0003978	UDP-glucose 4-epimerase activity	5	1	0.28	0.64209
GO:0047345	ribose-5-phosphate adenylyltransferase activity	1	0	0.06	0.64226
GO:0008108	UDP-glucose:hexose-1-phosphate uridylyltransferase activity	1	0	0.06	0.64226
GO:0030572	phosphatidyltransferase activity	2	0	0.11	0.64255
GO:0043565	sequence-specific DNA binding	150	7	8.42	0.64273
GO:0016859	cis-trans isomerase activity	57	6	3.2	0.64344
GO:0046790	virion binding	1	0	0.06	0.64371
GO:0005432	calcium:sodium antiporter activity	1	0	0.06	0.64526
GO:0009022	tRNA nucleotidyltransferase activity	1	0	0.06	0.64633
GO:0003934	GTP cyclohydrolase I activity	1	0	0.06	0.64642
GO:0016866	intramolecular transferase activity	68	0	3.82	0.64689
GO:0022843	voltage-gated cation channel activity	19	3	1.07	0.64774
GO:0005249	voltage-gated potassium channel activity	19	3	1.07	0.64774
GO:0016646	oxidoreductase activity, acting on the CH-NH group of donors, NAD or NADP as acceptor	14	0	0.79	0.64787
GO:0004564	beta-fructofuranosidase activity	8	1	0.45	0.64803
GO:0004575	sucrose alpha-glucosidase activity	8	1	0.45	0.64803
GO:0004592	pantoate-beta-alanine ligase activity	1	0	0.06	0.64875
GO:0080007	S-nitrosoglutathione reductase activity	1	0	0.06	0.65117
GO:0016657	oxidoreductase activity, acting on NAD(P)H, nitrogenous group as acceptor	1	0	0.06	0.65117
GO:0008641	small protein activating enzyme activity	6	0	0.34	0.65178
GO:0016790	thiolester hydrolase activity	33	1	1.85	0.65277
GO:0050734	hydroxycinnamoyltransferase activity	5	0	0.28	0.65279
GO:0080095	phosphatidylethanolamine-sterol O-acyltransferase activity	1	0	0.06	0.65281
GO:0080096	phosphatidate-sterol O-acyltransferase activity	1	0	0.06	0.65281
GO:0019146	arabinose-5-phosphate isomerase activity	1	0	0.06	0.65445
GO:0004765	shikimate kinase activity	2	0	0.11	0.65473
GO:0019135	deoxyhypusine monooxygenase activity	1	0	0.06	0.6559
GO:0004353	glutamate dehydrogenase [NAD(P)+] activity	3	0	0.17	0.65711
GO:0008028	monocarboxylic acid transmembrane transporter activity	15	2	0.84	0.65813
GO:0010329	auxin efflux transmembrane transporter activity	5	0	0.28	0.65819
GO:0010484	H3 histone acetyltransferase activity	1	0	0.06	0.65832
GO:0016538	cyclin-dependent protein serine/threonine kinase regulator activity	4	0	0.22	0.6596
GO:0017137	Rab GTPase binding	3	0	0.17	0.6609
GO:0005242	inward rectifier potassium channel activity	4	1	0.22	0.66095
GO:0052725	inositol-1,3,4-trisphosphate 6-kinase activity	3	0	0.17	0.66096
GO:0052726	inositol-1,3,4-trisphosphate 5-kinase activity	3	0	0.17	0.66096
GO:0001882	nucleoside binding	1901	148	106.69	0.66097
GO:0005102	receptor binding	3	0	0.17	0.66129
GO:0015018	galactosylgalactosylxylosylprotein 3-beta-glucuronosyltransferase activity	4	1	0.22	0.66327
GO:0032451	demethylase activity	5	1	0.28	0.6641
GO:0004514	nicotinate-nucleotide diphosphorylase (carboxylating) activity	2	0	0.11	0.66456
GO:0030619	U1 snRNA binding	1	0	0.06	0.66555
GO:0015105	arsenite transmembrane transporter activity	4	0	0.22	0.66597
GO:0016841	ammonia-lyase activity	9	0	0.51	0.66672
GO:0090447	glycerol-3-phosphate 2-O-acyltransferase activity	2	0	0.11	0.66715
GO:0000033	alpha-1,3-mannosyltransferase activity	1	0	0.06	0.66815
GO:0004788	thiamine diphosphokinase activity	1	0	0.06	0.66853
GO:0003725	double-stranded RNA binding	4	0	0.22	0.66905
GO:0016829	lyase activity	390	19	21.89	0.67069
GO:0017171	serine hydrolase activity	172	12	9.65	0.67186
GO:0008236	serine-type peptidase activity	172	12	9.65	0.67186
GO:0016763	transferase activity, transferring pentosyl groups	42	1	2.36	0.67187
GO:0004333	fumarate hydratase activity	1	0	0.06	0.6719
GO:0005337	nucleoside transmembrane transporter activity	18	1	1.01	0.67211
GO:0008417	fucosyltransferase activity	3	0	0.17	0.67379
GO:0016892	endoribonuclease activity, producing 3'-phosphomonoesters	4	0	0.22	0.67462
GO:0016894	endonuclease activity, active with either ribo- or deoxyribonucleic acids and producing 3'-phosphomonoesters	4	0	0.22	0.67462
GO:0042973	glucan endo-1,3-beta-D-glucosidase activity	30	3	1.68	0.67498
GO:0003743	translation initiation factor activity	79	3	4.43	0.67504
GO:0033772	flavonoid 3',5'-hydroxylase activity	19	2	1.07	0.67515
GO:0015267	channel activity	67	6	3.76	0.67522
GO:0022803	passive transmembrane transporter activity	67	6	3.76	0.67522
GO:0032549	ribonucleoside binding	1900	148	106.64	0.67543
GO:0046996	oxidoreductase activity, acting on paired donors, with incorporation or reduction of molecular oxygen, with NAD(P)H as one donor, and the other dehydrogenated	2	0	0.11	0.67544
GO:0004826	phenylalanine-tRNA ligase activity	3	0	0.17	0.67562
GO:0051507	beta-sitosterol UDP-glucosyltransferase activity	1	0	0.06	0.67622
GO:0008124	4-alpha-hydroxytetrahydrobiopterin dehydratase activity	2	0	0.11	0.6772
GO:0052743	inositol tetrakisphosphate phosphatase activity	4	1	0.22	0.6775
GO:0004445	inositol-polyphosphate 5-phosphatase activity	4	1	0.22	0.6775
GO:0052658	inositol-1,4,5-trisphosphate 5-phosphatase activity	4	1	0.22	0.6775
GO:0052659	inositol-1,3,4,5-tetrakisphosphate 5-phosphatase activity	4	1	0.22	0.6775
GO:0046030	inositol trisphosphate phosphatase activity	4	1	0.22	0.6775
GO:0015168	glycerol transmembrane transporter activity	3	0	0.17	0.67811
GO:0010301	xanthoxin dehydrogenase activity	1	0	0.06	0.67957
GO:0030942	endoplasmic reticulum signal peptide binding	2	0	0.11	0.68059
GO:0015391	nucleobase:cation symporter activity	1	0	0.06	0.68063
GO:0031516	far-red light photoreceptor activity	1	0	0.06	0.68111
GO:0015204	urea transmembrane transporter activity	4	0	0.22	0.68114
GO:0042085	5-methyltetrahydropteroyltri-L-glutamate-dependent methyltransferase activity	4	0	0.22	0.68152
GO:0003871	5-methyltetrahydropteroyltriglutamate-homocysteine S-methyltransferase activity	4	0	0.22	0.68152
GO:0008373	sialyltransferase activity	2	0	0.11	0.68167
GO:0004721	phosphoprotein phosphatase activity	147	9	8.25	0.68228
GO:0035184	histone threonine kinase activity	1	0	0.06	0.68283
GO:0048040	UDP-glucuronate decarboxylase activity	4	0	0.22	0.68324
GO:0015419	sulfate transmembrane-transporting ATPase activity	1	0	0.06	0.6834
GO:0008469	histone-arginine N-methyltransferase activity	5	0	0.28	0.68381
GO:0008897	holo-[acyl-carrier-protein] synthase activity	2	0	0.11	0.68384
GO:0004452	isopentenyl-diphosphate delta-isomerase activity	1	0	0.06	0.68436
GO:0008703	5-amino-6-(5-phosphoribosylamino)uracil reductase activity	1	0	0.06	0.68474
GO:0004671	protein C-terminal S-isoprenylcysteine carboxyl O-methyltransferase activity	4	0	0.22	0.68497
GO:0003880	protein C-terminal carboxyl O-methyltransferase activity	4	0	0.22	0.68497
GO:0004714	transmembrane receptor protein tyrosine kinase activity	13	1	0.73	0.68514
GO:0004360	glutamine-fructose-6-phosphate transaminase (isomerizing) activity	1	0	0.06	0.68522
GO:0070548	L-glutamine aminotransferase activity	1	0	0.06	0.68522
GO:0004320	oleoyl-[acyl-carrier-protein] hydrolase activity	4	0	0.22	0.68745
GO:0016295	myristoyl-[acyl-carrier-protein] hydrolase activity	4	0	0.22	0.68745
GO:0016296	palmitoyl-[acyl-carrier-protein] hydrolase activity	4	0	0.22	0.68745
GO:0016297	acyl-[acyl-carrier-protein] hydrolase activity	4	0	0.22	0.68745
GO:0015217	ADP transmembrane transporter activity	6	0	0.34	0.68859
GO:0008237	metallopeptidase activity	64	1	3.59	0.68946
GO:0004791	thioredoxin-disulfide reductase activity	2	0	0.11	0.69032
GO:0004656	procollagen-proline 4-dioxygenase activity	5	1	0.28	0.69064
GO:0031543	peptidyl-proline dioxygenase activity	5	1	0.28	0.69064
GO:0031545	peptidyl-proline 4-dioxygenase activity	5	1	0.28	0.69064
GO:0019798	procollagen-proline dioxygenase activity	5	1	0.28	0.69064
GO:0016776	phosphotransferase activity, phosphate group as acceptor	25	1	1.4	0.691
GO:0022836	gated channel activity	47	5	2.64	0.6911
GO:0000990	core RNA polymerase binding transcription factor activity	4	1	0.22	0.69203
GO:0000996	core DNA-dependent RNA polymerase binding promoter specificity activity	4	1	0.22	0.69203
GO:0016987	sigma factor activity	4	1	0.22	0.69203
GO:0016877	ligase activity, forming carbon-sulfur bonds	34	3	1.91	0.69304
GO:0004335	galactokinase activity	5	1	0.28	0.69341
GO:0008270	zinc ion binding	895	42	50.23	0.69358
GO:0008837	diaminopimelate epimerase activity	1	0	0.06	0.69399
GO:0047268	galactinol-raffinose galactosyltransferase activity	5	1	0.28	0.69464
GO:0004081	bis(5'-nucleosyl)-tetraphosphatase (asymmetrical) activity	2	0	0.11	0.69543
GO:0016695	oxidoreductase activity, acting on hydrogen as donor	2	0	0.11	0.69543
GO:0008796	bis(5'-nucleosyl)-tetraphosphatase activity	2	0	0.11	0.69543
GO:0042887	amide transmembrane transporter activity	6	0	0.34	0.69551
GO:0047216	inositol 3-alpha-galactosyltransferase activity	4	1	0.22	0.69564
GO:0004358	glutamate N-acetyltransferase activity	1	0	0.06	0.6957
GO:0010347	L-galactose-1-phosphate phosphatase activity	2	0	0.11	0.69651
GO:0070456	galactose-1-phosphate phosphatase activity	2	0	0.11	0.69651
GO:0008508	bile acid:sodium symporter activity	6	1	0.34	0.69698
GO:0015125	bile acid transmembrane transporter activity	6	1	0.34	0.69698
GO:0016799	hydrolase activity, hydrolyzing N-glycosyl compounds	14	0	0.79	0.69711
GO:0030544	Hsp70 protein binding	1	0	0.06	0.69789
GO:0032550	purine ribonucleoside binding	1889	148	106.02	0.69813
GO:0001883	purine nucleoside binding	1889	148	106.02	0.69813
GO:0050307	sucrose-phosphate phosphatase activity	2	0	0.11	0.69852
GO:0070566	adenylyltransferase activity	19	2	1.07	0.6986
GO:0004834	tryptophan synthase activity	5	1	0.28	0.69927
GO:0015120	phosphoglycerate transmembrane transporter activity	5	1	0.28	0.69948
GO:0042879	aldonate transmembrane transporter activity	5	1	0.28	0.69948
GO:0034256	chlorophyll(ide) b reductase activity	2	0	0.11	0.6996
GO:0045140	inositol phosphoceramide synthase activity	1	0	0.06	0.69997
GO:0003779	actin binding	52	0	2.92	0.7007
GO:0009917	sterol 5-alpha reductase activity	1	0	0.06	0.70139
GO:0047751	cholestenone 5-alpha-reductase activity	1	0	0.06	0.70139
GO:0050213	progesterone 5-alpha-reductase activity	1	0	0.06	0.70139
GO:0046510	UDP-sulfoquinovose:DAG sulfoquinovosyltransferase activity	1	0	0.06	0.70225
GO:0010328	auxin influx transmembrane transporter activity	1	0	0.06	0.70282
GO:0050512	lactosylceramide 4-alpha-galactosyltransferase activity	1	0	0.06	0.703
GO:0004551	nucleotide diphosphatase activity	7	0	0.39	0.70348
GO:0015928	fucosidase activity	8	1	0.45	0.70363
GO:0004560	alpha-L-fucosidase activity	8	1	0.45	0.70363
GO:0010279	indole-3-acetic acid amido synthetase activity	7	1	0.39	0.70401
GO:0080116	glucuronoxylan glucuronosyltransferase activity	3	0	0.17	0.70484
GO:0061134	peptidase regulator activity	32	0	1.8	0.70566
GO:0030414	peptidase inhibitor activity	32	0	1.8	0.70566
GO:0047623	adenosine-phosphate deaminase activity	1	0	0.06	0.70575
GO:0003876	AMP deaminase activity	1	0	0.06	0.70575
GO:0046408	chlorophyll synthetase activity	1	0	0.06	0.70584
GO:0015141	succinate transmembrane transporter activity	1	0	0.06	0.70594
GO:0008253	5'-nucleotidase activity	5	0	0.28	0.70634
GO:0004737	pyruvate decarboxylase activity	1	0	0.06	0.7065
GO:0015398	high-affinity secondary active ammonium transmembrane transporter activity	1	0	0.06	0.70679
GO:0004160	dihydroxy-acid dehydratase activity	2	0	0.11	0.70762
GO:0016616	oxidoreductase activity, acting on the CH-OH group of donors, NAD or NADP as acceptor	219	16	12.29	0.70807
GO:0004455	ketol-acid reductoisomerase activity	3	0	0.17	0.7092
GO:0004112	cyclic-nucleotide phosphodiesterase activity	2	0	0.11	0.71016
GO:0009940	amino-terminal vacuolar sorting propeptide binding	1	0	0.06	0.71037
GO:0010209	vacuolar sorting signal binding	1	0	0.06	0.71037
GO:0016668	oxidoreductase activity, acting on a sulfur group of donors, NAD(P) as acceptor	9	1	0.51	0.71069
GO:0015079	potassium ion transmembrane transporter activity	46	3	2.58	0.71094
GO:0004012	phospholipid-translocating ATPase activity	7	1	0.39	0.71172
GO:0008113	peptide-methionine (S)-S-oxide reductase activity	6	0	0.34	0.71358
GO:0034387	4-aminobutyrate:pyruvate transaminase activity	1	0	0.06	0.71442
GO:0003867	4-aminobutyrate transaminase activity	1	0	0.06	0.71442
GO:0016725	oxidoreductase activity, acting on CH or CH2 groups	13	1	0.73	0.71546
GO:0051998	protein carboxyl O-methyltransferase activity	5	0	0.28	0.71624
GO:0004067	asparaginase activity	5	1	0.28	0.71804
GO:0004463	leukotriene-A4 hydrolase activity	2	0	0.11	0.71853
GO:0042392	sphingosine-1-phosphate phosphatase activity	1	0	0.06	0.71892
GO:0010354	homogentisate prenyltransferase activity	1	0	0.06	0.71986
GO:0010355	homogentisate farnesyltransferase activity	1	0	0.06	0.71986
GO:0010356	homogentisate geranylgeranyltransferase activity	1	0	0.06	0.71986
GO:0010357	homogentisate solanesyltransferase activity	1	0	0.06	0.71986
GO:0016623	oxidoreductase activity, acting on the aldehyde or oxo group of donors, oxygen as acceptor	3	0	0.17	0.71999
GO:0015173	aromatic amino acid transmembrane transporter activity	1	0	0.06	0.7207
GO:0019154	glycolate dehydrogenase activity	1	0	0.06	0.72079
GO:0016832	aldehyde-lyase activity	19	1	1.07	0.72129
GO:0003684	damaged DNA binding	18	0	1.01	0.7214
GO:0046608	carotenoid isomerase activity	1	0	0.06	0.72145
GO:0004150	dihydroneopterin aldolase activity	1	0	0.06	0.72201
GO:0004591	oxoglutarate dehydrogenase (succinyl-transferring) activity	2	0	0.11	0.7221
GO:0043495	protein anchor	1	0	0.06	0.72238
GO:0008809	carnitine racemase activity	2	0	0.11	0.72263
GO:0030551	cyclic nucleotide binding	7	1	0.39	0.72271
GO:0046480	galactolipid galactosyltransferase activity	1	0	0.06	0.72275
GO:0004165	dodecenoyl-CoA delta-isomerase activity	5	0	0.28	0.72315
GO:0004663	Rab geranylgeranyltransferase activity	2	0	0.11	0.72342
GO:0033765	steroid dehydrogenase activity, acting on the CH-CH group of donors	2	0	0.11	0.72421
GO:0003865	3-oxo-5-alpha-steroid 4-dehydrogenase activity	2	0	0.11	0.72421
GO:0003857	3-hydroxyacyl-CoA dehydrogenase activity	3	0	0.17	0.72426
GO:0004416	hydroxyacylglutathione hydrolase activity	2	0	0.11	0.72527
GO:0045289	luciferin monooxygenase activity	10	1	0.56	0.7259
GO:0047077	Photinus-luciferin 4-monooxygenase (ATP-hydrolyzing) activity	10	1	0.56	0.7259
GO:0016209	antioxidant activity	133	11	7.46	0.72637
GO:0003949	1-(5-phosphoribosyl)-5-[(5-phosphoribosylamino)methylideneamino]imidazole-4-carboxamide isomerase activity	1	0	0.06	0.72648
GO:0004343	glucosamine 6-phosphate N-acetyltransferase activity	1	0	0.06	0.72658
GO:0015293	symporter activity	52	6	2.92	0.72676
GO:0004809	tRNA (guanine-N2-)-methyltransferase activity	2	0	0.11	0.72751
GO:0050162	oxalate oxidase activity	1	0	0.06	0.7276
GO:0047622	adenosine nucleosidase activity	1	0	0.06	0.72816
GO:0045437	uridine nucleosidase activity	1	0	0.06	0.72816
GO:0072585	xanthosine nucleotidase activity	1	0	0.06	0.72816
GO:0050263	ribosylpyrimidine nucleosidase activity	1	0	0.06	0.72816
GO:0004853	uroporphyrinogen decarboxylase activity	2	0	0.11	0.72843
GO:0042936	dipeptide transporter activity	5	1	0.28	0.72857
GO:0042937	tripeptide transporter activity	5	1	0.28	0.72857
GO:0015631	tubulin binding	59	5	3.31	0.72924
GO:0050613	delta14-sterol reductase activity	1	0	0.06	0.72937
GO:0050593	N-methylcoclaurine 3'-monooxygenase activity	1	0	0.06	0.73002
GO:0016767	geranylgeranyl-diphosphate geranylgeranyltransferase activity	1	0	0.06	0.73178
GO:0046905	phytoene synthase activity	1	0	0.06	0.73178
GO:0003983	UTP:glucose-1-phosphate uridylyltransferase activity	1	0	0.06	0.73197
GO:0047627	adenylylsulfatase activity	1	0	0.06	0.73225
GO:0016819	hydrolase activity, acting on acid anhydrides, in sulfonyl-containing anhydrides	1	0	0.06	0.73225
GO:0017091	AU-rich element binding	1	0	0.06	0.73234
GO:0048529	magnesium-protoporphyrin IX monomethyl ester (oxidative) cyclase activity	1	0	0.06	0.73317
GO:0016906	sterol 3-beta-glucosyltransferase activity	5	0	0.28	0.73384
GO:0000166	nucleotide binding	2680	181	150.42	0.73498
GO:1901265	nucleoside phosphate binding	2680	181	150.42	0.73498
GO:0030523	dihydrolipoamide S-acyltransferase activity	4	0	0.22	0.7358
GO:0043754	dihydrolipoyllysine-residue (2-methylpropanoyl)transferase activity	4	0	0.22	0.7358
GO:0004579	dolichyl-diphosphooligosaccharide-protein glycotransferase activity	10	0	0.56	0.73588
GO:0016149	translation release factor activity, codon specific	7	0	0.39	0.73682
GO:0015446	arsenite-transmembrane transporting ATPase activity	3	0	0.17	0.73722
GO:0008490	arsenite secondary active transmembrane transporter activity	3	0	0.17	0.73722
GO:0008478	pyridoxal kinase activity	1	0	0.06	0.73964
GO:0004312	fatty acid synthase activity	35	2	1.96	0.73971
GO:0004479	methionyl-tRNA formyltransferase activity	1	0	0.06	0.74001
GO:0032555	purine ribonucleotide binding	1890	148	106.08	0.74042
GO:0008949	oxalyl-CoA decarboxylase activity	1	0	0.06	0.74093
GO:0019001	guanyl nucleotide binding	222	7	12.46	0.74139
GO:0000248	C-5 sterol desaturase activity	1	0	0.06	0.74157
GO:0050046	lathosterol oxidase activity	1	0	0.06	0.74157
GO:0051723	protein methylesterase activity	1	0	0.06	0.74359
GO:0010296	prenylcysteine methylesterase activity	1	0	0.06	0.74359
GO:0052684	L-serine hydro-lyase (adding indole, L-tryptophan-forming) activity	1	0	0.06	0.74378
GO:0004413	homoserine kinase activity	2	0	0.11	0.74424
GO:0004046	aminoacylase activity	2	0	0.11	0.74489
GO:0004818	glutamate-tRNA ligase activity	2	0	0.11	0.74502
GO:0016262	protein N-acetylglucosaminyltransferase activity	2	0	0.11	0.74528
GO:0003827	alpha-1,3-mannosylglycoprotein 2-beta-N-acetylglucosaminyltransferase activity	2	0	0.11	0.74528
GO:0022838	substrate-specific channel activity	66	6	3.7	0.7461
GO:0004815	aspartate-tRNA ligase activity	3	0	0.17	0.7472
GO:0009882	blue light photoreceptor activity	3	0	0.17	0.74725
GO:0030385	ferredoxin:thioredoxin reductase activity	1	0	0.06	0.7479
GO:0008937	ferredoxin-NAD(P) reductase activity	1	0	0.06	0.7479
GO:0005267	potassium channel activity	23	3	1.29	0.74808
GO:0008484	sulfuric ester hydrolase activity	1	0	0.06	0.74808
GO:0000030	mannosyltransferase activity	11	1	0.62	0.74882
GO:0010181	FMN binding	34	0	1.91	0.75034
GO:0008670	2,4-dienoyl-CoA reductase (NADPH) activity	2	0	0.11	0.75109
GO:0047915	ganglioside galactosyltransferase activity	1	0	0.06	0.75264
GO:0004475	mannose-1-phosphate guanylyltransferase activity	4	0	0.22	0.75268
GO:0009020	tRNA (guanosine-2'-O-)-methyltransferase activity	1	0	0.06	0.75437
GO:0016639	oxidoreductase activity, acting on the CH-NH2 group of donors, NAD or NADP as acceptor	6	0	0.34	0.75527
GO:0070191	methionine-R-sulfoxide reductase activity	2	0	0.11	0.75534
GO:0003824	catalytic activity	8183	491	459.28	0.75554
GO:0033771	licodione synthase activity	5	0	0.28	0.7563
GO:0004652	polynucleotide adenylyltransferase activity	5	0	0.28	0.75634
GO:0008418	protein-N-terminal asparagine amidohydrolase activity	1	0	0.06	0.75709
GO:0015370	solute:sodium symporter activity	8	1	0.45	0.75741
GO:0043115	precorrin-2 dehydrogenase activity	1	0	0.06	0.7579
GO:0004851	uroporphyrin-III C-methyltransferase activity	1	0	0.06	0.7579
GO:0005315	inorganic phosphate transmembrane transporter activity	15	2	0.84	0.75798
GO:0047325	inositol tetrakisphosphate 1-kinase activity	2	0	0.11	0.7588
GO:0051765	inositol tetrakisphosphate kinase activity	2	0	0.11	0.7588
GO:0008083	growth factor activity	2	0	0.11	0.75905
GO:0009824	AMP dimethylallyltransferase activity	2	0	0.11	0.75905
GO:0016713	oxidoreductase activity, acting on paired donors, with incorporation or reduction of molecular oxygen, reduced iron-sulfur protein as one donor, and incorporation of one atom of oxygen	6	1	0.34	0.76
GO:0018685	alkane 1-monooxygenase activity	6	1	0.34	0.76
GO:0031176	endo-1,4-beta-xylanase activity	2	0	0.11	0.76084
GO:0008568	microtubule-severing ATPase activity	28	1	1.57	0.76094
GO:0003838	sterol 24-C-methyltransferase activity	1	0	0.06	0.76098
GO:0016701	oxidoreductase activity, acting on single donors with incorporation of molecular oxygen	99	9	5.56	0.7615
GO:0008017	microtubule binding	56	5	3.14	0.76173
GO:0022832	voltage-gated channel activity	29	3	1.63	0.76185
GO:0005244	voltage-gated ion channel activity	29	3	1.63	0.76185
GO:0080124	pheophytinase activity	1	0	0.06	0.76188
GO:0000009	alpha-1,6-mannosyltransferase activity	3	0	0.17	0.7623
GO:0030060	L-malate dehydrogenase activity	9	0	0.51	0.76247
GO:0004609	phosphatidylserine decarboxylase activity	4	0	0.22	0.763
GO:0008812	choline dehydrogenase activity	5	0	0.28	0.76345
GO:0046522	S-methyl-5-thioribose kinase activity	2	0	0.11	0.76364
GO:0003882	CDP-diacylglycerol-serine O-phosphatidyltransferase activity	2	0	0.11	0.7639
GO:0051750	delta3,5-delta2,4-dienoyl-CoA isomerase activity	1	0	0.06	0.76413
GO:0018788	atrazine chlorohydrolase activity	1	0	0.06	0.76458
GO:0004049	anthranilate synthase activity	3	0	0.17	0.76484
GO:0034594	phosphatidylinositol trisphosphate phosphatase activity	2	0	0.11	0.76491
GO:0051117	ATPase binding	1	0	0.06	0.76512
GO:0005483	soluble NSF attachment protein activity	1	0	0.06	0.76574
GO:0005525	GTP binding	219	6	12.29	0.76634
GO:0032561	guanyl ribonucleotide binding	219	6	12.29	0.76634
GO:1901677	phosphate transmembrane transporter activity	58	5	3.26	0.76664
GO:0000170	sphingosine hydroxylase activity	1	0	0.06	0.76763
GO:0008097	5S rRNA binding	3	0	0.17	0.76769
GO:0016404	15-hydroxyprostaglandin dehydrogenase (NAD+) activity	2	0	0.11	0.76783
GO:0004485	methylcrotonoyl-CoA carboxylase activity	2	0	0.11	0.76897
GO:0004775	succinate-CoA ligase (ADP-forming) activity	5	1	0.28	0.7697
GO:0003878	ATP citrate synthase activity	5	1	0.28	0.7697
GO:0005088	Ras guanyl-nucleotide exchange factor activity	7	1	0.39	0.76998
GO:0005089	Rho guanyl-nucleotide exchange factor activity	7	1	0.39	0.76998
GO:0004366	glycerol-3-phosphate O-acyltransferase activity	7	0	0.39	0.77038
GO:0005216	ion channel activity	62	6	3.48	0.77085
GO:0008171	O-methyltransferase activity	61	4	3.42	0.77115
GO:0008429	phosphatidylethanolamine binding	6	0	0.34	0.77135
GO:0015146	pentose transmembrane transporter activity	2	0	0.11	0.77187
GO:0015148	D-xylose transmembrane transporter activity	2	0	0.11	0.77187
GO:0015591	D-ribose transmembrane transporter activity	2	0	0.11	0.77187
GO:0015575	mannitol transmembrane transporter activity	2	0	0.11	0.77187
GO:0015576	sorbitol transmembrane transporter activity	2	0	0.11	0.77187
GO:0004831	tyrosine-tRNA ligase activity	2	0	0.11	0.772
GO:0005548	phospholipid transporter activity	8	1	0.45	0.7724
GO:0004088	carbamoyl-phosphate synthase (glutamine-hydrolyzing) activity	3	0	0.17	0.77269
GO:0004526	ribonuclease P activity	4	0	0.22	0.77338
GO:0022821	potassium ion antiporter activity	5	0	0.28	0.77357
GO:0046982	protein heterodimerization activity	73	4	4.1	0.77421
GO:0016794	diphosphoric monoester hydrolase activity	3	0	0.17	0.77474
GO:0008893	guanosine-3',5'-bis(diphosphate) 3'-diphosphatase activity	3	0	0.17	0.77474
GO:0004799	thymidylate synthase activity	2	0	0.11	0.77539
GO:0042083	5,10-methylenetetrahydrofolate-dependent methyltransferase activity	2	0	0.11	0.77539
GO:0003996	acyl-CoA ligase activity	1	0	0.06	0.77609
GO:0004169	dolichyl-phosphate-mannose-protein mannosyltransferase activity	1	0	0.06	0.77671
GO:0016814	hydrolase activity, acting on carbon-nitrogen (but not peptide) bonds, in cyclic amidines	17	0	0.95	0.77725
GO:0004044	amidophosphoribosyltransferase activity	2	0	0.11	0.77739
GO:0046577	long-chain-alcohol oxidase activity	4	0	0.22	0.77746
GO:0031267	small GTPase binding	24	0	1.35	0.77789
GO:0017016	Ras GTPase binding	24	0	1.35	0.77789
GO:0008419	RNA lariat debranching enzyme activity	1	0	0.06	0.77874
GO:0016884	carbon-nitrogen ligase activity, with glutamine as amido-N-donor	24	2	1.35	0.77875
GO:0005459	UDP-galactose transmembrane transporter activity	1	0	0.06	0.78015
GO:0004856	xylulokinase activity	2	0	0.11	0.78039
GO:0016853	isomerase activity	253	14	14.2	0.7807
GO:0005086	ARF guanyl-nucleotide exchange factor activity	8	1	0.45	0.78142
GO:0034618	arginine binding	1	0	0.06	0.78279
GO:0008121	ubiquinol-cytochrome-c reductase activity	6	0	0.34	0.78435
GO:0016681	oxidoreductase activity, acting on diphenols and related substances as donors, cytochrome as acceptor	6	0	0.34	0.78435
GO:0010174	nucleoside transmembrane transporter activity, against a concentration gradient	1	0	0.06	0.78543
GO:0035798	2-alkenal reductase (NADP+) activity	1	0	0.06	0.78578
GO:0016303	1-phosphatidylinositol-3-kinase activity	1	0	0.06	0.78639
GO:0035004	phosphatidylinositol 3-kinase activity	1	0	0.06	0.78639
GO:0008935	1,4-dihydroxy-2-naphthoyl-CoA synthase activity	1	0	0.06	0.78648
GO:0050521	alpha-glucan, water dikinase activity	1	0	0.06	0.78796
GO:0047635	alanine-oxo-acid transaminase activity	1	0	0.06	0.78857
GO:0047958	glycine:2-oxoglutarate aminotransferase activity	1	0	0.06	0.78857
GO:0004021	L-alanine:2-oxoglutarate aminotransferase activity	1	0	0.06	0.78857
GO:0004104	cholinesterase activity	1	0	0.06	0.78935
GO:0018786	haloalkane dehalogenase activity	2	0	0.11	0.7898
GO:0004722	protein serine/threonine phosphatase activity	56	4	3.14	0.78993
GO:0005093	Rab GDP-dissociation inhibitor activity	2	0	0.11	0.78993
GO:0008142	oxysterol binding	1	0	0.06	0.79057
GO:0015149	hexose transmembrane transporter activity	5	1	0.28	0.79118
GO:0018454	acetoacetyl-CoA reductase activity	1	0	0.06	0.79144
GO:0004801	sedoheptulose-7-phosphate:D-glyceraldehyde-3-phosphate glyceronetransferase activity	2	0	0.11	0.79214
GO:0009039	urease activity	1	0	0.06	0.79387
GO:0004611	phosphoenolpyruvate carboxykinase activity	8	0	0.45	0.79401
GO:0008060	ARF GTPase activator activity	8	0	0.45	0.79425
GO:0047681	aryl-alcohol dehydrogenase (NADP+) activity	2	0	0.11	0.79447
GO:0004558	alpha-1,4-glucosidase activity	1	0	0.06	0.79465
GO:0004573	mannosyl-oligosaccharide glucosidase activity	1	0	0.06	0.79465
GO:0005085	guanyl-nucleotide exchange factor activity	17	2	0.95	0.79507
GO:0031956	medium-chain fatty acid-CoA ligase activity	1	0	0.06	0.79568
GO:0070883	pre-miRNA binding	1	0	0.06	0.79577
GO:0070878	primary miRNA binding	1	0	0.06	0.79577
GO:0005543	phospholipid binding	82	5	4.6	0.79577
GO:0005343	organic acid:sodium symporter activity	7	1	0.39	0.79623
GO:0004813	alanine-tRNA ligase activity	3	0	0.17	0.79627
GO:0008117	sphinganine-1-phosphate aldolase activity	1	0	0.06	0.79646
GO:0050833	pyruvate transmembrane transporter activity	2	0	0.11	0.79751
GO:0008967	phosphoglycolate phosphatase activity	6	0	0.34	0.7979
GO:0004491	methylmalonate-semialdehyde dehydrogenase (acylating) activity	2	0	0.11	0.798
GO:0051499	D-aminoacyl-tRNA deacylase activity	1	0	0.06	0.79955
GO:0004467	long-chain fatty acid-CoA ligase activity	7	1	0.39	0.79964
GO:0015645	fatty acid ligase activity	7	1	0.39	0.79964
GO:0008661	1-deoxy-D-xylulose-5-phosphate synthase activity	3	0	0.17	0.79969
GO:0000257	nitrilase activity	2	0	0.11	0.80067
GO:0047427	cyanoalanine nitrilase activity	2	0	0.11	0.80067
GO:0016815	hydrolase activity, acting on carbon-nitrogen (but not peptide) bonds, in nitriles	2	0	0.11	0.80067
GO:0008061	chitin binding	19	0	1.07	0.80122
GO:0047215	indole-3-acetate beta-glucosyltransferase activity	5	0	0.28	0.80136
GO:0016787	hydrolase activity	2681	135	150.47	0.80149
GO:0051537	2 iron, 2 sulfur cluster binding	35	3	1.96	0.80209
GO:0019177	dihydroneopterin triphosphate pyrophosphohydrolase activity	1	0	0.06	0.80229
GO:0008413	8-oxo-7,8-dihydroguanosine triphosphate pyrophosphatase activity	1	0	0.06	0.80229
GO:0016810	hydrolase activity, acting on carbon-nitrogen (but not peptide) bonds	88	4	4.94	0.80327
GO:0004031	aldehyde oxidase activity	2	0	0.11	0.80333
GO:0016881	acid-amino acid ligase activity	31	2	1.74	0.80521
GO:0031369	translation initiation factor binding	4	0	0.22	0.80557
GO:0003697	single-stranded DNA binding	8	0	0.45	0.80589
GO:0008908	isochorismatase activity	1	0	0.06	0.80612
GO:0004418	hydroxymethylbilane synthase activity	1	0	0.06	0.80621
GO:0033917	exo-poly-alpha-galacturonosidase activity	1	0	0.06	0.80739
GO:0046316	gluconokinase activity	1	0	0.06	0.80917
GO:0070003	threonine-type peptidase activity	18	0	1.01	0.80947
GO:0004298	threonine-type endopeptidase activity	18	0	1.01	0.80947
GO:0046923	ER retention sequence binding	6	0	0.34	0.80993
GO:0050342	tocopherol O-methyltransferase activity	1	0	0.06	0.81018
GO:0010327	acetyl CoA:(Z)-3-hexen-1-ol acetyltransferase activity	1	0	0.06	0.81035
GO:0052642	lysophosphatidic acid phosphatase activity	1	0	0.06	0.81161
GO:0004634	phosphopyruvate hydratase activity	4	0	0.22	0.81267
GO:0030983	mismatched DNA binding	9	0	0.51	0.81285
GO:0003910	DNA ligase (ATP) activity	2	0	0.11	0.8129
GO:0003909	DNA ligase activity	2	0	0.11	0.8129
GO:0008517	folic acid transporter activity	3	0	0.17	0.81335
GO:0051183	vitamin transporter activity	3	0	0.17	0.81335
GO:0003841	1-acylglycerol-3-phosphate O-acyltransferase activity	7	1	0.39	0.81422
GO:0015386	potassium:proton antiporter activity	4	0	0.22	0.81434
GO:0042171	lysophosphatidic acid acyltransferase activity	8	1	0.45	0.81448
GO:0071617	lysophospholipid acyltransferase activity	8	1	0.45	0.81448
GO:0015439	heme-transporting ATPase activity	2	0	0.11	0.81479
GO:0015232	heme transporter activity	2	0	0.11	0.81479
GO:0034593	phosphatidylinositol bisphosphate phosphatase activity	6	0	0.34	0.81541
GO:0016813	hydrolase activity, acting on carbon-nitrogen (but not peptide) bonds, in linear amidines	5	0	0.28	0.81546
GO:0034062	RNA polymerase activity	71	1	3.98	0.81553
GO:0042162	telomeric DNA binding	5	0	0.28	0.8177
GO:0035198	miRNA binding	2	0	0.11	0.81774
GO:0051766	inositol trisphosphate kinase activity	7	0	0.39	0.81785
GO:0003868	4-hydroxyphenylpyruvate dioxygenase activity	1	0	0.06	0.81789
GO:0046593	mandelonitrile lyase activity	4	0	0.22	0.81884
GO:0070818	protoporphyrinogen oxidase activity	2	0	0.11	0.81892
GO:0004729	oxygen-dependent protoporphyrinogen oxidase activity	2	0	0.11	0.81892
GO:0004774	succinate-CoA ligase activity	6	1	0.34	0.82037
GO:0097599	xylanase activity	7	0	0.39	0.82136
GO:0047054	berbamunine synthase activity	1	0	0.06	0.82186
GO:0016165	linoleate 13S-lipoxygenase activity	9	1	0.51	0.82231
GO:0080049	L-gulono-1,4-lactone dehydrogenase activity	2	0	0.11	0.82255
GO:0016632	oxidoreductase activity, acting on the CH-CH group of donors, cytochrome as acceptor	2	0	0.11	0.82255
GO:0016633	galactonolactone dehydrogenase activity	2	0	0.11	0.82255
GO:0051740	ethylene binding	3	0	0.17	0.82271
GO:0072328	alkene binding	3	0	0.17	0.82271
GO:0005261	cation channel activity	27	3	1.52	0.82279
GO:0019166	trans-2-enoyl-CoA reductase (NADPH) activity	2	0	0.11	0.82324
GO:0008440	inositol-1,4,5-trisphosphate 3-kinase activity	1	0	0.06	0.82351
GO:0008831	dTDP-4-dehydrorhamnose reductase activity	5	0	0.28	0.82472
GO:0008905	mannose-phosphate guanylyltransferase activity	5	0	0.28	0.82557
GO:0004845	uracil phosphoribosyltransferase activity	2	0	0.11	0.82615
GO:0004163	diphosphomevalonate decarboxylase activity	1	0	0.06	0.82728
GO:0004676	3-phosphoinositide-dependent protein kinase activity	1	0	0.06	0.82924
GO:0008026	ATP-dependent helicase activity	109	3	6.12	0.82999
GO:0070035	purine NTP-dependent helicase activity	109	3	6.12	0.82999
GO:0046554	malate dehydrogenase (NADP+) activity	1	0	0.06	0.83005
GO:0051060	pullulanase activity	1	0	0.06	0.83038
GO:0010303	limit dextrinase activity	1	0	0.06	0.83038
GO:0004132	dCMP deaminase activity	1	0	0.06	0.83078
GO:0004610	phosphoacetylglucosamine mutase activity	1	0	0.06	0.8316
GO:0008649	rRNA methyltransferase activity	5	0	0.28	0.8327
GO:0030946	protein tyrosine phosphatase activity, metal-dependent	1	0	0.06	0.83297
GO:0046914	transition metal ion binding	1364	77	76.56	0.83379
GO:0034432	bis(5'-adenosyl)-pentaphosphatase activity	1	0	0.06	0.83394
GO:0004846	urate oxidase activity	1	0	0.06	0.8341
GO:0016663	oxidoreductase activity, acting on other nitrogenous compounds as donors, oxygen as acceptor	1	0	0.06	0.8341
GO:0042084	5-methyltetrahydrofolate-dependent methyltransferase activity	2	0	0.11	0.83635
GO:0008705	methionine synthase activity	2	0	0.11	0.83635
GO:0030611	arsenate reductase activity	6	0	0.34	0.83805
GO:0004368	glycerol-3-phosphate dehydrogenase activity	1	0	0.06	0.83819
GO:0004369	glycerol-3-phosphate oxidase activity	1	0	0.06	0.83819
GO:0070696	transmembrane receptor protein serine/threonine kinase binding	1	0	0.06	0.83875
GO:0033612	receptor serine/threonine kinase binding	1	0	0.06	0.83875
GO:0016801	hydrolase activity, acting on ether bonds	6	0	0.34	0.83935
GO:0047896	formaldehyde transketolase activity	1	0	0.06	0.83963
GO:0004781	sulfate adenylyltransferase (ATP) activity	4	0	0.22	0.83967
GO:0004779	sulfate adenylyltransferase activity	4	0	0.22	0.83967
GO:0004003	ATP-dependent DNA helicase activity	18	0	1.01	0.84071
GO:0016720	delta12-fatty acid dehydrogenase activity	7	1	0.39	0.84099
GO:0050072	m7G(5')pppN diphosphatase activity	1	0	0.06	0.84153
GO:0015145	monosaccharide transmembrane transporter activity	6	1	0.34	0.84201
GO:0004808	tRNA (5-methylaminomethyl-2-thiouridylate)-methyltransferase activity	2	0	0.11	0.84221
GO:0003881	CDP-diacylglycerol-inositol 3-phosphatidyltransferase activity	3	0	0.17	0.84258
GO:0047632	agmatine deiminase activity	1	0	0.06	0.84296
GO:0004668	protein-arginine deiminase activity	1	0	0.06	0.84296
GO:0008728	GTP diphosphokinase activity	2	0	0.11	0.84355
GO:0009044	xylan 1,4-beta-xylosidase activity	5	0	0.28	0.84423
GO:0003899	DNA-directed RNA polymerase activity	58	1	3.26	0.84489
GO:0015020	glucuronosyltransferase activity	8	1	0.45	0.84526
GO:0004107	chorismate synthase activity	1	0	0.06	0.84556
GO:0004549	tRNA-specific ribonuclease activity	5	0	0.28	0.8462
GO:0008444	CDP-diacylglycerol-glycerol-3-phosphate 3-phosphatidyltransferase activity	1	0	0.06	0.84791
GO:0009883	red or far-red light photoreceptor activity	2	0	0.11	0.84865
GO:0016774	phosphotransferase activity, carboxyl group as acceptor	7	1	0.39	0.84876
GO:0045174	glutathione dehydrogenase (ascorbate) activity	1	0	0.06	0.84884
GO:0016672	oxidoreductase activity, acting on a sulfur group of donors, quinone or similar compound as acceptor	1	0	0.06	0.84884
GO:0016034	maleylacetoacetate isomerase activity	2	0	0.11	0.84887
GO:0008601	protein phosphatase type 2A regulator activity	11	0	0.62	0.84951
GO:0019239	deaminase activity	11	0	0.62	0.84961
GO:0004148	dihydrolipoyl dehydrogenase activity	2	0	0.11	0.84975
GO:0019238	cyclohydrolase activity	9	0	0.51	0.84992
GO:0047760	butyrate-CoA ligase activity	2	0	0.11	0.85063
GO:0004581	dolichyl-phosphate beta-glucosyltransferase activity	1	0	0.06	0.85117
GO:0008824	cyanate hydratase activity	2	0	0.11	0.85118
GO:0016229	steroid dehydrogenase activity	18	1	1.01	0.85144
GO:0051020	GTPase binding	26	0	1.46	0.85218
GO:0019208	phosphatase regulator activity	15	0	0.84	0.85223
GO:0035173	histone kinase activity	4	0	0.22	0.85238
GO:0030785	[ribulose-bisphosphate carboxylase]-lysine N-methyltransferase activity	5	0	0.28	0.8534
GO:0015142	tricarboxylic acid transmembrane transporter activity	2	0	0.11	0.85358
GO:0017077	oxidative phosphorylation uncoupler activity	2	0	0.11	0.85358
GO:0008686	3,4-dihydroxy-2-butanone-4-phosphate synthase activity	3	0	0.17	0.85389
GO:0003935	GTP cyclohydrolase II activity	3	0	0.17	0.85389
GO:0004386	helicase activity	152	7	8.53	0.85467
GO:0015416	organic phosphonate transmembrane-transporting ATPase activity	22	1	1.23	0.85503
GO:0015604	organic phosphonate transmembrane transporter activity	22	1	1.23	0.85503
GO:0033925	mannosyl-glycoprotein endo-beta-N-acetylglucosaminidase activity	1	0	0.06	0.85503
GO:0016635	oxidoreductase activity, acting on the CH-CH group of donors, quinone or related compound as acceptor	10	0	0.56	0.85505
GO:0052826	inositol hexakisphosphate 2-phosphatase activity	1	0	0.06	0.85511
GO:0004446	inositol-hexakisphosphate phosphatase activity	1	0	0.06	0.85511
GO:0004419	hydroxymethylglutaryl-CoA lyase activity	2	0	0.11	0.85587
GO:0004640	phosphoribosylanthranilate isomerase activity	1	0	0.06	0.85595
GO:0003885	D-arabinono-1,4-lactone oxidase activity	5	0	0.28	0.85615
GO:0000987	core promoter proximal region sequence-specific DNA binding	1	0	0.06	0.85626
GO:0001159	core promoter proximal region DNA binding	1	0	0.06	0.85626
GO:0008559	xenobiotic-transporting ATPase activity	18	0	1.01	0.85631
GO:0042910	xenobiotic transporter activity	18	0	1.01	0.85631
GO:0016905	myosin heavy chain kinase activity	19	0	1.07	0.85673
GO:0043733	DNA-3-methylbase glycosylase activity	6	0	0.34	0.85681
GO:0003905	alkylbase DNA N-glycosylase activity	6	0	0.34	0.85681
GO:0008725	DNA-3-methyladenine glycosylase activity	6	0	0.34	0.85681
GO:0050278	sedoheptulose-bisphosphatase activity	1	0	0.06	0.85854
GO:0070626	(S)-2-(5-amino-1-(5-phospho-D-ribosyl)imidazole-4-carboxamido)succinate AMP-lyase (fumarate-forming) activity	1	0	0.06	0.85862
GO:0016842	amidine-lyase activity	1	0	0.06	0.85862
GO:0004018	N6-(1,2-dicarboxyethyl)AMP AMP-lyase (fumarate-forming) activity	1	0	0.06	0.85862
GO:0016277	[myelin basic protein]-arginine N-methyltransferase activity	2	0	0.11	0.85899
GO:0035241	protein-arginine omega-N monomethyltransferase activity	2	0	0.11	0.85899
GO:0035242	protein-arginine omega-N asymmetric methyltransferase activity	2	0	0.11	0.85899
GO:0046863	ribulose-1,5-bisphosphate carboxylase/oxygenase activator activity	1	0	0.06	0.85938
GO:0004642	phosphoribosylformylglycinamidine synthase activity	1	0	0.06	0.85946
GO:0004017	adenylate kinase activity	8	0	0.45	0.85968
GO:0030732	methionine S-methyltransferase activity	2	0	0.11	0.85974
GO:0002161	aminoacyl-tRNA editing activity	7	0	0.39	0.86072
GO:0015193	L-proline transmembrane transporter activity	1	0	0.06	0.86097
GO:0042054	histone methyltransferase activity	19	1	1.07	0.86107
GO:0019888	protein phosphatase regulator activity	14	0	0.79	0.86137
GO:0016899	oxidoreductase activity, acting on the CH-OH group of donors, oxygen as acceptor	17	0	0.95	0.86304
GO:0033858	N-acetylgalactosamine kinase activity	2	0	0.11	0.8638
GO:0004348	glucosylceramidase activity	3	0	0.17	0.86385
GO:0016717	oxidoreductase activity, acting on paired donors, with oxidation of a pair of donors resulting in the reduction of molecular oxygen to two molecules of water	14	1	0.79	0.86386
GO:0005496	steroid binding	3	0	0.17	0.86394
GO:0033843	xyloglucan 6-xylosyltransferase activity	3	0	0.17	0.86454
GO:0015099	nickel cation transmembrane transporter activity	1	0	0.06	0.86674
GO:0015087	cobalt ion transmembrane transporter activity	1	0	0.06	0.86674
GO:0016875	ligase activity, forming carbon-oxygen bonds	61	0	3.42	0.86685
GO:0016876	ligase activity, forming aminoacyl-tRNA and related compounds	61	0	3.42	0.86685
GO:0051752	phosphoglucan, water dikinase activity	2	0	0.11	0.86738
GO:0010349	L-galactose dehydrogenase activity	1	0	0.06	0.86941
GO:0050235	pyridoxal 4-dehydrogenase activity	1	0	0.06	0.86941
GO:0004766	spermidine synthase activity	3	0	0.17	0.86947
GO:0016411	acylglycerol O-acyltransferase activity	14	1	0.79	0.87057
GO:0047746	chlorophyllase activity	2	0	0.11	0.8731
GO:0047513	1,2-alpha-L-fucosidase activity	1	0	0.06	0.87358
GO:0042285	xylosyltransferase activity	13	0	0.73	0.87366
GO:0003896	DNA primase activity	3	0	0.17	0.87379
GO:0016314	phosphatidylinositol-3,4,5-trisphosphate 3-phosphatase activity	1	0	0.06	0.8746
GO:0051741	2-methyl-6-phytyl-1,4-benzoquinone methyltransferase activity	2	0	0.11	0.87465
GO:0004807	triose-phosphate isomerase activity	5	0	0.28	0.87515
GO:0019202	amino acid kinase activity	6	0	0.34	0.87589
GO:0048307	ferredoxin-nitrite reductase activity	1	0	0.06	0.87663
GO:0016664	oxidoreductase activity, acting on other nitrogenous compounds as donors, iron-sulfur protein as acceptor	1	0	0.06	0.87663
GO:0046912	transferase activity, transferring acyl groups, acyl groups converted into alkyl on transfer	13	1	0.73	0.87665
GO:0046920	alpha-(1->3)-fucosyltransferase activity	1	0	0.06	0.8767
GO:0018392	glycoprotein 3-alpha-L-fucosyltransferase activity	1	0	0.06	0.8767
GO:0004848	ureidoglycolate hydrolase activity	2	0	0.11	0.8768
GO:0003923	GPI-anchor transamidase activity	6	0	0.34	0.87724
GO:0045547	dehydrodolichyl diphosphate synthase activity	1	0	0.06	0.87836
GO:0004076	biotin synthase activity	5	0	0.28	0.87991
GO:0008836	diaminopimelate decarboxylase activity	1	0	0.06	0.88064
GO:0008526	phosphatidylinositol transporter activity	1	0	0.06	0.88071
GO:0004326	tetrahydrofolylpolyglutamate synthase activity	4	0	0.22	0.88104
GO:0004401	histidinol-phosphatase activity	1	0	0.06	0.88107
GO:0047641	aldose-6-phosphate reductase (NADPH) activity	1	0	0.06	0.88128
GO:0016433	rRNA (adenine) methyltransferase activity	3	0	0.17	0.88147
GO:0000179	rRNA (adenine-N6,N6-)-dimethyltransferase activity	3	0	0.17	0.88147
GO:0019948	SUMO activating enzyme activity	1	0	0.06	0.88235
GO:0050105	L-gulonolactone oxidase activity	4	0	0.22	0.88317
GO:0004605	phosphatidate cytidylyltransferase activity	3	0	0.17	0.88359
GO:0004310	farnesyl-diphosphate farnesyltransferase activity	1	0	0.06	0.88376
GO:0051996	squalene synthase activity	1	0	0.06	0.88376
GO:0016706	oxidoreductase activity, acting on paired donors, with incorporation or reduction of molecular oxygen, 2-oxoglutarate as one donor, and incorporation of one atom each of oxygen into both donors	121	5	6.79	0.88468
GO:0008930	methylthioadenosine nucleosidase activity	1	0	0.06	0.88516
GO:0004802	transketolase activity	3	0	0.17	0.88518
GO:0090439	tetraketide alpha-pyrone synthase activity	1	0	0.06	0.88523
GO:0015440	peptide-transporting ATPase activity	2	0	0.11	0.88604
GO:0004377	GDP-Man:Man3GlcNAc2-PP-Dol alpha-1,2-mannosyltransferase activity	1	0	0.06	0.88698
GO:0000026	alpha-1,2-mannosyltransferase activity	1	0	0.06	0.88698
GO:0035174	histone serine kinase activity	3	0	0.17	0.88711
GO:0035175	histone kinase activity (H3-S10 specific)	3	0	0.17	0.88711
GO:0008760	UDP-N-acetylglucosamine 1-carboxyvinyltransferase activity	1	0	0.06	0.88712
GO:0004536	deoxyribonuclease activity	10	0	0.56	0.88738
[truncated: 362 more rows]
