# Supplementary material for: Overexpression of Salicylic Acid Carboxyl Methyltransferase (CsSAMT1) Enhances Tolerance to Huanglongbing Disease in Wanjincheng Orange (Citrus sinensis (L.) Osbeck)
Source: Int J Mol Sci. 2021 Mar 10;22(6):2803. doi: 10.3390/ijms22062803 (PMC7999837; doi:10.3390/ijms22062803)
Supplement: Supplementary file 1 [file ijms-22-02803-s001.zip › ijms-1113839-SL/Supplementary Files/Supplemenatry data S5.xls]

## Sheet: Biostress
Differentially expressed genes directly involved in bioticstress shared by the OE13 and OE28 transgenic line using MapMan tool.
Category	MapMan Name	Gene ID	Gene function	Log2(Fold change)
				Transgenic line vs WT
				OE13 line	OE28 line
Biostress recognition	stress.biotic.receptors	cs1g14810	Disease resistance protein (TIR-NBS-LRR class) family	1.68212	1.75183
	stress.biotic.receptors	cs5g18230	Toll-Interleukin-Resistance (TIR) domain family protein	2.0231	1.86677
	stress.biotic.receptors	cs5g19260	Disease resistance protein (TIR-NBS-LRR class) family	1.99017	1.45238
	stress.biotic.receptors	cs5g22500	RPS4 belongs to the Toll/interleukin-1 receptor (TIR)-nucleotide binding site (NBS)-Leu-rich repeat (LRR) class of disease resistance (R ) genes	1.14677	1.06773
	stress.biotic.receptors	orange1.1t02158	Disease resistance protein (TIR-NBS-LRR class) family	1.04921	1.19885
	stress.biotic.receptors	orange1.1t02174	Disease resistance protein (TIR-NBS-LRR class) family	1.19022	1.12138
	stress.biotic.receptors	orange1.1t04750	Disease resistance protein (TIR-NBS-LRR class) family	1.72066	2.71664
	stress.biotic.receptors	orange1.1t05582	Disease resistance protein (TIR-NBS-LRR class) family	1.9762	1.83245
Resbiratory burst	stress.biotic.respiratory burst	cs8g12000	NADPH/respiratory burst oxidase protein D (RbohD).Interacts with AtrbohF gene to fine tune the spatial control of ROI production and hypersensitive response to cell in and around infection site.	2.3028	2.57612
Signaling	stress.biotic.signalling	cs1g17210	JAZ1 is a nuclear-localized protein involved in jasmonate signaling	1.62493	2.14541
	stress.biotic.signalling	cs4g07130	TIFY10B; CONTAINS InterPro DOMAIN/s: Tify (InterPro:IPR010399), CCT domain-like (InterPro:IPR018467); BEST Arabidopsis thaliana protein match is: jasmonate-zim-domain protein 1 (TAIR:AT1G19180.1)	1.19293	1.57457
	stress.biotic.signalling.MLO-like	cs8g16910	A member of a large family of seven-transmembrane domain proteins specific to plants, homologs of the barley mildew resistance locus o (MLO) protein	1.52612	1.59377
MAPK	stress.biotic.kinases	cs2g30810	Serine/threonine-protein kinase bri1, LRR receptor-like serine/threonine-protein kinase GSO2, Protein BRASSINOSTEROID INSENSITIVE 1 BRI1,receptor like protein 7 (RLP7)	1.0157	1.01937
Transcription factors	stress.biotic.regulation of transcription	cs5g20370	Disease resistance protein (TIR-NBS-LRR class) family， WRKY transcription factor 19	1.57957	1.98648
	stress.biotic.regulation of transcription	cs5g24240	Disease resistance protein (TIR-NBS-LRR class) family，WRKY transcription factor 19	2.64679	2.8396
	stress.biotic.regulation of transcription	orange1.1t02158	Disease resistance protein (TIR-NBS-LRR class) family，WRKY transcription factor 19	1.04921	1.19885
Defense genes	stress.biotic.PR-proteins	cs1g01880	NB-ARC domain-containing disease resistance protein	1.23993	1.48797
	stress.biotic.PR-proteins	cs1g01890	NB-ARC domain-containing disease resistance protein	1.07892	1.47023
	stress.biotic.PR-proteins	cs1g09470	NB-ARC domain-containing disease resistance protein	2.1072	2.11539
	stress.biotic.PR-proteins	cs1g14810	Disease resistance protein (TIR-NBS-LRR class) family	1.68212	1.75183
	stress.biotic.PR-proteins	cs1g22350	Disease resistance protein (TIR-NBS-LRR class) family	1.8241	1.9494
	stress.biotic.PR-proteins	cs1g22410	Disease resistance protein (TIR-NBS-LRR class) family	1.89866	1.78425
	stress.biotic.PR-proteins	cs2g30800	receptor like protein 35 (RLP35)	1.21046	1.10925
	stress.biotic.PR-proteins	cs2g30810	receptor like protein 7 (RLP7	1.0157	1.01937
	stress.biotic.PR-proteins	cs3g06500	RPS2 belongs to the Toll/interleukin-1 receptor (TIR)-nucleotide binding site (NBS)-Leu-rich repeat (LRR) class of disease resistance (R ) genes	1.0473	1.42664
	stress.biotic.PR-proteins	cs3g06590	NB-ARC domain-containing disease resistance protein	1.0956	1.11135
	stress.biotic.PR-proteins	cs3g13320	NB-ARC domain-containing disease resistance protein	1.75379	1.7417
	stress.biotic.PR-proteins	cs3g13340	NB-ARC domain-containing disease resistance protein	2.0201	1.85857
	stress.biotic.PR-proteins	cs3g13390	NB-ARC domain-containing disease resistance protein	1.5154	1.01509
	stress.biotic.PR-proteins	cs3g13710	NB-ARC domain-containing disease resistance protein	1.54817	1.27759
	stress.biotic.PR-proteins	cs4g08020	NB-ARC domain-containing disease resistance protein RPM1	1.10598	1.00058
	stress.biotic.PR-proteins	cs4g11040	disease resistance family protein / LRR family protein	-1.52603	-1.48083
	stress.biotic.PR-proteins	cs5g17870	Disease resistance protein (TIR-NBS-LRR class) family	1.19063	1.09401
	stress.biotic.PR-proteins	cs5g18280	Disease resistance protein (TIR-NBS-LRR class) family	1.27179	1.45511
	stress.biotic.PR-proteins	cs5g19220	Disease resistance protein (TIR-NBS-LRR class) family	1.24424	1.30046
	stress.biotic.PR-proteins	cs5g19230	Disease resistance protein (TIR-NBS-LRR class) family	2.17605	1.61816
	stress.biotic.PR-proteins	cs5g19240	Disease resistance protein (TIR-NBS-LRR class) family	2.26579	2.28158
	stress.biotic.PR-proteins	cs5g19260	Disease resistance protein (TIR-NBS-LRR class) family	1.99017	1.45238
	stress.biotic.PR-proteins	cs5g19310	Disease resistance protein (TIR-NBS-LRR class) family	1.39572	1.50279
	stress.biotic.PR-proteins	cs5g19400	Disease resistance protein (TIR-NBS-LRR class) family	1.68843	1.98493
	stress.biotic.PR-proteins	cs5g19460	Disease resistance protein (TIR-NBS-LRR class) family	1.975	2.22142
	stress.biotic.PR-proteins	cs5g19470	Disease resistance protein (TIR-NBS-LRR class) family	1.43054	1.86905
	stress.biotic.PR-proteins	cs5g20360	Disease resistance protein (TIR-NBS-LRR class) family	1.8703	2.1507
	stress.biotic.PR-proteins	cs5g20370	Disease resistance protein (TIR-NBS-LRR class) family	1.57957	1.98648
	stress.biotic.PR-proteins	cs5g20470	NB-ARC domain-containing disease resistance protein	1.2918	1.34592
	stress.biotic.PR-proteins	cs5g21975	NB-ARC domain-containing disease resistance protein	1.10228	1.00294
	stress.biotic.PR-proteins	cs5g22010	Disease resistance protein (TIR-NBS-LRR class) family	1.01758	1.01678
	stress.biotic.PR-proteins	cs5g22460	Disease resistance protein (TIR-NBS-LRR class) family	1.04555	2.10587
	stress.biotic.PR-proteins	cs5g22500	RPS4 belongs to the Toll/interleukin-1 receptor (TIR)-nucleotide binding site (NBS)-Leu-rich repeat (LRR) class of disease resistance (R ) genes	1.14677	1.06773
	stress.biotic.PR-proteins	cs5g24240	Disease resistance protein (TIR-NBS-LRR class) family	2.64679	2.8396
	stress.biotic.PR-proteins	cs5g29510	NB-ARC domain-containing disease resistance protein	1.63703	1.37675
	stress.biotic.PR-proteins	cs7g16030	NB-ARC domain-containing disease resistance protein	2.29664	2.03313
	stress.biotic.PR-proteins	cs8g09080	NB-ARC domain-containing disease resistance protein	1.10457	1.06428
	stress.biotic.PR-proteins	orange1.1t00706	Disease resistance protein (TIR-NBS-LRR class) family	1.8905	2.13816
	stress.biotic.PR-proteins	orange1.1t01807	Disease resistance protein (TIR-NBS-LRR class) family	1.24293	1.31937
	stress.biotic.PR-proteins	orange1.1t01815	Disease resistance protein (TIR-NBS-LRR class) family	2.05948	2.32205
	stress.biotic.PR-proteins	orange1.1t01839	Disease resistance protein (TIR-NBS-LRR class) family	1.70734	2.54838
	stress.biotic.PR-proteins	orange1.1t01840	Disease resistance protein (TIR-NBS-LRR class) family	1.32161	1.56174
	stress.biotic.PR-proteins	orange1.1t01926	NB-ARC domain-containing disease resistance protein	1.87868	2.469
	stress.biotic.PR-proteins	orange1.1t02158	Disease resistance protein (TIR-NBS-LRR class) family	1.04921	1.19885
	stress.biotic.PR-proteins	orange1.1t02159	Disease resistance protein (TIR-NBS-LRR class) family	1.87544	1.83528
	stress.biotic.PR-proteins	orange1.1t02161	Disease resistance protein (TIR-NBS-LRR class) family	1.84176	2.14856
	stress.biotic.PR-proteins	orange1.1t02165	Disease resistance protein (TIR-NBS-LRR class) family	2.05796	2.13171
	stress.biotic.PR-proteins	orange1.1t02169	Disease resistance protein (TIR-NBS-LRR class) family	1.85486	1.73132
	stress.biotic.PR-proteins	orange1.1t02171	Disease resistance protein (TIR-NBS-LRR class) family	1.09286	1.05606
	stress.biotic.PR-proteins	orange1.1t02174	Disease resistance protein (TIR-NBS-LRR class) family	1.19022	1.12138
	stress.biotic.PR-proteins	orange1.1t02175	Disease resistance protein (TIR-NBS-LRR class) family	1.41636	1.15784
	stress.biotic.PR-proteins	orange1.1t02189	Disease resistance protein (TIR-NBS-LRR class) family	1.58736	1.97759
	stress.biotic.PR-proteins	orange1.1t02493	NB-ARC domain-containing disease resistance protein	1.61867	1.13787
	stress.biotic.PR-proteins	orange1.1t02495	NB-ARC domain-containing disease resistance protein	1.15112	1.02268
	stress.biotic.PR-proteins	orange1.1t02518	NB-ARC domain-containing disease resistance protein	1.1612	1.14553
	stress.biotic.PR-proteins	orange1.1t03734	NB-ARC domain-containing disease resistance protein	1.69675	1.33406
	stress.biotic.PR-proteins	orange1.1t03736	NB-ARC domain-containing disease resistance protein	1.02379	1.01994
	stress.biotic.PR-proteins	orange1.1t04439	Disease resistance protein (TIR-NBS-LRR class) family	1.20535	1.72408
	stress.biotic.PR-proteins	orange1.1t04509	NB-ARC domain-containing disease resistance protein	1.29211	1.21749
	stress.biotic.PR-proteins	orange1.1t04568	Disease resistance protein (TIR-NBS-LRR class) family	1.39367	1.58225
	stress.biotic.PR-proteins	orange1.1t04573	Disease resistance protein (TIR-NBS-LRR class) family	1.3894	1.16748
	stress.biotic.PR-proteins	orange1.1t04656	NB-ARC domain-containing disease resistance protein	1.6425	1.10152
	stress.biotic.PR-proteins	orange1.1t04673	Disease resistance protein (TIR-NBS-LRR class) family	1.2944	2.02529
	stress.biotic.PR-proteins	orange1.1t04706	Disease resistance protein (TIR-NBS-LRR class) family	2.08525	1.90552
	stress.biotic.PR-proteins	orange1.1t04750	Disease resistance protein (TIR-NBS-LRR class) family	1.72066	2.71664
	stress.biotic.PR-proteins	orange1.1t04830	NB-ARC domain-containing disease resistance protein	1.42115	1.55594
	stress.biotic.PR-proteins	orange1.1t04913	Disease resistance protein (TIR-NBS-LRR class) family	1.60556	1.96914
	stress.biotic.PR-proteins	orange1.1t04930	NB-ARC domain-containing disease resistance protein	1.1615	1.16946
	stress.biotic.PR-proteins	orange1.1t05250	Disease resistance protein (TIR-NBS-LRR class) family	1.53263	1.9855
	stress.biotic.PR-proteins	orange1.1t05252	Disease resistance protein (TIR-NBS-LRR class) family	1.96992	2.60722
	stress.biotic.PR-proteins	orange1.1t05582	Disease resistance protein (TIR-NBS-LRR class) family	1.9762	1.83245
SA metabolisom	hormone metabolism.salicylic acid.synthesis-degradation	cs1g24440	CsSAMT1	7.56702	7.58402
	hormone metabolism.salicylic acid.synthesis-degradation	Cs7g29470	Salicylic acid-binding protein 2 (SABP2) that converts methyl salicylate to salicylic acid	1.21294	1.37293
	hormone metabolism.salicylic acid.synthesis-degradation.synthesis.SA glucosyltransferase ether bond making SAG	cs2g18240	UGT74F1 transfers UDP:glucose to salicylic acid (forming a glucoside (SAG) and a glucose ester (SGE)), benzoic acid, and athranilate in vitro.	-1.51408	-1.57553

## Sheet: Receptor kinase
Differentially expressed genes encoding receptor kinase shared by the OE13 and OE28 transgenic line using MapMan tool.
MapMan Name	Gene ID	Gene function	Log2(Fold change)
			Transgenic line vs WT
			OE13 line	OE28 line
signalling.receptor kinases.leucine rich repeat I	cs1g20760	(q8l4h4|nork_medtr : 906.0) Nodulation receptor kinase precursor (EC 2.7.11.1) (Does not make infections protein 2) (Symbiosis receptor-like kinase) (MtSYMRK) - Medicago truncatula (Barrel medic) & (loc_os07g38070.1 : 510.0) no description available & (at2g37050 : 383.0) Leucine-rich repeat protein kinase family protein; FUNCTIONS IN: kinase activity; INVOLVED IN: protein amino acid phosphorylati…	1.01696	1.60921
signalling.receptor kinases.leucine rich repeat I	cs5g27950	(at5g48740 : 1170.0) Leucine-rich repeat protein kinase family protein; FUNCTIONS IN: kinase activity; INVOLVED IN: protein amino acid phosphorylation; LOCATED IN: endomembrane system; EXPRESSED IN: 10 plant structures; EXPRESSED DURING: LP.04 four leaves visible, 4 anthesis, petal differentiation and expansion stage; CONTAINS InterPro DOMAIN/s: Protein kinase, ATP binding site (InterPro:IPR01744…	3.72576	3.70497
signalling.receptor kinases.leucine rich repeat II	orange1.1t03347	(loc_os04g38480.1 : 734.0) no description available & (at1g71830 : 725.0) Plasma membrane LRR receptor-like serine threonine kinase expressed during embryogenesis in locules until stage 6 anthers, with higher expression in the tapetal cell layer. SERK1 and SERK2 receptor kinases function redundantly as an important control point for sporophytic development controlling male gametophyte production.…	1.47481	1.22503
signalling.receptor kinases.leucine rich repeat II	orange1.1t03348	(loc_os08g07760.1 : 714.0) no description available & (at1g34210 : 690.0) Plasma membrane LRR receptor-like serine threonine kinase expressed during embryogenesis in locules until stage 6 anthers, with higher expression in the tapetal cell layer. SERK1 and SERK2 receptor kinases function redundantly as an important control point for sporophytic development controlling male gametophyte production.…	1.23657	1.18276
signalling.receptor kinases.leucine rich repeat III	cs4g18430	(at4g23740 : 221.0) Leucine-rich repeat protein kinase family protein; FUNCTIONS IN: protein serine/threonine kinase activity, kinase activity, ATP binding; INVOLVED IN: transmembrane receptor protein tyrosine kinase signaling pathway, protein amino acid phosphorylation; LOCATED IN: plasma membrane; EXPRESSED IN: 22 plant structures; EXPRESSED DURING: 13 growth stages; CONTAINS InterPro DOMAIN/s:…	2.51101	2.38482
signalling.receptor kinases.leucine rich repeat III	cs5g34700	(at3g24660 : 932.0) member of Receptor kinase-like protein family; transmembrane kinase-like 1 (TMKL1); FUNCTIONS IN: protein serine/threonine kinase activity, kinase activity, ATP binding; INVOLVED IN: transmembrane receptor protein tyrosine kinase signaling pathway, protein amino acid phosphorylation; LOCATED IN: plasma membrane; EXPRESSED IN: 21 plant structures; EXPRESSED DURING: 13 growth st…	1.31502	1.55381
signalling.receptor kinases.leucine rich repeat III	cs6g15650	(at2g36570 : 825.0) Leucine-rich repeat protein kinase family protein; FUNCTIONS IN: protein serine/threonine kinase activity, kinase activity, ATP binding; INVOLVED IN: transmembrane receptor protein tyrosine kinase signaling pathway, protein amino acid phosphorylation; LOCATED IN: plasma membrane; EXPRESSED IN: 21 plant structures; EXPRESSED DURING: 13 growth stages; CONTAINS InterPro DOMAIN/s:…	2.85857	1.80811
signalling.receptor kinases.leucine rich repeat III	orange1.1t04063	(at5g67200 : 739.0) Leucine-rich repeat protein kinase family protein; FUNCTIONS IN: protein serine/threonine kinase activity, protein kinase activity, ATP binding; INVOLVED IN: transmembrane receptor protein tyrosine kinase signaling pathway, protein amino acid phosphorylation; LOCATED IN: plasma membrane; EXPRESSED IN: 22 plant structures; EXPRESSED DURING: 10 growth stages; CONTAINS InterPro D…	2.4143	2.79041
signalling.receptor kinases.leucine rich repeat IV	orange1.1t00230	(at2g45340 : 822.0) Leucine-rich repeat protein kinase family protein; FUNCTIONS IN: protein serine/threonine kinase activity, protein kinase activity, ATP binding; INVOLVED IN: transmembrane receptor protein tyrosine kinase signaling pathway, protein amino acid phosphorylation; LOCATED IN: endomembrane system; EXPRESSED IN: 21 plant structures; EXPRESSED DURING: 13 growth stages; CONTAINS InterP…	1.72331	2.86155
signalling.receptor kinases.leucine rich repeat VI	cs7g30720	(at2g40270 : 413.0) Protein kinase family protein; FUNCTIONS IN: protein kinase activity, kinase activity, ATP binding; INVOLVED IN: protein amino acid phosphorylation; LOCATED IN: plasma membrane; EXPRESSED IN: 22 plant structures; EXPRESSED DURING: 13 growth stages; CONTAINS InterPro DOMAIN/s: Protein kinase, catalytic domain (InterPro:IPR000719), Serine-threonine/tyrosine-protein kinase (Inter…	2.07255	1.85366
signalling.receptor kinases.leucine rich repeat VII	cs6g10060	(at5g01890 : 1089.0) Leucine-rich receptor-like protein kinase family protein; FUNCTIONS IN: protein serine/threonine kinase activity, kinase activity, ATP binding; INVOLVED IN: transmembrane receptor protein tyrosine kinase signaling pathway, protein amino acid phosphorylation; LOCATED IN: plasma membrane; EXPRESSED IN: 22 plant structures; EXPRESSED DURING: 13 growth stages; CONTAINS InterPro D…	1.32819	1.04742
signalling.receptor kinases.leucine rich repeat VII	orange1.1t04113	(at3g28040 : 1035.0) Leucine-rich receptor-like protein kinase family protein; FUNCTIONS IN: protein serine/threonine kinase activity, kinase activity, ATP binding; INVOLVED IN: transmembrane receptor protein tyrosine kinase signaling pathway, protein amino acid phosphorylation; LOCATED IN: endomembrane system; EXPRESSED IN: 23 plant structures; EXPRESSED DURING: 13 growth stages; CONTAINS InterP…	1.21572	1.66138
signalling.receptor kinases.leucine rich repeat VIII.VIII-2	cs5g15420	(at1g16670 : 554.0) Protein kinase superfamily protein; FUNCTIONS IN: protein serine/threonine kinase activity, protein kinase activity, kinase activity, ATP binding; INVOLVED IN: protein amino acid phosphorylation; LOCATED IN: cellular_component unknown; EXPRESSED IN: 23 plant structures; EXPRESSED DURING: 13 growth stages; CONTAINS InterPro DOMAIN/s: Protein kinase, ATP binding site (InterPro:I…	1.60965	1.79126
signalling.receptor kinases.leucine rich repeat VIII.VIII-2	cs7g05510	(at1g56130 : 468.0) Leucine-rich repeat transmembrane protein kinase; FUNCTIONS IN: protein serine/threonine kinase activity, protein kinase activity, ATP binding; INVOLVED IN: protein amino acid phosphorylation; LOCATED IN: plasma membrane, membrane; EXPRESSED IN: cultured cell; CONTAINS InterPro DOMAIN/s: Serine/threonine-protein kinase domain (InterPro:IPR002290), Leucine-rich repeat (InterPro…	-1.16295	-1.20344
signalling.receptor kinases.leucine rich repeat VIII.VIII-2	orange1.1t04987	(gnl|cdd|36401 : 209.0) no description available & (loc_os09g17630.1 : 202.0) no description available & (at1g07650 : 197.0) Leucine-rich repeat transmembrane protein kinase; FUNCTIONS IN: protein serine/threonine kinase activity, kinase activity, ATP binding; INVOLVED IN: transmembrane receptor protein tyrosine kinase signaling pathway, protein amino acid phosphorylation; LOCATED IN: endomembran…	-1.07435	-1.62472
signalling.receptor kinases.leucine rich repeat IX	orange1.1t01865	(loc_os03g50810.1 : 845.0) no description available & (at3g23750 : 625.0) Leucine-rich repeat protein kinase family protein; FUNCTIONS IN: protein serine/threonine kinase activity, protein kinase activity, ATP binding; INVOLVED IN: protein amino acid phosphorylation; LOCATED IN: plasma membrane; EXPRESSED IN: 26 plant structures; EXPRESSED DURING: 15 growth stages; CONTAINS InterPro DOMAIN/s: Pro…	2.66146	2.02316
signalling.receptor kinases.leucine rich repeat X	cs3g22470	(at1g34420 : 810.0) leucine-rich repeat transmembrane protein kinase family protein; FUNCTIONS IN: protein kinase activity, ATP binding; INVOLVED IN: protein amino acid phosphorylation; LOCATED IN: cellular_component unknown; EXPRESSED IN: 17 plant structures; EXPRESSED DURING: 11 growth stages; CONTAINS InterPro DOMAIN/s: Protein kinase, catalytic domain (InterPro:IPR000719), Leucine-rich repeat…	1.20987	1.13072
signalling.receptor kinases.leucine rich repeat X	cs4g07550	(at1g55610 : 1467.0) mutant has Altered vascular cell differentiation; LRR Receptor Kinase; BRI1 like (BRL1); FUNCTIONS IN: kinase activity; INVOLVED IN: protein amino acid phosphorylation; LOCATED IN: plasma membrane; EXPRESSED IN: 9 plant structures; EXPRESSED DURING: 4 anthesis, petal differentiation and expansion stage; CONTAINS InterPro DOMAIN/s: Protein kinase, ATP binding site (InterPro:IP…	1.3434	1.49914
signalling.receptor kinases.leucine rich repeat X	orange1.1t03110	(loc_os06g16070.1 : 611.0) no description available & (at3g47570 : 488.0) Leucine-rich repeat protein kinase family protein; FUNCTIONS IN: protein serine/threonine kinase activity, kinase activity, ATP binding; INVOLVED IN: transmembrane receptor protein tyrosine kinase signaling pathway, protein amino acid phosphorylation; LOCATED IN: plasma membrane; EXPRESSED IN: 13 plant structures; EXPRESSED…	1.72586	2.65429
signalling.receptor kinases.leucine rich repeat XI	cs1g21020	(at5g65700 : 1599.0) Encodes a CLAVATA1-related receptor kinase-like protein required for both shoot and flower meristem function. Very similar to BAM2,with more than 85% a.a. identity. It has a broad expression pattern and is involved in vascular strand development in the leaf, control of leaf shape, size and symmetry, male gametophyte development and ovule specification and function. Anthers of…	1.19084	1.01065
signalling.receptor kinases.leucine rich repeat XI	cs1g21040	(at5g65710 : 1013.0) HAESA-like 2 (HSL2); FUNCTIONS IN: protein serine/threonine kinase activity, kinase activity, ATP binding; INVOLVED IN: transmembrane receptor protein tyrosine kinase signaling pathway, protein amino acid phosphorylation; LOCATED IN: endomembrane system; EXPRESSED IN: 22 plant structures; EXPRESSED DURING: 13 growth stages; CONTAINS InterPro DOMAIN/s: Protein kinase, ATP bind…	1.52445	1.87593
signalling.receptor kinases.leucine rich repeat XI	cs2g05510	(at1g28440 : 1315.0) HAESA-like 1 (HSL1); FUNCTIONS IN: protein serine/threonine kinase activity, kinase activity, ATP binding; INVOLVED IN: transmembrane receptor protein tyrosine kinase signaling pathway, protein amino acid phosphorylation; EXPRESSED IN: 22 plant structures; EXPRESSED DURING: 13 growth stages; CONTAINS InterPro DOMAIN/s: Protein kinase, ATP binding site (InterPro:IPR017441), Pr…	1.79289	1.33873
signalling.receptor kinases.leucine rich repeat XI	cs4g07550	(at1g55610 : 1467.0) mutant has Altered vascular cell differentiation; LRR Receptor Kinase; BRI1 like (BRL1); FUNCTIONS IN: kinase activity; INVOLVED IN: protein amino acid phosphorylation; LOCATED IN: plasma membrane; EXPRESSED IN: 9 plant structures; EXPRESSED DURING: 4 anthesis, petal differentiation and expansion stage; CONTAINS InterPro DOMAIN/s: Protein kinase, ATP binding site (InterPro:IP…	1.3434	1.49914
signalling.receptor kinases.leucine rich repeat XI	cs4g08190	(at4g26540 : 1332.0) Leucine-rich repeat receptor-like protein kinase family protein; FUNCTIONS IN: kinase activity; INVOLVED IN: protein amino acid phosphorylation; LOCATED IN: plasma membrane; EXPRESSED IN: inflorescence meristem; CONTAINS InterPro DOMAIN/s: Protein kinase, ATP binding site (InterPro:IPR017441), Protein kinase, catalytic domain (InterPro:IPR000719), Leucine-rich repeat-containi…	1.18093	1.29806
signalling.receptor kinases.leucine rich repeat XI	cs4g19060	(at5g25930 : 1111.0) Protein kinase family protein with leucine-rich repeat domain; FUNCTIONS IN: kinase activity; INVOLVED IN: protein amino acid phosphorylation; LOCATED IN: plasma membrane, membrane; EXPRESSED IN: 23 plant structures; EXPRESSED DURING: 14 growth stages; CONTAINS InterPro DOMAIN/s: Protein kinase, ATP binding site (InterPro:IPR017441), Protein kinase, catalytic domain (InterPro…	1.82991	1.18409
signalling.receptor kinases.leucine rich repeat XI	orange1.1t01320	(p93194|rpk1_iponi : 1014.0) Receptor-like protein kinase precursor (EC 2.7.11.1) - Ipomoea nil (Japanese morning glory) (Pharbitis nil) & (at1g73080 : 974.0) Encodes a leucine-rich repeat receptor kinase. Functions as a receptor for AtPep1 to amplify innate immunity response to pathogen attacks.; PEP1 receptor 1 (PEPR1); FUNCTIONS IN: protein binding, protein serine/threonine kinase activity, ki…	1.48301	1.08329
signalling.receptor kinases.leucine rich repeat XI	orange1.1t03110	(loc_os06g16070.1 : 611.0) no description available & (at3g47570 : 488.0) Leucine-rich repeat protein kinase family protein; FUNCTIONS IN: protein serine/threonine kinase activity, kinase activity, ATP binding; INVOLVED IN: transmembrane receptor protein tyrosine kinase signaling pathway, protein amino acid phosphorylation; LOCATED IN: plasma membrane; EXPRESSED IN: 13 plant structures; EXPRESSED…	1.72586	2.65429
signalling.receptor kinases.leucine rich repeat XI	orange1.1t03893	(loc_os11g47030.1 : 665.0) no description available & (at3g47570 : 545.0) Leucine-rich repeat protein kinase family protein; FUNCTIONS IN: protein serine/threonine kinase activity, kinase activity, ATP binding; INVOLVED IN: transmembrane receptor protein tyrosine kinase signaling pathway, protein amino acid phosphorylation; LOCATED IN: plasma membrane; EXPRESSED IN: 13 plant structures; EXPRESSED…	2.02131	1.47673
signalling.receptor kinases.leucine rich repeat XII	cs1g09220	(loc_os11g07120.2 : 559.0) no description available & (at3g47570 : 539.0) Leucine-rich repeat protein kinase family protein; FUNCTIONS IN: protein serine/threonine kinase activity, kinase activity, ATP binding; INVOLVED IN: transmembrane receptor protein tyrosine kinase signaling pathway, protein amino acid phosphorylation; LOCATED IN: plasma membrane; EXPRESSED IN: 13 plant structures; EXPRESSED…	1.5537	1.70276
signalling.receptor kinases.leucine rich repeat XII	cs1g09240	(loc_os06g38490.1 : 553.0) no description available & (at3g47570 : 546.0) Leucine-rich repeat protein kinase family protein; FUNCTIONS IN: protein serine/threonine kinase activity, kinase activity, ATP binding; INVOLVED IN: transmembrane receptor protein tyrosine kinase signaling pathway, protein amino acid phosphorylation; LOCATED IN: plasma membrane; EXPRESSED IN: 13 plant structures; EXPRESSED…	1.35533	1.50539
signalling.receptor kinases.leucine rich repeat XII	cs2g01010	(loc_os10g02970.1 : 310.0) no description available & (at4g08850 : 288.0) Leucine-rich repeat receptor-like protein kinase family protein; FUNCTIONS IN: kinase activity; INVOLVED IN: protein amino acid phosphorylation; LOCATED IN: plasma membrane, membrane; EXPRESSED IN: 23 plant structures; EXPRESSED DURING: 13 growth stages; CONTAINS InterPro DOMAIN/s: Protein kinase, ATP binding site (InterPro…	1.67991	2.18285
signalling.receptor kinases.leucine rich repeat XII	cs2g08750	(loc_os06g16070.1 : 607.0) no description available & (at3g47570 : 528.0) Leucine-rich repeat protein kinase family protein; FUNCTIONS IN: protein serine/threonine kinase activity, kinase activity, ATP binding; INVOLVED IN: transmembrane receptor protein tyrosine kinase signaling pathway, protein amino acid phosphorylation; LOCATED IN: plasma membrane; EXPRESSED IN: 13 plant structures; EXPRESSED…	1.24842	1.84555
signalling.receptor kinases.leucine rich repeat XII	cs2g29830	(loc_os10g02970.1 : 347.0) no description available & (at4g08850 : 323.0) Leucine-rich repeat receptor-like protein kinase family protein; FUNCTIONS IN: kinase activity; INVOLVED IN: protein amino acid phosphorylation; LOCATED IN: plasma membrane, membrane; EXPRESSED IN: 23 plant structures; EXPRESSED DURING: 13 growth stages; CONTAINS InterPro DOMAIN/s: Protein kinase, ATP binding site (InterPro…	1.25302	1.84805
signalling.receptor kinases.leucine rich repeat XII	cs2g29860	(loc_os10g02970.1 : 313.0) no description available & (at4g08850 : 288.0) Leucine-rich repeat receptor-like protein kinase family protein; FUNCTIONS IN: kinase activity; INVOLVED IN: protein amino acid phosphorylation; LOCATED IN: plasma membrane, membrane; EXPRESSED IN: 23 plant structures; EXPRESSED DURING: 13 growth stages; CONTAINS InterPro DOMAIN/s: Protein kinase, ATP binding site (InterPro…	1.18347	1.32528
signalling.receptor kinases.leucine rich repeat XII	cs5g19370	(loc_os01g33110.1 : 376.0) no description available & (at4g08850 : 367.0) Leucine-rich repeat receptor-like protein kinase family protein; FUNCTIONS IN: kinase activity; INVOLVED IN: protein amino acid phosphorylation; LOCATED IN: plasma membrane, membrane; EXPRESSED IN: 23 plant structures; EXPRESSED DURING: 13 growth stages; CONTAINS InterPro DOMAIN/s: Protein kinase, ATP binding site (InterPro…	1.66553	2.70799
signalling.receptor kinases.leucine rich repeat XII	cs5g29210	(loc_os10g33040.1 : 879.0) no description available & (at4g08850 : 639.0) Leucine-rich repeat receptor-like protein kinase family protein; FUNCTIONS IN: kinase activity; INVOLVED IN: protein amino acid phosphorylation; LOCATED IN: plasma membrane, membrane; EXPRESSED IN: 23 plant structures; EXPRESSED DURING: 13 growth stages; CONTAINS InterPro DOMAIN/s: Protein kinase, ATP binding site (InterPro…	1.55591	1.73838
signalling.receptor kinases.leucine rich repeat XII	cs5g29260	(loc_os10g33040.1 : 1025.0) no description available & (at1g35710 : 693.0) Protein kinase family protein with leucine-rich repeat domain; FUNCTIONS IN: protein serine/threonine kinase activity, protein tyrosine kinase activity, protein kinase activity, ATP binding; INVOLVED IN: transmembrane receptor protein tyrosine kinase signaling pathway, protein amino acid phosphorylation; LOCATED IN: endome…	1.41021	1.27254
signalling.receptor kinases.leucine rich repeat XII	cs6g08100	(loc_os02g12440.1 : 548.0) no description available & (at3g47570 : 520.0) Leucine-rich repeat protein kinase family protein; FUNCTIONS IN: protein serine/threonine kinase activity, kinase activity, ATP binding; INVOLVED IN: transmembrane receptor protein tyrosine kinase signaling pathway, protein amino acid phosphorylation; LOCATED IN: plasma membrane; EXPRESSED IN: 13 plant structures; EXPRESSED…	1.94002	1.36998
signalling.receptor kinases.leucine rich repeat XII	cs7g21340	(at4g08850 : 506.0) Leucine-rich repeat receptor-like protein kinase family protein; FUNCTIONS IN: kinase activity; INVOLVED IN: protein amino acid phosphorylation; LOCATED IN: plasma membrane, membrane; EXPRESSED IN: 23 plant structures; EXPRESSED DURING: 13 growth stages; CONTAINS InterPro DOMAIN/s: Protein kinase, ATP binding site (InterPro:IPR017441), Protein kinase, catalytic domain (InterPr…	1.91171	1.90563
signalling.receptor kinases.leucine rich repeat XII	cs7g21370	(loc_os01g33110.1 : 278.0) no description available & (at4g08850 : 223.0) Leucine-rich repeat receptor-like protein kinase family protein; FUNCTIONS IN: kinase activity; INVOLVED IN: protein amino acid phosphorylation; LOCATED IN: plasma membrane, membrane; EXPRESSED IN: 23 plant structures; EXPRESSED DURING: 13 growth stages; CONTAINS InterPro DOMAIN/s: Protein kinase, ATP binding site (InterPro…	1.91029	2.15866
signalling.receptor kinases.leucine rich repeat XII	cs7g21440	(loc_os10g02970.1 : 435.0) no description available & (at4g08850 : 400.0) Leucine-rich repeat receptor-like protein kinase family protein; FUNCTIONS IN: kinase activity; INVOLVED IN: protein amino acid phosphorylation; LOCATED IN: plasma membrane, membrane; EXPRESSED IN: 23 plant structures; EXPRESSED DURING: 13 growth stages; CONTAINS InterPro DOMAIN/s: Protein kinase, ATP binding site (InterPro…	1.99899	2.26852
signalling.receptor kinases.leucine rich repeat XII	cs7g21630	(loc_os10g02970.1 : 550.0) no description available & (at4g08850 : 548.0) Leucine-rich repeat receptor-like protein kinase family protein; FUNCTIONS IN: kinase activity; INVOLVED IN: protein amino acid phosphorylation; LOCATED IN: plasma membrane, membrane; EXPRESSED IN: 23 plant structures; EXPRESSED DURING: 13 growth stages; CONTAINS InterPro DOMAIN/s: Protein kinase, ATP binding site (InterPro…	2.24531	2.21377
signalling.receptor kinases.leucine rich repeat XII	orange1.1t03110	(loc_os06g16070.1 : 611.0) no description available & (at3g47570 : 488.0) Leucine-rich repeat protein kinase family protein; FUNCTIONS IN: protein serine/threonine kinase activity, kinase activity, ATP binding; INVOLVED IN: transmembrane receptor protein tyrosine kinase signaling pathway, protein amino acid phosphorylation; LOCATED IN: plasma membrane; EXPRESSED IN: 13 plant structures; EXPRESSED…	1.72586	2.65429
signalling.receptor kinases.leucine rich repeat XII	orange1.1t03893	(loc_os11g47030.1 : 665.0) no description available & (at3g47570 : 545.0) Leucine-rich repeat protein kinase family protein; FUNCTIONS IN: protein serine/threonine kinase activity, kinase activity, ATP binding; INVOLVED IN: transmembrane receptor protein tyrosine kinase signaling pathway, protein amino acid phosphorylation; LOCATED IN: plasma membrane; EXPRESSED IN: 13 plant structures; EXPRESSED…	2.02131	1.47673
signalling.receptor kinases.leucine rich repeat XII	orange1.1t03970	(at4g08850 : 537.0) Leucine-rich repeat receptor-like protein kinase family protein; FUNCTIONS IN: kinase activity; INVOLVED IN: protein amino acid phosphorylation; LOCATED IN: plasma membrane, membrane; EXPRESSED IN: 23 plant structures; EXPRESSED DURING: 13 growth stages; CONTAINS InterPro DOMAIN/s: Protein kinase, ATP binding site (InterPro:IPR017441), Protein kinase, catalytic domain (InterPr…	1.33516	2.35288
signalling.receptor kinases.thaumatin like	cs2g12810	(loc_os01g04460.1 : 363.0) no description available & (at5g38260 : 335.0) Protein kinase superfamily protein; FUNCTIONS IN: kinase activity; INVOLVED IN: protein amino acid phosphorylation; LOCATED IN: endomembrane system; CONTAINS InterPro DOMAIN/s: Protein kinase, ATP binding site (InterPro:IPR017441), Protein kinase, catalytic domain (InterPro:IPR000719), Serine-threonine/tyrosine-protein kina…	1.32854	1.60746
signalling.receptor kinases.thaumatin like	cs2g13280	(loc_os01g02300.1 : 531.0) no description available & (at1g66910 : 352.0) Protein kinase superfamily protein; FUNCTIONS IN: kinase activity; INVOLVED IN: protein amino acid phosphorylation; LOCATED IN: endomembrane system; CONTAINS InterPro DOMAIN/s: Protein kinase, ATP binding site (InterPro:IPR017441), Serine/threonine-protein kinase domain (InterPro:IPR002290), Serine-threonine/tyrosine-protei…	1.17096	1.37397
signalling.receptor kinases.thaumatin like	cs2g13300	(loc_os01g02390.1 : 375.0) no description available & (at1g66980 : 291.0) Encodes SNC4 (suppressor of npr1-1, constitutive 4), an atypical receptor-like kinase with two predicted extracellular glycerophosphoryl diester phosphodiesterase domains.; suppressor of npr1-1 constitutive 4 (SNC4); CONTAINS InterPro DOMAIN/s: Protein kinase, ATP binding site (InterPro:IPR017441), Serine/threonine-protein …	1.39867	1.6654
signalling.receptor kinases.Catharanthus roseus-like RLK1	cs1g11290	(at2g23200 : 103.0) Protein kinase superfamily protein; FUNCTIONS IN: kinase activity; INVOLVED IN: protein amino acid phosphorylation; LOCATED IN: endomembrane system; EXPRESSED IN: 20 plant structures; EXPRESSED DURING: 12 growth stages; CONTAINS InterPro DOMAIN/s: Protein kinase, ATP binding site (InterPro:IPR017441), Protein kinase, catalytic domain (InterPro:IPR000719), Serine-threonine/tyro…	1.13777	1.00518
signalling.receptor kinases.Catharanthus roseus-like RLK1	cs2g13300	(loc_os01g02390.1 : 375.0) no description available & (at1g66980 : 291.0) Encodes SNC4 (suppressor of npr1-1, constitutive 4), an atypical receptor-like kinase with two predicted extracellular glycerophosphoryl diester phosphodiesterase domains.; suppressor of npr1-1 constitutive 4 (SNC4); CONTAINS InterPro DOMAIN/s: Protein kinase, ATP binding site (InterPro:IPR017441), Serine/threonine-protein …	1.39867	1.6654
signalling.receptor kinases.Catharanthus roseus-like RLK1	cs6g10250	(at3g51550 : 1303.0) Encodes a synergid-expressed, plasma-membrane localized receptor-like kinase that accumulates asymetrically in the synergid membrnane at the filiform apparatus and mediates male-female gametophyte interactions during pollen tube reception.; FERONIA (FER); FUNCTIONS IN: protein kinase activity, kinase activity; INVOLVED IN: pollen tube reception, post-embryonic development, pr…	1.67556	1.39622
signalling.receptor kinases.Catharanthus roseus-like RLK1	cs7g28110	(at3g46290 : 827.0) Encodes HERCULES1 (HERK1), a receptor kinase regulated by Brassinosteroids and required for cell elongation during vegetative growth.; hercules receptor kinase 1 (HERK1); FUNCTIONS IN: protein kinase activity, kinase activity; INVOLVED IN: brassinosteroid mediated signaling pathway, post-embryonic development, response to brassinosteroid stimulus, unidimensional cell growth, r…	2.51866	2.46028
signalling.receptor kinases.Catharanthus roseus-like RLK1	cs8g17720	(at3g46290 : 1060.0) Encodes HERCULES1 (HERK1), a receptor kinase regulated by Brassinosteroids and required for cell elongation during vegetative growth.; hercules receptor kinase 1 (HERK1); FUNCTIONS IN: protein kinase activity, kinase activity; INVOLVED IN: brassinosteroid mediated signaling pathway, post-embryonic development, response to brassinosteroid stimulus, unidimensional cell growth, …	1.21752	1.02402
signalling.receptor kinases.DUF 26	cs1g14830	(loc_os11g45540.1 : 435.0) no description available & (at1g11330 : 419.0) S-locus lectin protein kinase family protein; FUNCTIONS IN: in 6 functions; INVOLVED IN: protein amino acid phosphorylation, recognition of pollen; LOCATED IN: plasma membrane; EXPRESSED IN: 21 plant structures; EXPRESSED DURING: 13 growth stages; CONTAINS InterPro DOMAIN/s: Curculin-like (mannose-binding) lectin (InterPro:…	1.52003	1.29457
signalling.receptor kinases.DUF 26	cs2g07460	(at4g23180 : 495.0) Encodes a receptor-like protein kinase. Naming convention from Chen et al 2003 (PMID 14756307); cysteine-rich RLK (RECEPTOR-like protein kinase) 10 (CRK10); FUNCTIONS IN: protein serine/threonine kinase activity, protein kinase activity, kinase activity, ATP binding; INVOLVED IN: protein amino acid phosphorylation; LOCATED IN: plasma membrane; EXPRESSED IN: 22 plant structures…	1.39515	1.09463
signalling.receptor kinases.DUF 26	cs3g12370	(at4g23180 : 570.0) Encodes a receptor-like protein kinase. Naming convention from Chen et al 2003 (PMID 14756307); cysteine-rich RLK (RECEPTOR-like protein kinase) 10 (CRK10); FUNCTIONS IN: protein serine/threonine kinase activity, protein kinase activity, kinase activity, ATP binding; INVOLVED IN: protein amino acid phosphorylation; LOCATED IN: plasma membrane; EXPRESSED IN: 22 plant structures…	1.02975	1.99661
signalling.receptor kinases.DUF 26	cs3g12460	(at4g23180 : 583.0) Encodes a receptor-like protein kinase. Naming convention from Chen et al 2003 (PMID 14756307); cysteine-rich RLK (RECEPTOR-like protein kinase) 10 (CRK10); FUNCTIONS IN: protein serine/threonine kinase activity, protein kinase activity, kinase activity, ATP binding; INVOLVED IN: protein amino acid phosphorylation; LOCATED IN: plasma membrane; EXPRESSED IN: 22 plant structures…	1.62277	1.72007
signalling.receptor kinases.DUF 26	cs5g14090	(at4g23180 : 469.0) Encodes a receptor-like protein kinase. Naming convention from Chen et al 2003 (PMID 14756307); cysteine-rich RLK (RECEPTOR-like protein kinase) 10 (CRK10); FUNCTIONS IN: protein serine/threonine kinase activity, protein kinase activity, kinase activity, ATP binding; INVOLVED IN: protein amino acid phosphorylation; LOCATED IN: plasma membrane; EXPRESSED IN: 22 plant structures…	-1.89134	-1.96321
signalling.receptor kinases.DUF 26	cs6g18540	(at4g05200 : 364.0) Encodes a cysteine-rich receptor-like protein kinase.; cysteine-rich RLK (RECEPTOR-like protein kinase) 25 (CRK25); FUNCTIONS IN: kinase activity; INVOLVED IN: protein amino acid phosphorylation; LOCATED IN: endomembrane system; EXPRESSED IN: root; CONTAINS InterPro DOMAIN/s: Protein kinase, ATP binding site (InterPro:IPR017441), Protein kinase, catalytic domain (InterPro:IPR0…	1.91607	1.37868
signalling.receptor kinases.DUF 26	cs7g09010	(at1g70520 : 858.0) Encodes a cysteine-rich receptor-like protein kinase.; cysteine-rich RLK (RECEPTOR-like protein kinase) 2 (CRK2); FUNCTIONS IN: kinase activity; INVOLVED IN: response to ozone; LOCATED IN: plasma membrane; EXPRESSED IN: 23 plant structures; EXPRESSED DURING: 13 growth stages; CONTAINS InterPro DOMAIN/s: Protein kinase, ATP binding site (InterPro:IPR017441), Protein kinase, cat…	1.79646	1.00945
signalling.receptor kinases.DUF 26	orange1.1t02979	(gnl|cdd|87352 : 270.0) no description available & (loc_os06g47730.1 : 257.0) no description available & (at4g23160 : 179.0) Encodes a cysteine-rich receptor-like protein kinase.; cysteine-rich RLK (RECEPTOR-like protein kinase) 8 (CRK8); FUNCTIONS IN: kinase activity; INVOLVED IN: protein amino acid phosphorylation; CONTAINS InterPro DOMAIN/s: Protein kinase, ATP binding site (InterPro:IPR017441…	-1.12746	-1.1889
signalling.receptor kinases.DUF 26	orange1.1t04181	(loc_os06g39540.1 : 559.0) no description available & (gnl|cdd|87352 : 376.0) no description available & (p10978|polx_tobac : 364.0) Retrovirus-related Pol polyprotein from transposon TNT 1-94 [Includes: Protease (EC 3.4.23.-); Reverse transcriptase (EC 2.7.7.49); Endonuclease] - Nicotiana tabacum (Common tobacco) & (at4g23160 : 361.0) Encodes a cysteine-rich receptor-like protein kinase.; cystei…	2.56038	2.99634
signalling.receptor kinases.legume-lectin	cs2g05990	(at4g04960 : 749.0) Concanavalin A-like lectin protein kinase family protein; FUNCTIONS IN: kinase activity; INVOLVED IN: protein amino acid phosphorylation; LOCATED IN: endomembrane system; EXPRESSED IN: 21 plant structures; EXPRESSED DURING: 12 growth stages; CONTAINS InterPro DOMAIN/s: Legume lectin, beta chain (InterPro:IPR001220), Protein kinase, ATP binding site (InterPro:IPR017441), Serine…	1.4295	1.56846
signalling.receptor kinases.legume-lectin	cs4g18540	(gnl|cdd|84552 : 161.0) no description available & (ipr013320 : 123.38409) Concanavalin A-like lectin/glucanase, subgroup & (at5g06740 : 89.0) Concanavalin A-like lectin protein kinase family protein; FUNCTIONS IN: in 6 functions; INVOLVED IN: protein amino acid phosphorylation; LOCATED IN: endomembrane system; EXPRESSED IN: root; CONTAINS InterPro DOMAIN/s: Legume lectin, beta chain (InterPro:IP…	1.47062	1.95005
signalling.receptor kinases.legume-lectin	cs8g12370	(at5g10530 : 503.0) Concanavalin A-like lectin protein kinase family protein; FUNCTIONS IN: kinase activity; INVOLVED IN: protein amino acid phosphorylation; LOCATED IN: endomembrane system; EXPRESSED IN: root; CONTAINS InterPro DOMAIN/s: Legume lectin, beta chain (InterPro:IPR001220), Protein kinase, ATP binding site (InterPro:IPR017441), Serine/threonine-protein kinase-like domain (InterPro:IPR…	2.21545	2.70739
signalling.receptor kinases.legume-lectin	cs8g12410	(at5g10530 : 497.0) Concanavalin A-like lectin protein kinase family protein; FUNCTIONS IN: kinase activity; INVOLVED IN: protein amino acid phosphorylation; LOCATED IN: endomembrane system; EXPRESSED IN: root; CONTAINS InterPro DOMAIN/s: Legume lectin, beta chain (InterPro:IPR001220), Protein kinase, ATP binding site (InterPro:IPR017441), Serine/threonine-protein kinase-like domain (InterPro:IPR…	1.60779	2.01213
signalling.receptor kinases.wheat LRK10 like	cs2g12810	(loc_os01g04460.1 : 363.0) no description available & (at5g38260 : 335.0) Protein kinase superfamily protein; FUNCTIONS IN: kinase activity; INVOLVED IN: protein amino acid phosphorylation; LOCATED IN: endomembrane system; CONTAINS InterPro DOMAIN/s: Protein kinase, ATP binding site (InterPro:IPR017441), Protein kinase, catalytic domain (InterPro:IPR000719), Serine-threonine/tyrosine-protein kina…	1.32854	1.60746
signalling.receptor kinases.wheat LRK10 like	cs2g12940	(at1g25390 : 540.0) Protein kinase superfamily protein; FUNCTIONS IN: kinase activity; INVOLVED IN: protein amino acid phosphorylation; LOCATED IN: plasma membrane; EXPRESSED IN: 23 plant structures; EXPRESSED DURING: 13 growth stages; CONTAINS InterPro DOMAIN/s: Protein kinase, ATP binding site (InterPro:IPR017441), Protein kinase, catalytic domain (InterPro:IPR000719), Serine/threonine-protein …	1.37182	1.27354
signalling.receptor kinases.wheat LRK10 like	cs2g13280	(loc_os01g02300.1 : 531.0) no description available & (at1g66910 : 352.0) Protein kinase superfamily protein; FUNCTIONS IN: kinase activity; INVOLVED IN: protein amino acid phosphorylation; LOCATED IN: endomembrane system; CONTAINS InterPro DOMAIN/s: Protein kinase, ATP binding site (InterPro:IPR017441), Serine/threonine-protein kinase domain (InterPro:IPR002290), Serine-threonine/tyrosine-protei…	1.17096	1.37397
signalling.receptor kinases.wheat LRK10 like	cs2g13300	(loc_os01g02390.1 : 375.0) no description available & (at1g66980 : 291.0) Encodes SNC4 (suppressor of npr1-1, constitutive 4), an atypical receptor-like kinase with two predicted extracellular glycerophosphoryl diester phosphodiesterase domains.; suppressor of npr1-1 constitutive 4 (SNC4); CONTAINS InterPro DOMAIN/s: Protein kinase, ATP binding site (InterPro:IPR017441), Serine/threonine-protein …	1.39867	1.6654
signalling.receptor kinases.wheat LRK10 like	cs6g18380	(at5g38210 : 511.0) Protein kinase family protein; FUNCTIONS IN: protein serine/threonine kinase activity, protein kinase activity, ATP binding; INVOLVED IN: protein amino acid phosphorylation; LOCATED IN: endomembrane system; EXPRESSED IN: 12 plant structures; EXPRESSED DURING: 9 growth stages; CONTAINS InterPro DOMAIN/s: Protein kinase, ATP binding site (InterPro:IPR017441), Protein kinase, cat…	1.83016	1.61379
signalling.receptor kinases.lysine motif	cs9g08050	(loc_os02g45750.1 : 394.0) no description available & (gnl|cdd|36401 : 283.0) no description available & (at2g23770 : 259.0) protein kinase family protein / peptidoglycan-binding LysM domain-containing protein; FUNCTIONS IN: kinase activity; INVOLVED IN: protein amino acid phosphorylation, cell wall macromolecule catabolic process; LOCATED IN: endomembrane system; EXPRESSED IN: stem, leaf whorl, …	1.34909	1.3902
signalling.receptor kinases.lysine motif	orange1.1t04036	(at2g33580 : 572.0) Protein kinase superfamily protein; FUNCTIONS IN: kinase activity; INVOLVED IN: protein amino acid phosphorylation, cell wall macromolecule catabolic process; LOCATED IN: plasma membrane; EXPRESSED IN: 21 plant structures; EXPRESSED DURING: 13 growth stages; CONTAINS InterPro DOMAIN/s: Peptidoglycan-binding lysin domain (InterPro:IPR018392), Protein kinase, catalytic domain (I…	1.93618	1.63473
signalling.receptor kinases.proline extensin like	cs1g15050	(at1g52290 : 463.0) Protein kinase superfamily protein; FUNCTIONS IN: protein kinase activity, ATP binding; INVOLVED IN: protein amino acid phosphorylation; LOCATED IN: plasma membrane; EXPRESSED IN: 23 plant structures; EXPRESSED DURING: 14 growth stages; CONTAINS InterPro DOMAIN/s: Protein kinase, ATP binding site (InterPro:IPR017441), Protein kinase, catalytic domain (InterPro:IPR000719), Seri…	1.62522	1.47511
signalling.receptor kinases.proline extensin like	cs4g15930	(at3g24550 : 429.0) encodes an ortholog of Brassica napus proline extensin-like receptor kinase. Expression of the brassica gene is induced by wounding and fungal infection.; proline extensin-like receptor kinase 1 (PERK1); FUNCTIONS IN: protein kinase activity, ATP binding; INVOLVED IN: protein amino acid phosphorylation, response to fungus, response to wounding; LOCATED IN: plasma membrane; EXP…	1.7687	1.39801
signalling.receptor kinases.proline extensin like	cs7g12500	(at1g68690 : 654.0) Protein kinase superfamily protein; FUNCTIONS IN: protein serine/threonine kinase activity, protein kinase activity, ATP binding; INVOLVED IN: protein amino acid phosphorylation; LOCATED IN: chloroplast; EXPRESSED IN: 13 plant structures; EXPRESSED DURING: LP.06 six leaves visible, LP.04 four leaves visible, 4 anthesis, petal differentiation and expansion stage; CONTAINS Inter…	1.93631	1.63309
signalling.receptor kinases.proline extensin like	orange1.1t05643	(at3g24550 : 100.0) encodes an ortholog of Brassica napus proline extensin-like receptor kinase. Expression of the brassica gene is induced by wounding and fungal infection.; proline extensin-like receptor kinase 1 (PERK1); FUNCTIONS IN: protein kinase activity, ATP binding; INVOLVED IN: protein amino acid phosphorylation, response to fungus, response to wounding; LOCATED IN: plasma membrane; EXP…	2.21383	1.90172
signalling.receptor kinases.S-locus glycoprotein like	cs1g14830	(loc_os11g45540.1 : 435.0) no description available & (at1g11330 : 419.0) S-locus lectin protein kinase family protein; FUNCTIONS IN: in 6 functions; INVOLVED IN: protein amino acid phosphorylation, recognition of pollen; LOCATED IN: plasma membrane; EXPRESSED IN: 21 plant structures; EXPRESSED DURING: 13 growth stages; CONTAINS InterPro DOMAIN/s: Curculin-like (mannose-binding) lectin (InterPro:…	1.52003	1.29457
signalling.receptor kinases.S-locus glycoprotein like	cs4g11380	(at4g21380 : 661.0) encodes a putative receptor-like serine/threonine protein kinases that is similar to Brassica self-incompatibility (S) locus. Expressed in root. Shoot expression limited to limited to the root-hypocotyl transition zone and at the base of lateral roots as well as in axillary buds, and pedicels.; receptor kinase 3 (RK3); FUNCTIONS IN: transmembrane receptor protein serine/threon…	1.97813	1.62448
signalling.receptor kinases.S-locus glycoprotein like	cs4g11600	(at1g11300 : 1182.0) protein serine/threonine kinases;protein kinases;ATP binding;sugar binding;kinases;carbohydrate binding; FUNCTIONS IN: in 6 functions; INVOLVED IN: protein amino acid phosphorylation, recognition of pollen; LOCATED IN: endomembrane system; EXPRESSED IN: 12 plant structures; EXPRESSED DURING: 6 growth stages; CONTAINS InterPro DOMAIN/s: Curculin-like (mannose-binding) lectin (…	1.76254	1.94046
signalling.receptor kinases.S-locus glycoprotein like	orange1.1t04327	(at1g11300 : 739.0) protein serine/threonine kinases;protein kinases;ATP binding;sugar binding;kinases;carbohydrate binding; FUNCTIONS IN: in 6 functions; INVOLVED IN: protein amino acid phosphorylation, recognition of pollen; LOCATED IN: endomembrane system; EXPRESSED IN: 12 plant structures; EXPRESSED DURING: 6 growth stages; CONTAINS InterPro DOMAIN/s: Curculin-like (mannose-binding) lectin (I…	1.34102	1.04868
signalling.receptor kinases.wall associated kinase	cs3g13990	(gnl|cdd|36401 : 249.0) no description available & (at3g57730 : 200.0) Protein kinase superfamily protein; FUNCTIONS IN: protein kinase activity, kinase activity, ATP binding; INVOLVED IN: protein amino acid phosphorylation; LOCATED IN: cellular_component unknown; CONTAINS InterPro DOMAIN/s: Protein kinase, catalytic domain (InterPro:IPR000719), Serine/threonine-protein kinase-like domain (InterP…	-1.08344	-1.08206
signalling.receptor kinases.wall associated kinase	cs9g14510	(at1g16260 : 478.0) Wall-associated kinase family protein; FUNCTIONS IN: kinase activity; INVOLVED IN: protein amino acid phosphorylation; LOCATED IN: endomembrane system, integral to membrane; EXPRESSED IN: 19 plant structures; EXPRESSED DURING: 13 growth stages; CONTAINS InterPro DOMAIN/s: Wall-associated kinase (InterPro:IPR013695), EGF-like calcium-binding, conserved site (InterPro:IPR018097)…	1.10774	1.12302
signalling.receptor kinases.crinkly like	cs3g17530	(at1g28390 : 393.0) Protein kinase superfamily protein; FUNCTIONS IN: protein serine/threonine kinase activity, protein kinase activity, kinase activity, ATP binding; INVOLVED IN: protein amino acid phosphorylation; LOCATED IN: cellular_component unknown; EXPRESSED IN: 20 plant structures; EXPRESSED DURING: 13 growth stages; CONTAINS InterPro DOMAIN/s: Protein kinase, ATP binding site (InterPro:I…	1.80951	1.8138
signalling.receptor kinases.crinkly like	cs5g17510	(at5g47850 : 669.0) CRINKLY4 related 4 (CCR4); FUNCTIONS IN: kinase activity; INVOLVED IN: protein amino acid phosphorylation; LOCATED IN: endomembrane system; EXPRESSED IN: stem; CONTAINS InterPro DOMAIN/s: Protein kinase, ATP binding site (InterPro:IPR017441), Regulator of chromosome condensation/beta-lactamase-inhibitor protein II (InterPro:IPR009091), Protein kinase, catalytic domain (InterPr…	1.71253	2.38726
signalling.receptor kinases.crinkly like	cs7g31060	(at3g55950 : 832.0) CRINKLY4 related 3 (CCR3); FUNCTIONS IN: kinase activity; INVOLVED IN: protein amino acid phosphorylation; LOCATED IN: endomembrane system; EXPRESSED IN: 23 plant structures; EXPRESSED DURING: 10 growth stages; CONTAINS InterPro DOMAIN/s: Protein kinase, ATP binding site (InterPro:IPR017441), Regulator of chromosome condensation/beta-lactamase-inhibitor protein II (InterPro:IP…	1.2111	1.46092
signalling.receptor kinases.misc	cs1g20760	(q8l4h4|nork_medtr : 906.0) Nodulation receptor kinase precursor (EC 2.7.11.1) (Does not make infections protein 2) (Symbiosis receptor-like kinase) (MtSYMRK) - Medicago truncatula (Barrel medic) & (loc_os07g38070.1 : 510.0) no description available & (at2g37050 : 383.0) Leucine-rich repeat protein kinase family protein; FUNCTIONS IN: kinase activity; INVOLVED IN: protein amino acid phosphorylati…	1.01696	1.60921
signalling.receptor kinases.misc	cs2g30810	(at1g47890 : 164.0) receptor like protein 7 (RLP7); FUNCTIONS IN: kinase activity; INVOLVED IN: signal transduction, defense response; LOCATED IN: endomembrane system; EXPRESSED IN: stem, stamen; EXPRESSED DURING: 4 anthesis; CONTAINS InterPro DOMAIN/s: Leucine-rich repeat-containing N-terminal domain, type 2 (InterPro:IPR013210), Leucine-rich repeat (InterPro:IPR001611); BEST Arabidopsis thalian…	1.0157	1.01937
signalling.receptor kinases.misc	cs6g12060	(at1g74190 : 347.0) receptor like protein 15 (RLP15); INVOLVED IN: signal transduction; LOCATED IN: endomembrane system; CONTAINS InterPro DOMAIN/s: Leucine-rich repeat-containing N-terminal domain, type 2 (InterPro:IPR013210), Leucine-rich repeat (InterPro:IPR001611); BEST Arabidopsis thaliana protein match is: receptor like protein 13 (TAIR:AT1G74170.1); Has 128946 Blast hits to 31204 proteins …	1.86541	1.70257
signalling.receptor kinases.misc	cs6g12090	(at1g07390 : 345.0) receptor like protein 1 (RLP1); CONTAINS InterPro DOMAIN/s: Leucine-rich repeat, typical subtype (InterPro:IPR003591), Leucine-rich repeat-containing N-terminal domain, type 2 (InterPro:IPR013210), Leucine-rich repeat (InterPro:IPR001611); BEST Arabidopsis thaliana protein match is: receptor like protein 15 (TAIR:AT1G74190.1); Has 131801 Blast hits to 32287 proteins in 1280 sp…	1.61729	1.86498
signalling.receptor kinases.misc	cs7g11550	(at3g02130 : 1137.0) receptor-like protein kinase 2 (RPK2); FUNCTIONS IN: protein serine/threonine kinase activity, kinase activity, ATP binding; INVOLVED IN: lignin metabolic process, protein amino acid phosphorylation, transmembrane receptor protein tyrosine kinase signaling pathway, pollen maturation, anther dehiscence; LOCATED IN: plasma membrane; EXPRESSED IN: 28 plant structures; EXPRESSED …	1.84728	1.49454
signalling.receptor kinases.misc	cs8g14800	(at1g07390 : 262.0) receptor like protein 1 (RLP1); CONTAINS InterPro DOMAIN/s: Leucine-rich repeat, typical subtype (InterPro:IPR003591), Leucine-rich repeat-containing N-terminal domain, type 2 (InterPro:IPR013210), Leucine-rich repeat (InterPro:IPR001611); BEST Arabidopsis thaliana protein match is: receptor like protein 15 (TAIR:AT1G74190.1); Has 131801 Blast hits to 32287 proteins in 1280 sp…	2.25604	2.30953
signalling.receptor kinases.misc	cs8g14810	(at1g74190 : 425.0) receptor like protein 15 (RLP15); INVOLVED IN: signal transduction; LOCATED IN: endomembrane system; CONTAINS InterPro DOMAIN/s: Leucine-rich repeat-containing N-terminal domain, type 2 (InterPro:IPR013210), Leucine-rich repeat (InterPro:IPR001611); BEST Arabidopsis thaliana protein match is: receptor like protein 13 (TAIR:AT1G74170.1); Has 128946 Blast hits to 31204 proteins …	2.35522	2.32156
signalling.receptor kinases.misc	cs8g14840	(at1g74170 : 430.0) receptor like protein 13 (RLP13); CONTAINS InterPro DOMAIN/s: Leucine-rich repeat, typical subtype (InterPro:IPR003591), Leucine-rich repeat (InterPro:IPR001611); BEST Arabidopsis thaliana protein match is: receptor like protein 15 (TAIR:AT1G74190.1); Has 30201 Blast hits to 17322 proteins in 780 species: Archae - 12; Bacteria - 1396; Metazoa - 17338; Fungi - 3422; Plants - 50…	1.61945	1.90448

## Sheet: Transcription factor
Differentially expressed genes encoding receptor kinase shared by the OE13 and OE28 transgenic line using MapMan tool.
MapMan Name	Gene ID	Gene function	Log2(Fold change)
			Transgenic line vs WT
			OE13 line	OE28 line
RNA.regulation of transcription.Alfin-like	cs4g05930	(at5g20510 : 310.0) AL5 encodes a member of the Alfin-Like family of nuclear-localized PhD domain containing homeodomain proteins. Binds to H3K4 di or trimethylated DNA.; alfin-like 5 (AL5); CONTAINS InterPro DOMAIN/s: Zinc finger, PHD-type, conserved site (InterPro:IPR019786), Protein of unknown function DUF3594 (InterPro:IPR021998), Zinc finger, PHD-type (InterPro:IPR001965), Zinc finger, FYVE/…	1.07928	1.07777
RNA.regulation of transcription.AP2/EREBP, APETALA2/Ethylene-responsive element binding protein family	cs3g12210	(gnl|cdd|47695 : 115.0) no description available & (at5g27220 : 112.0) Frigida-like protein; FUNCTIONS IN: molecular_function unknown; INVOLVED IN: biological_process unknown; LOCATED IN: cellular_component unknown; EXPRESSED IN: 24 plant structures; EXPRESSED DURING: 14 growth stages; CONTAINS InterPro DOMAIN/s: Frigida-like (InterPro:IPR012474); BEST Arabidopsis thaliana protein match is: FRIGI…	1.07999	1.72299
RNA.regulation of transcription.AP2/EREBP, APETALA2/Ethylene-responsive element binding protein family	cs3g23270	(at5g67190 : 140.0) encodes a member of the DREB subfamily A-5 of ERF/AP2 transcription factor family. The protein contains one AP2 domain. There are 16 members in this subfamily including RAP2.1, RAP2.9 and RAP2.10.; DREB and EAR motif protein 2 (DEAR2); FUNCTIONS IN: DNA binding, sequence-specific DNA binding transcription factor activity; INVOLVED IN: regulation of transcription, DNA-dependent…	1.04663	1.4505
RNA.regulation of transcription.AP2/EREBP, APETALA2/Ethylene-responsive element binding protein family	cs4g02210	(loc_os09g25600.1 : 260.0) no description available & (at1g16060 : 198.0) Encodes ADAP, an AP2-domain protein that interacts with ARIA. ADAP is a positive regulator of the ABA response and is also involved in regulating seedling growth.; ARIA-interacting double AP2 domain protein (ADAP); CONTAINS InterPro DOMAIN/s: DNA-binding, integrase-type (InterPro:IPR016177), Pathogenesis-related transcripti…	-2.18644	-1.6582
RNA.regulation of transcription.AP2/EREBP, APETALA2/Ethylene-responsive element binding protein family	cs4g06410	(at1g19210 : 138.0) encodes a member of the DREB subfamily A-5 of ERF/AP2 transcription factor family. The protein contains one AP2 domain. There are 15 members in this subfamily including RAP2.1, RAP2.9 and RAP2.10.; Integrase-type DNA-binding superfamily protein; FUNCTIONS IN: DNA binding, sequence-specific DNA binding transcription factor activity; INVOLVED IN: regulation of transcription, DNA…	-2.8474	-3.06656
RNA.regulation of transcription.AP2/EREBP, APETALA2/Ethylene-responsive element binding protein family	cs4g07040	(at1g19210 : 157.0) encodes a member of the DREB subfamily A-5 of ERF/AP2 transcription factor family. The protein contains one AP2 domain. There are 15 members in this subfamily including RAP2.1, RAP2.9 and RAP2.10.; Integrase-type DNA-binding superfamily protein; FUNCTIONS IN: DNA binding, sequence-specific DNA binding transcription factor activity; INVOLVED IN: regulation of transcription, DNA…	-1.15391	-1.73492
RNA.regulation of transcription.AP2/EREBP, APETALA2/Ethylene-responsive element binding protein family	cs5g10240	(at4g25490 : 179.0) Transcriptional activator that binds to the DRE/CRT regulatory element and induces COR (cold-regulated) gene expression increasing plant freezing tolerance. It encodes a member of the DREB subfamily A-1 of ERF/AP2 transcription factor family (CBF1). The protein contains one AP2 domain. There are six members in this subfamily, including CBF1, CBF2, and CBF3. This gene is involv…	1.87872	1.59173
RNA.regulation of transcription.AP2/EREBP, APETALA2/Ethylene-responsive element binding protein family	cs6g18930	(at1g68840 : 313.0) Rav2 is part of a complex that has been named `regulator of the (H+)-ATPase of the vacuolar and endosomal membranes' (RAVE); related to ABI3/VP1 2 (RAV2); FUNCTIONS IN: transcription repressor activity, DNA binding, sequence-specific DNA binding transcription factor activity; INVOLVED IN: regulation of transcription, DNA-dependent; LOCATED IN: chloroplast; EXPRESSED IN: 11 pla…	-2.79489	-2.37942
RNA.regulation of transcription.AP2/EREBP, APETALA2/Ethylene-responsive element binding protein family	cs9g03820	(at3g16770 : 162.0) Encodes a member of the ERF (ethylene response factor) subfamily B-2 of the plant specific ERF/AP2 transcription factor family (RAP2.3). The protein contains one AP2 domain. There are 5 members in this subfamily including RAP2.2 AND RAP2.12.It is localized to the nucleus and acts as a transcriptional activator through the GCC-box. It has been identified as a suppressor of Bax-…	-1.0558	-1.29439
RNA.regulation of transcription.AP2/EREBP, APETALA2/Ethylene-responsive element binding protein family	cs9g16810	(at4g25470 : 210.0) Encodes a member of the DREB subfamily A-1 of ERF/AP2 transcription factor family (CBF2). The protein contains one AP2 domain. There are six members in this subfamily, including CBF1, CBF2, and CBF3. This gene is involved in response to low temperature, abscisic acid, and circadian rhythm. Overexpressing this gene leads to increased freeze tolerance and induces the expression …	1.56606	1.67763
RNA.regulation of transcription.AP2/EREBP, APETALA2/Ethylene-responsive element binding protein family	cs9g18590	(at4g27950 : 151.0) encodes a member of the ERF (ethylene response factor) subfamily B-5 of ERF/AP2 transcription factor family. The protein contains one AP2 domain. There are 7 members in this subfamily.; cytokinin response factor 4 (CRF4); CONTAINS InterPro DOMAIN/s: DNA-binding, integrase-type (InterPro:IPR016177), Pathogenesis-related transcriptional factor/ERF, DNA-binding (InterPro:IPR00147…	-1.09136	-1.20691
RNA.regulation of transcription.AP2/EREBP, APETALA2/Ethylene-responsive element binding protein family	orange1.1t00851	(at2g20880 : 155.0) Integrase-type DNA-binding superfamily protein; FUNCTIONS IN: DNA binding, sequence-specific DNA binding transcription factor activity; INVOLVED IN: regulation of transcription, DNA-dependent; LOCATED IN: nucleus, cytoplasm; EXPRESSED IN: stamen; EXPRESSED DURING: 4 anthesis, petal differentiation and expansion stage; CONTAINS InterPro DOMAIN/s: DNA-binding, integrase-type (In…	-1.20709	-1.07626
RNA.regulation of transcription.ARR	cs7g07940	(at1g59940 : 209.0) Type A response regulator highly similar to bacterial two-component response regulators. Rapidly induced by cytokinin. Involved in red-light signaling. Acts redundantly with ARR3 in the control of circadian period in a cytokinin-independent manner.; response regulator 3 (ARR3); CONTAINS InterPro DOMAIN/s: CheY-like (InterPro:IPR011006), Signal transduction response regulator, …	-1.38406	-1.42001
RNA.regulation of transcription.bHLH,Basic Helix-Loop-Helix family	cs2g16420	(at4g34530 : 189.0) Encodes a transcription factor CIB1 (cryptochrome-interacting basic-helix-loop-helix). CIB1 interacts with CRY2 (cryptochrome 2) in a blue light-specific manner in yeast and Arabidopsis cells, and it acts together with additional CIB1-related proteins to promote CRY2-dependent floral initiation. CIB1 positively regulates FT expression.; cryptochrome-interacting basic-helix-loo…	-1.28684	-1.05415
RNA.regulation of transcription.bHLH,Basic Helix-Loop-Helix family	cs3g16330	(at1g10120 : 235.0) basic helix-loop-helix (bHLH) DNA-binding superfamily protein; FUNCTIONS IN: DNA binding, sequence-specific DNA binding transcription factor activity; INVOLVED IN: regulation of transcription; LOCATED IN: nucleus; EXPRESSED IN: 22 plant structures; EXPRESSED DURING: 13 growth stages; CONTAINS InterPro DOMAIN/s: Helix-loop-helix DNA-binding domain (InterPro:IPR001092), Helix-lo…	1.42411	1.78483
RNA.regulation of transcription.bHLH,Basic Helix-Loop-Helix family	cs4g04210	(at5g57150 : 216.0) basic helix-loop-helix (bHLH) DNA-binding superfamily protein; FUNCTIONS IN: DNA binding, sequence-specific DNA binding transcription factor activity; INVOLVED IN: regulation of transcription; LOCATED IN: nucleus; EXPRESSED IN: 24 plant structures; EXPRESSED DURING: 14 growth stages; CONTAINS InterPro DOMAIN/s: Helix-loop-helix DNA-binding domain (InterPro:IPR001092), Helix-lo…	2.57774	1.81974
RNA.regulation of transcription.bHLH,Basic Helix-Loop-Helix family	cs5g11380	(at4g00050 : 122.0) unfertilized embryo sac 10 (UNE10); FUNCTIONS IN: DNA binding, sequence-specific DNA binding transcription factor activity; INVOLVED IN: double fertilization forming a zygote and endosperm, regulation of transcription; LOCATED IN: nucleus; EXPRESSED IN: 20 plant structures; EXPRESSED DURING: 13 growth stages; CONTAINS InterPro DOMAIN/s: Helix-loop-helix DNA-binding domain (Int…	1.42194	1.62037
RNA.regulation of transcription.bHLH,Basic Helix-Loop-Helix family	cs6g18610	(at1g25330 : 144.0) basic helix-loop-helix (bHLH) DNA-binding superfamily protein; FUNCTIONS IN: DNA binding, sequence-specific DNA binding transcription factor activity; INVOLVED IN: regulation of transcription; LOCATED IN: nucleus; EXPRESSED IN: 7 plant structures; EXPRESSED DURING: 4 anthesis, C globular stage, petal differentiation and expansion stage; CONTAINS InterPro DOMAIN/s: Helix-loop-h…	-1.53643	-1.5625
RNA.regulation of transcription.bHLH,Basic Helix-Loop-Helix family	cs7g19780	(at3g26744 : 356.0) Encodes a MYC-like bHLH transcriptional activator that binds specifically to the MYC recognition sequences in the CBF3 promoter. Mutants are defective in cold-regulated gene expression. Cold stress triggers protein degradation of nuclear GFPICE1 protein, and the RING finger protein HOS1 is required. Sumoylation of ICE1 controls CBF3/DREB1A expression and freezing tolerance.; I…	-1.49985	-1.68528
RNA.regulation of transcription.bHLH,Basic Helix-Loop-Helix family	cs7g30860	(at2g40200 : 142.0) basic helix-loop-helix (bHLH) DNA-binding superfamily protein; FUNCTIONS IN: DNA binding, sequence-specific DNA binding transcription factor activity; INVOLVED IN: regulation of transcription; LOCATED IN: nucleus; EXPRESSED IN: 21 plant structures; EXPRESSED DURING: 13 growth stages; CONTAINS InterPro DOMAIN/s: Helix-loop-helix DNA-binding domain (InterPro:IPR001092), Helix-lo…	-1.14252	-1.51703
RNA.regulation of transcription.bHLH,Basic Helix-Loop-Helix family	cs9g08460	(at5g43650 : 125.0) BHLH92; FUNCTIONS IN: DNA binding, sequence-specific DNA binding transcription factor activity; INVOLVED IN: regulation of transcription; LOCATED IN: nucleus; CONTAINS InterPro DOMAIN/s: Helix-loop-helix DNA-binding domain (InterPro:IPR001092), Helix-loop-helix DNA-binding (InterPro:IPR011598); BEST Arabidopsis thaliana protein match is: basic helix-loop-helix (bHLH) DNA-bindi…	1.21043	1.01999
RNA.regulation of transcription.C2C2(Zn) CO-like, Constans-like zinc finger family	cs1g06040	(at4g27310 : 121.0) B-box type zinc finger family protein; FUNCTIONS IN: sequence-specific DNA binding transcription factor activity, zinc ion binding; INVOLVED IN: regulation of transcription; LOCATED IN: intracellular; CONTAINS InterPro DOMAIN/s: Zinc finger, B-box (InterPro:IPR000315); BEST Arabidopsis thaliana protein match is: B-box type zinc finger family protein (TAIR:AT5G54470.1); Has 180…	1.2041	1.42248
RNA.regulation of transcription.C2C2(Zn) CO-like, Constans-like zinc finger family	cs1g10610	(at3g21150 : 111.0) Encodes a protein with a B-box domain predicted to act as a transcription factor. Expression of the BBX32 gene is affected by monochromatic red light.; B-box 32 (BBX32); BEST Arabidopsis thaliana protein match is: B-box type zinc finger family protein (TAIR:AT4G15248.1); Has 926 Blast hits to 858 proteins in 65 species: Archae - 0; Bacteria - 0; Metazoa - 0; Fungi - 0; Plants …	2.1392	1.80531
RNA.regulation of transcription.C2C2(Zn) CO-like, Constans-like zinc finger family	cs2g12490	(at1g25440 : 309.0) B-box type zinc finger protein with CCT domain; FUNCTIONS IN: sequence-specific DNA binding transcription factor activity, zinc ion binding; INVOLVED IN: regulation of transcription; LOCATED IN: membrane; EXPRESSED IN: leaf; CONTAINS InterPro DOMAIN/s: CCT domain (InterPro:IPR010402), Zinc finger, B-box (InterPro:IPR000315); BEST Arabidopsis thaliana protein match is: B-box ty…	-1.87467	-2.0042
RNA.regulation of transcription.C2C2(Zn) CO-like, Constans-like zinc finger family	cs2g13230	(at1g68190 : 230.0) B-box zinc finger family protein; FUNCTIONS IN: sequence-specific DNA binding transcription factor activity, zinc ion binding; INVOLVED IN: regulation of transcription; LOCATED IN: endomembrane system, intracellular; EXPRESSED IN: 14 plant structures; EXPRESSED DURING: 8 growth stages; CONTAINS InterPro DOMAIN/s: Zinc finger, B-box (InterPro:IPR000315); BEST Arabidopsis thalia…	-2.85246	-2.53851
RNA.regulation of transcription.C2C2(Zn) CO-like, Constans-like zinc finger family	cs2g19010	(at3g07650 : 345.0) This gene belongs to the CO (CONSTANS) gene family. This gene family is divided in three subgroups: groups III, to which COL9 belongs, is characterised by one B-box (supposed to regulate protein-protein interactions) and a second diverged zinc finger. COL9 downregulates expression of CO (CONSTANS) as well as FT and SOC1 which are known regulatory targets of CO.; CONSTANS-like …	-2.55687	-2.51925
RNA.regulation of transcription.C2C2(Zn) CO-like, Constans-like zinc finger family	cs7g02880	(at2g33500 : 320.0) B-box type zinc finger protein with CCT domain; FUNCTIONS IN: sequence-specific DNA binding transcription factor activity, zinc ion binding; INVOLVED IN: regulation of transcription; LOCATED IN: intracellular; EXPRESSED IN: 19 plant structures; EXPRESSED DURING: 8 growth stages; CONTAINS InterPro DOMAIN/s: CCT domain (InterPro:IPR010402), Zinc finger, B-box (InterPro:IPR000315…	-2.44088	-2.44699
RNA.regulation of transcription.C2C2(Zn) DOF zinc finger family	cs2g06400	(gnl|cdd|66392 : 115.0) no description available & (loc_os01g09720.1 : 109.0) no description available & (at1g28310 : 105.0) Dof-type zinc finger DNA-binding family protein; CONTAINS InterPro DOMAIN/s: Zinc finger, Dof-type (InterPro:IPR003851); BEST Arabidopsis thaliana protein match is: OBF-binding protein 3 (TAIR:AT3G55370.3); Has 35333 Blast hits to 34131 proteins in 2444 species: Archae - 79…	1.33053	1.13826
RNA.regulation of transcription.C2C2(Zn) GATA transcription factor family	cs7g25680	(at3g54810 : 150.0) Encodes a protein containing a GATA type zinc finger domain that is expressed in the embryo axis and involved in germination. Mutants have a reduced rate of germination even when stratified.; BLUE MICROPYLAR END 3 (BME3); CONTAINS InterPro DOMAIN/s: Zinc finger, NHR/GATA-type (InterPro:IPR013088), Transcription factor, GATA, plant (InterPro:IPR016679), Zinc finger, GATA-type (…	1.33435	1.86042
RNA.regulation of transcription.C2C2(Zn) GATA transcription factor family	orange1.1t00182	(at3g60530 : 147.0) Encodes a member of the GATA factor family of zinc finger transcription factors.; GATA transcription factor 4 (GATA4); CONTAINS InterPro DOMAIN/s: Zinc finger, NHR/GATA-type (InterPro:IPR013088), Transcription factor, GATA, plant (InterPro:IPR016679), Zinc finger, GATA-type (InterPro:IPR000679); BEST Arabidopsis thaliana protein match is: GATA transcription factor 2 (TAIR:AT2G…	-1.36308	-1.16715
RNA.regulation of transcription.C2H2 zinc finger family	cs2g24350	(at5g40710 : 336.0) zinc finger (C2H2 type) family protein; FUNCTIONS IN: zinc ion binding, nucleic acid binding; INVOLVED IN: biological_process unknown; LOCATED IN: endomembrane system, intracellular; EXPRESSED IN: 23 plant structures; EXPRESSED DURING: 13 growth stages; CONTAINS InterPro DOMAIN/s: Zinc finger, C2H2-like (InterPro:IPR015880), Zinc finger, C2H2-type (InterPro:IPR007087); BEST Ar…	1.97424	1.47558
RNA.regulation of transcription.C2H2 zinc finger family	cs5g11490	(at1g26610 : 134.0) C2H2-like zinc finger protein; FUNCTIONS IN: sequence-specific DNA binding transcription factor activity, zinc ion binding, nucleic acid binding; INVOLVED IN: regulation of transcription; LOCATED IN: intracellular; EXPRESSED IN: 23 plant structures; EXPRESSED DURING: 14 growth stages; CONTAINS InterPro DOMAIN/s: Zinc finger, C2H2-like (InterPro:IPR015880), Zinc finger, C2H2-ty…	-1.83142	-1.95408
RNA.regulation of transcription.C2H2 zinc finger family	cs7g06160	(at5g10970 : 158.0) C2H2 and C2HC zinc fingers superfamily protein; FUNCTIONS IN: sequence-specific DNA binding transcription factor activity, zinc ion binding, nucleic acid binding; INVOLVED IN: regulation of transcription; LOCATED IN: intracellular; EXPRESSED IN: hypocotyl, root, leaf; EXPRESSED DURING: LP.04 four leaves visible; CONTAINS InterPro DOMAIN/s: Zinc finger, C2H2-like (InterPro:IPR0…	-1.54409	-1.11716
RNA.regulation of transcription.C2H2 zinc finger family	cs8g15100	(at1g08290 : 346.0) WIP domain protein 3 (WIP3); CONTAINS InterPro DOMAIN/s: Zinc finger, C2H2-like (InterPro:IPR015880), Zinc finger, C2H2-type (InterPro:IPR007087); BEST Arabidopsis thaliana protein match is: WIP domain protein 5 (TAIR:AT1G51220.1); Has 40394 Blast hits to 17903 proteins in 213 species: Archae - 0; Bacteria - 0; Metazoa - 38493; Fungi - 119; Plants - 685; Viruses - 0; Other Euk…	-1.14854	-1.23336
RNA.regulation of transcription.C2H2 zinc finger family	orange1.1t04266	(loc_os09g27650.1 : 385.0) no description available & (at2g01940 : 374.0) May be involved in an early event in shoot gravitropism such as gravity perception and/or a signaling process subsequent to amyloplast sedimentation as a putative transcription factor in gravity-perceptive cells.; SHOOT GRAVITROPISM 5 (SGR5); CONTAINS InterPro DOMAIN/s: Zinc finger, C2H2-like (InterPro:IPR015880), Zinc fing…	-1.24028	-1.11815
RNA.regulation of transcription.CCAAT box binding factor family, HAP2	cs9g12370	(loc_os03g48970.3 : 157.0) no description available & (at5g12840 : 149.0) Encodes a subunit of CCAAT-binding complex, binds to CCAAT box motif present in some plant promoter sequences. One of three members of this class (HAP2A, HAP2B, HAP2C), it is expressed in vegetative and reproductive tissues.; "nuclear factor Y, subunit A1" (NF-YA1); CONTAINS InterPro DOMAIN/s: CCAAT-binding transcription fa…	-2.93833	-3.06744
RNA.regulation of transcription.CCAAT box binding factor family, HAP3	cs4g08780	(gnl|cdd|36087 : 204.0) no description available & (at4g14540 : 192.0) "nuclear factor Y, subunit B3" (NF-YB3); FUNCTIONS IN: sequence-specific DNA binding transcription factor activity; INVOLVED IN: regulation of transcription, DNA-dependent; LOCATED IN: nucleus, intracellular; EXPRESSED IN: 21 plant structures; EXPRESSED DURING: 13 growth stages; CONTAINS InterPro DOMAIN/s: Transcription factor…	-1.33157	-1.38385
RNA.regulation of transcription.CCAAT box binding factor family, HAP3	orange1.1t03346	(gnl|cdd|36087 : 191.0) no description available & (at4g14540 : 184.0) "nuclear factor Y, subunit B3" (NF-YB3); FUNCTIONS IN: sequence-specific DNA binding transcription factor activity; INVOLVED IN: regulation of transcription, DNA-dependent; LOCATED IN: nucleus, intracellular; EXPRESSED IN: 21 plant structures; EXPRESSED DURING: 13 growth stages; CONTAINS InterPro DOMAIN/s: Transcription factor…	-1.08185	-1.1358
RNA.regulation of transcription.E2F/DP transcription factor family	cs6g13890	(at2g36010 : 425.0) Member of the E2F transcription factors, (cell cycle genes), key components of the cyclin D/retinoblastoma/E2F pathway.; E2F transcription factor 3 (E2F3); FUNCTIONS IN: DNA binding, sequence-specific DNA binding transcription factor activity; INVOLVED IN: regulation of transcription, DNA-dependent; LOCATED IN: transcription factor complex, chloroplast; EXPRESSED IN: 19 plant …	-1.20066	-1.24416
RNA.regulation of transcription.G2-like transcription factor family, GARP	cs8g18860	(at3g46640 : 227.0) Encodes a myb family transcription factor with a single Myb DNA-binding domain (type SHAQKYF) that is unique to plants and is essential for circadian rhythms, specifically for transcriptional regulation within the circadian clock. LUX is required for normal rhythmic expression of multiple clock outputs in both constant light and darkness. It is coregulated with TOC1 and seems …	-4.24392	-3.98299
RNA.regulation of transcription.GRAS transcription factor family	cs4g12130	(q69vg1|cigr1_orysa : 634.0) Chitin-inducible gibberellin-responsive protein 1 - Oryza sativa (Rice) & (loc_os07g36170.2 : 634.0) no description available & (at5g48150 : 513.0) Member of GRAS gene family. Semi-dominant mutant has a reduced response to far-red light and appears to act early in the phytochrome A signaling pathway.; phytochrome a signal transduction 1 (PAT1); CONTAINS InterPro DOMAI…	1.33582	1.34094
RNA.regulation of transcription.HB,Homeobox transcription factor family	cs1g20000	(at2g22430 : 188.0) Encodes a homeodomain leucine zipper class I (HD-Zip I) protein that is a target of the protein phosphatase ABI1 and regulates hormone responses in Arabidopsis.; homeobox protein 6 (HB6); FUNCTIONS IN: protein binding, sequence-specific DNA binding, DNA binding, transcription activator activity, sequence-specific DNA binding transcription factor activity; INVOLVED IN: response…	-1.22191	-1.21686
RNA.regulation of transcription.HB,Homeobox transcription factor family	cs1g21160	(at4g37790 : 247.0) Encodes homeobox protein HAT22, member of the HD-Zip II family.; HAT22; FUNCTIONS IN: sequence-specific DNA binding transcription factor activity; INVOLVED IN: regulation of transcription, DNA-dependent, response to cytokinin stimulus; LOCATED IN: nucleus; EXPRESSED IN: 22 plant structures; EXPRESSED DURING: 13 growth stages; CONTAINS InterPro DOMAIN/s: Homeobox, conserved sit…	-1.29414	-1.82005
RNA.regulation of transcription.HB,Homeobox transcription factor family	cs3g16450	(at2g22800 : 176.0) Encodes homeobox protein HAT9.; HAT9; FUNCTIONS IN: DNA binding, sequence-specific DNA binding transcription factor activity; INVOLVED IN: regulation of transcription, DNA-dependent, regulation of transcription; LOCATED IN: nucleus; EXPRESSED IN: 13 plant structures; EXPRESSED DURING: LP.04 four leaves visible, 4 anthesis, petal differentiation and expansion stage, E expanded …	-3.10803	-2.12052
RNA.regulation of transcription.HB,Homeobox transcription factor family	orange1.1t02547	(loc_os02g43330.1 : 106.0) no description available & (at3g61890 : 104.0) Encodes a homeodomain leucine zipper class I (HD-Zip I) protein. Loss of function mutant has abnormally shaped leaves and stems.; homeobox 12 (HB-12); CONTAINS InterPro DOMAIN/s: Homeobox, conserved site (InterPro:IPR017970), Homeobox (InterPro:IPR001356), Homeodomain-like (InterPro:IPR009057), Helix-turn-helix motif, lambd…	-1.38989	-1.1978
RNA.regulation of transcription.HSF,Heat-shock transcription factor family	cs4g15820	(at3g24520 : 274.0) member of Heat Stress Transcription Factor (Hsf) family; heat shock transcription factor C1 (HSFC1); FUNCTIONS IN: DNA binding, sequence-specific DNA binding transcription factor activity; INVOLVED IN: regulation of transcription, DNA-dependent; LOCATED IN: nucleus; EXPRESSED IN: 14 plant structures; EXPRESSED DURING: LP.06 six leaves visible, LP.04 four leaves visible, 4 anth…	-3.25884	-2.83882
RNA.regulation of transcription.HSF,Heat-shock transcription factor family	cs4g18310	(at2g26150 : 349.0) member of Heat Stress Transcription Factor (Hsf) family. Involved in response to misfolded protein accumulation in the cytosol. Regulated by alternative splicing and non-sense-mediated decay.; heat shock transcription factor A2 (HSFA2); FUNCTIONS IN: DNA binding, transcription activator activity, sequence-specific DNA binding transcription factor activity; INVOLVED IN: in 7 pr…	2.0167	2.90348
RNA.regulation of transcription.HSF,Heat-shock transcription factor family	cs5g30720	(at3g22830 : 332.0) member of Heat Stress Transcription Factor (Hsf) family; heat shock transcription factor A6B (HSFA6B); FUNCTIONS IN: DNA binding, sequence-specific DNA binding transcription factor activity; INVOLVED IN: regulation of transcription, DNA-dependent; LOCATED IN: nucleus; EXPRESSED IN: root; CONTAINS InterPro DOMAIN/s: Winged helix-turn-helix transcription repressor DNA-binding (I…	1.35645	1.72744
RNA.regulation of transcription.HSF,Heat-shock transcription factor family	cs6g15480	(at5g03720 : 301.0) Member of Heat Stress Transcription Factor (Hsf) family. Expression is regulated by DREB2A and in turn HSFA3 regulates the expression of hsps Hsp18.1-CI and Hsp26.5-MII35S. Involved in establishing thermotolerence.; heat shock transcription factor A3 (HSFA3); FUNCTIONS IN: DNA binding, sequence-specific DNA binding transcription factor activity; INVOLVED IN: response to heat, …	1.52745	1.52091
RNA.regulation of transcription.MYB domain transcription factor family	cs1g19400	(loc_os11g07890.1 : 266.0) no description available & (at2g16720 : 260.0) Encodes a member of MYB3R- and R2R3- type MYB- encoding genes; myb domain protein 7 (MYB7); CONTAINS InterPro DOMAIN/s: SANT, DNA-binding (InterPro:IPR001005), Homeodomain-like (InterPro:IPR009057), Myb, DNA-binding (InterPro:IPR014778), HTH transcriptional regulator, Myb-type, DNA-binding (InterPro:IPR017930), Homeodomain-…	-1.26037	-1.04359
RNA.regulation of transcription.MYB domain transcription factor family	cs3g23950	(at3g50060 : 179.0) Encodes a member of the R2R3 transcription factor gene family. Expressed in response to potassium deprivation and auxin. Involved in lateral root development. Interacts with ARF7 and regulates the expression of some auxin responsive genes.; myb domain protein 77 (MYB77); CONTAINS InterPro DOMAIN/s: SANT, DNA-binding (InterPro:IPR001005), Homeodomain-like (InterPro:IPR009057), …	1.67774	1.25228
RNA.regulation of transcription.MYB domain transcription factor family	cs5g10670	(at5g62470 : 309.0) Encodes a R2R3 type Myb transcription factor whose expression is strongly induced by abscisic acid. Mediates abscisic acid signaling during drought stress response.; myb domain protein 96 (MYB96); CONTAINS InterPro DOMAIN/s: SANT, DNA-binding (InterPro:IPR001005), Homeodomain-like (InterPro:IPR009057), Myb, DNA-binding (InterPro:IPR014778), HTH transcriptional regulator, Myb-t…	-1.01768	-1.06028
RNA.regulation of transcription.MYB domain transcription factor family	cs7g32280	(at3g55730 : 288.0) putative transcription factor MYB109 (MYB109) mRNA,; myb domain protein 109 (MYB109); CONTAINS InterPro DOMAIN/s: SANT, DNA-binding (InterPro:IPR001005), Homeodomain-like (InterPro:IPR009057), Myb, DNA-binding (InterPro:IPR014778), HTH transcriptional regulator, Myb-type, DNA-binding (InterPro:IPR017930), Homeodomain-related (InterPro:IPR012287), Myb transcription factor (Inte…	-1.58785	-1.6392
RNA.regulation of transcription.MYB domain transcription factor family	cs8g05000	(at4g37260 : 194.0) Member of the R2R3 factor gene family.; myb domain protein 73 (MYB73); CONTAINS InterPro DOMAIN/s: SANT, DNA-binding (InterPro:IPR001005), Homeodomain-like (InterPro:IPR009057), Myb, DNA-binding (InterPro:IPR014778), HTH transcriptional regulator, Myb-type, DNA-binding (InterPro:IPR017930), Homeodomain-related (InterPro:IPR012287), Myb transcription factor (InterPro:IPR015495)…	1.037	1.38573
RNA.regulation of transcription.MYB domain transcription factor family	orange1.1t00911	(at3g46130 : 132.0) Encodes a putative transcription factor (MYB48) that functions to regulate flavonol biosynthesis primarily in cotyledons.; myb domain protein 48 (MYB48); CONTAINS InterPro DOMAIN/s: SANT, DNA-binding (InterPro:IPR001005), Myb, DNA-binding (InterPro:IPR014778), Homeodomain-like (InterPro:IPR009057), Myb transcription factor (InterPro:IPR015495), HTH transcriptional regulator, M…	-1.23744	-1.41094
RNA.regulation of transcription.MYB domain transcription factor family	orange1.1t01728	(loc_os03g20090.1 : 244.0) no description available & (at1g48000 : 231.0) Encodes a putative transcription factor (MYB112).; myb domain protein 112 (MYB112); CONTAINS InterPro DOMAIN/s: SANT, DNA-binding (InterPro:IPR001005), Homeodomain-like (InterPro:IPR009057), Myb, DNA-binding (InterPro:IPR014778), HTH transcriptional regulator, Myb-type, DNA-binding (InterPro:IPR017930), Homeodomain-related …	-1.12201	-2.43124
RNA.regulation of transcription.MYB-related transcription factor family	cs1g24225	(at4g39250 : 95.1) RAD-like 1 (RL1); CONTAINS InterPro DOMAIN/s: Molecular chaperone, heat shock protein, Hsp40, DnaJ (InterPro:IPR015609), SANT, DNA-binding (InterPro:IPR001005), Myb, DNA-binding (InterPro:IPR014778), Homeodomain-like (InterPro:IPR009057), SANT, eukarya (InterPro:IPR017884); BEST Arabidopsis thaliana protein match is: Homeodomain-like superfamily protein (TAIR:AT2G21650.1); Has …	1.17132	1.06982
RNA.regulation of transcription.MYB-related transcription factor family	cs4g13690	(at5g56840 : 158.0) myb-like transcription factor family protein; CONTAINS InterPro DOMAIN/s: SANT, DNA-binding (InterPro:IPR001005), Homeodomain-like (InterPro:IPR009057), Myb, DNA-binding (InterPro:IPR014778), Zinc finger, CCHC-type (InterPro:IPR001878), HTH transcriptional regulator, Myb-type, DNA-binding (InterPro:IPR017930), Myb-like DNA-binding domain, SHAQKYF class (InterPro:IPR006447); BE…	-2.80243	-2.72064
RNA.regulation of transcription.MYB-related transcription factor family	cs6g16000	(at5g17300 : 160.0) Myb-like transcription factor that regulates hypocotyl growth by regulating free auxin levels in a time-of-day specific manner.; REVEILLE 1 (RVE1); CONTAINS InterPro DOMAIN/s: SANT, DNA-binding (InterPro:IPR001005), Homeodomain-like (InterPro:IPR009057), Myb, DNA-binding (InterPro:IPR014778), HTH transcriptional regulator, Myb-type, DNA-binding (InterPro:IPR017930), Myb-like D…	-1.61297	-2.01439
RNA.regulation of transcription.NAC domain transcription factor family	cs1g06760	(at4g27410 : 373.0) Encodes a NAC transcription factor induced in response to dessication. It is localized to the nucleus and acts as a transcriptional activator in ABA-mediated dehydration response.; RESPONSIVE TO DESICCATION 26 (RD26); CONTAINS InterPro DOMAIN/s: No apical meristem (NAM) protein (InterPro:IPR003441); BEST Arabidopsis thaliana protein match is: NAC domain containing protein 19 (…	-1.47024	-2.17591
RNA.regulation of transcription.NAC domain transcription factor family	cs1g09670	(gnl|cdd|66085 : 115.0) no description available & (loc_os03g42630.1 : 100.0) no description available & (at5g39610 : 99.4) Encodes a NAC-domain transcription factor. Positively regulates aging-induced cell death and senescence in leaves. This gene is upregulated in response to salt stress in wildtype as well as NTHK1 transgenic lines although in the latter case the induction was drastically redu…	1.03176	1.09085
RNA.regulation of transcription.NAC domain transcription factor family	cs7g22450	(gnl|cdd|66085 : 130.0) no description available & (loc_os01g29840.1 : 111.0) no description available & (at5g07680 : 110.0) NAC domain containing protein 80 (NAC080); FUNCTIONS IN: sequence-specific DNA binding transcription factor activity; INVOLVED IN: multicellular organismal development, regulation of transcription; LOCATED IN: cellular_component unknown; EXPRESSED IN: 12 plant structures; E…	-1.50689	-1.13033
RNA.regulation of transcription.Trihelix, Triple-Helix transcription factor family	cs6g08550	(at2g38250 : 152.0) Homeodomain-like superfamily protein; FUNCTIONS IN: sequence-specific DNA binding transcription factor activity; INVOLVED IN: regulation of transcription; LOCATED IN: nucleolus; EXPRESSED IN: stamen; EXPRESSED DURING: 4 anthesis, petal differentiation and expansion stage; CONTAINS InterPro DOMAIN/s: SANT, DNA-binding (InterPro:IPR001005), MYB-like (InterPro:IPR017877); BEST Ar…	2.31704	2.41484
RNA.regulation of transcription.WRKY domain transcription factor family	cs1g03870	(loc_os05g46020.1 : 139.0) no description available & (at5g26170 : 123.0) member of WRKY Transcription Factor; Group II-c; WRKY DNA-binding protein 50 (WRKY50); CONTAINS InterPro DOMAIN/s: DNA-binding WRKY (InterPro:IPR003657); BEST Arabidopsis thaliana protein match is: WRKY DNA-binding protein 51 (TAIR:AT5G64810.1); Has 30201 Blast hits to 17322 proteins in 780 species: Archae - 12; Bacteria - …	2.75953	2.25994
RNA.regulation of transcription.WRKY domain transcription factor family	cs5g02440	(at4g11070 : 199.0) member of WRKY Transcription Factor; Group III; WRKY41; FUNCTIONS IN: sequence-specific DNA binding transcription factor activity; INVOLVED IN: regulation of transcription, DNA-dependent, regulation of transcription; CONTAINS InterPro DOMAIN/s: DNA-binding WRKY (InterPro:IPR003657); BEST Arabidopsis thaliana protein match is: WRKY family transcription factor (TAIR:AT4G23810.1)…	1.34081	1.25807
RNA.regulation of transcription.WRKY domain transcription factor family	cs5g04160	(loc_os06g05380.1 : 245.0) no description available & (at5g15130 : 211.0) member of WRKY Transcription Factor; Group II-b; contribute to basal immunity.; WRKY DNA-binding protein 72 (WRKY72); CONTAINS InterPro DOMAIN/s: DNA-binding WRKY (InterPro:IPR003657); BEST Arabidopsis thaliana protein match is: WRKY DNA-binding protein 61 (TAIR:AT1G18860.1); Has 6758 Blast hits to 4151 proteins in 378 spec…	1.57438	1.08103
RNA.regulation of transcription.WRKY domain transcription factor family	cs5g20370	(at4g12010 : 173.0) Disease resistance protein (TIR-NBS-LRR class) family; FUNCTIONS IN: transmembrane receptor activity, ATP binding; INVOLVED IN: signal transduction, apoptosis, defense response, innate immune response; LOCATED IN: intrinsic to membrane; EXPRESSED IN: 22 plant structures; EXPRESSED DURING: 13 growth stages; CONTAINS InterPro DOMAIN/s: NB-ARC (InterPro:IPR002182), Leucine-rich r…	1.98648	1.57957
RNA.regulation of transcription.WRKY domain transcription factor family	cs5g24240	(at4g12010 : 213.0) Disease resistance protein (TIR-NBS-LRR class) family; FUNCTIONS IN: transmembrane receptor activity, ATP binding; INVOLVED IN: signal transduction, apoptosis, defense response, innate immune response; LOCATED IN: intrinsic to membrane; EXPRESSED IN: 22 plant structures; EXPRESSED DURING: 13 growth stages; CONTAINS InterPro DOMAIN/s: NB-ARC (InterPro:IPR002182), Leucine-rich r…	2.8396	2.64679
RNA.regulation of transcription.WRKY domain transcription factor family	cs6g09420	(at2g38470 : 320.0) Member of the plant WRKY transcription factor family. Regulates the antagonistic relationship between defense pathways mediating responses to P. syringae and necrotrophic fungal pathogens. Located in nucleus. Involved in response to various abiotic stresses - especially salt stress.; WRKY DNA-binding protein 33 (WRKY33); CONTAINS InterPro DOMAIN/s: DNA-binding WRKY (InterPro:I…	1.49948	1.41357
RNA.regulation of transcription.WRKY domain transcription factor family	cs6g21990	(at1g13960 : 358.0) Encodes WRKY DNA-binding protein 4 (WRKY4).; WRKY DNA-binding protein 4 (WRKY4); FUNCTIONS IN: DNA binding, sequence-specific DNA binding transcription factor activity; INVOLVED IN: regulation of transcription, DNA-dependent; LOCATED IN: chloroplast; EXPRESSED IN: 22 plant structures; EXPRESSED DURING: 10 growth stages; CONTAINS InterPro DOMAIN/s: DNA-binding WRKY (InterPro:IP…	-1.01435	-1.44542
RNA.regulation of transcription.WRKY domain transcription factor family	cs7g03080	(at1g69310 : 186.0) member of WRKY Transcription Factor; Group II-c; WRKY DNA-binding protein 57 (WRKY57); CONTAINS InterPro DOMAIN/s: DNA-binding WRKY (InterPro:IPR003657); BEST Arabidopsis thaliana protein match is: WRKY DNA-binding protein 48 (TAIR:AT5G49520.1); Has 35333 Blast hits to 34131 proteins in 2444 species: Archae - 798; Bacteria - 22429; Metazoa - 974; Fungi - 991; Plants - 531; Vir…	1.25883	1.31918
RNA.regulation of transcription.WRKY domain transcription factor family	cs7g29580	(at2g40740 : 164.0) member of WRKY Transcription Factor; Group III; WRKY DNA-binding protein 55 (WRKY55); CONTAINS InterPro DOMAIN/s: DNA-binding WRKY (InterPro:IPR003657); BEST Arabidopsis thaliana protein match is: WRKY DNA-binding protein 46 (TAIR:AT2G46400.1); Has 942 Blast hits to 929 proteins in 64 species: Archae - 0; Bacteria - 0; Metazoa - 0; Fungi - 0; Plants - 942; Viruses - 0; Other E…	1.259	1.67974
RNA.regulation of transcription.WRKY domain transcription factor family	cs9g02040	(at5g49520 : 155.0) Encodes WRKY48, a member of the WRKY Transcription Factor. WRKY48 is a stress- and pathogen-induced transcriptional activator that represses plant basal defense.; WRKY DNA-binding protein 48 (WRKY48); CONTAINS InterPro DOMAIN/s: DNA-binding WRKY (InterPro:IPR003657); BEST Arabidopsis thaliana protein match is: WRKY DNA-binding protein 23 (TAIR:AT2G47260.1); Has 1807 Blast hits…	1.22216	1.40292
RNA.regulation of transcription.WRKY domain transcription factor family	cs9g18480	(at4g11070 : 186.0) member of WRKY Transcription Factor; Group III; WRKY41; FUNCTIONS IN: sequence-specific DNA binding transcription factor activity; INVOLVED IN: regulation of transcription, DNA-dependent, regulation of transcription; CONTAINS InterPro DOMAIN/s: DNA-binding WRKY (InterPro:IPR003657); BEST Arabidopsis thaliana protein match is: WRKY family transcription factor (TAIR:AT4G23810.1)…	2.34975	2.06309
RNA.regulation of transcription.WRKY domain transcription factor family	orange1.1t02158	(at5g17680 : 188.0) disease resistance protein (TIR-NBS-LRR class), putative; FUNCTIONS IN: transmembrane receptor activity, ATP binding; INVOLVED IN: signal transduction, defense response, apoptosis, innate immune response; LOCATED IN: intrinsic to membrane; EXPRESSED IN: 14 plant structures; EXPRESSED DURING: 6 growth stages; CONTAINS InterPro DOMAIN/s: Leucine-rich repeat, typical subtype (Int…	1.19885	1.04921
RNA.regulation of transcription.bZIP transcription factor family	cs3g10860	(q99090|cprf2_petcr : 287.0) Light-inducible protein CPRF-2 - Petroselinum crispum (Parsley) (Petroselinum hortense) & (loc_os03g58250.1 : 168.0) no description available & (at5g28770 : 165.0) bZIP protein BZO2H3 mRNA, partial cds; BZO2H3; FUNCTIONS IN: DNA binding, protein heterodimerization activity, sequence-specific DNA binding transcription factor activity; INVOLVED IN: regulation of transcr…	-1.19494	-1.21416
RNA.regulation of transcription.bZIP transcription factor family	cs5g30460	(at3g54620 : 159.0) bZIP transcription factor-like protein mRNA; basic leucine zipper 25 (BZIP25); FUNCTIONS IN: protein heterodimerization activity, sequence-specific DNA binding transcription factor activity; INVOLVED IN: regulation of transcription, DNA-dependent; LOCATED IN: chloroplast; EXPRESSED IN: 23 plant structures; EXPRESSED DURING: 15 growth stages; CONTAINS InterPro DOMAIN/s: Basic-l…	1.01974	1.15846
RNA.regulation of transcription.bZIP transcription factor family	cs7g12540	(at1g68710 : 1897.0) ATPase E1-E2 type family protein / haloacid dehalogenase-like hydrolase family protein; FUNCTIONS IN: ATPase activity, coupled to transmembrane movement of ions, phosphorylative mechanism; INVOLVED IN: metabolic process, phospholipid transport, ATP biosynthetic process; LOCATED IN: mitochondrion, integral to membrane, membrane; EXPRESSED IN: 23 plant structures; EXPRESSED DUR…	2.14026	2.02354
RNA.regulation of transcription.Argonaute	cs6g16080	(loc_os01g16870.4 : 493.0) no description available & (at2g27040 : 466.0) AGO4 is a member of a class of PAZ/PIWI domain containing proteins involved in siRNA mediated gene silencing.Loss of function mutations have reduced site specific CpNpG and CpHpH methylation and increased susceptibility to bacterial pathogens.; ARGONAUTE 4 (AGO4); CONTAINS InterPro DOMAIN/s: Domain of unknown function DUF17…	1.62216	1.73938
RNA.regulation of transcription.AS2,Lateral Organ Boundaries Gene Family	cs1g21830	(at5g67420 : 202.0) LOB domain-containing protein 37 (LBD37); CONTAINS InterPro DOMAIN/s: Lateral organ boundaries, LOB (InterPro:IPR004883); BEST Arabidopsis thaliana protein match is: LOB domain-containing protein 38 (TAIR:AT3G49940.1); Has 1807 Blast hits to 1807 proteins in 277 species: Archae - 0; Bacteria - 0; Metazoa - 736; Fungi - 347; Plants - 385; Viruses - 0; Other Eukaryotes - 339 (so…	-1.33545	-1.55094
RNA.regulation of transcription.AS2,Lateral Organ Boundaries Gene Family	cs3g15890	(at4g37540 : 184.0) LOB domain-containing protein 39 (LBD39); CONTAINS InterPro DOMAIN/s: Lateral organ boundaries, LOB (InterPro:IPR004883); BEST Arabidopsis thaliana protein match is: LOB domain-containing protein 38 (TAIR:AT3G49940.1); Has 571 Blast hits to 570 proteins in 25 species: Archae - 0; Bacteria - 0; Metazoa - 0; Fungi - 0; Plants - 571; Viruses - 0; Other Eukaryotes - 0 (source: NCB…	-1.32517	-1.82782
RNA.regulation of transcription.Aux/IAA family	cs1g15830	(at3g16500 : 222.0) phytochrome-associated protein 1 (PAP1); phytochrome-associated protein 1 (PAP1); FUNCTIONS IN: sequence-specific DNA binding transcription factor activity; INVOLVED IN: response to auxin stimulus; LOCATED IN: nucleus; EXPRESSED IN: 22 plant structures; EXPRESSED DURING: 13 growth stages; CONTAINS InterPro DOMAIN/s: Aux/IAA-ARF-dimerisation (InterPro:IPR011525), AUX/IAA protei…	-1.54075	-1.01369
RNA.regulation of transcription.B3 transcription factor family	cs1g23300	(at5g66980 : 139.0) AP2/B3-like transcriptional factor family protein; FUNCTIONS IN: DNA binding, sequence-specific DNA binding transcription factor activity; INVOLVED IN: regulation of transcription, DNA-dependent; LOCATED IN: endomembrane system; EXPRESSED IN: sperm cell, root, flower, egg cell; EXPRESSED DURING: 4 anthesis; CONTAINS InterPro DOMAIN/s: Transcriptional factor B3 (InterPro:IPR003…	-1.2785	-1.56576
RNA.regulation of transcription.Chromatin Remodeling Factors	cs1g10010	(at5g63950 : 1063.0) chromatin remodeling 24 (CHR24); FUNCTIONS IN: helicase activity, DNA binding, nucleic acid binding, ATP binding; INVOLVED IN: response to cadmium ion; EXPRESSED IN: 22 plant structures; EXPRESSED DURING: 7 growth stages; CONTAINS InterPro DOMAIN/s: DEAD-like helicase, N-terminal (InterPro:IPR014001), DNA/RNA helicase, C-terminal (InterPro:IPR001650), Helicase, superfamily 1/…	1.69389	1.30312
RNA.regulation of transcription.Chromatin Remodeling Factors	cs6g16930	(at5g05130 : 1053.0) DNA/RNA helicase protein; FUNCTIONS IN: in 6 functions; EXPRESSED IN: 24 plant structures; EXPRESSED DURING: 15 growth stages; CONTAINS InterPro DOMAIN/s: Zinc finger, RING-type, conserved site (InterPro:IPR017907), Zinc finger, RING-type (InterPro:IPR001841), Zinc finger, C3HC4 RING-type (InterPro:IPR018957), DEAD-like helicase, N-terminal (InterPro:IPR014001), DNA/RNA helic…	1.2543	1.44583
RNA.regulation of transcription.General Transcription	orange1.1t02555	(at5g53660 : 130.0) Growth regulating factor encoding transcription activator. One of the nine members of a GRF gene family, containing nuclear targeting domain. Involved in leaf development and expressed in shoot and flower.; growth-regulating factor 7 (GRF7); CONTAINS InterPro DOMAIN/s: Glutamine-Leucine-Glutamine, QLQ (InterPro:IPR014978), WRC (InterPro:IPR014977); BEST Arabidopsis thaliana pr…	-1.91361	-1.74728
RNA.regulation of transcription.HDA	cs7g18480	(q8ljs2|hd2a_soybn : 144.0) Histone deacetylase 2a (HD2a) (Nucleolar histone deacetylase HD2-p39) - Glycine max (Soybean) & (loc_os05g51830.1 : 142.0) no description available & (at3g44750 : 109.0) Encodes a histone deacetylase. Controls the development of adaxial/abaxial leaf polarity. Two lines with RNAi-directed against this gene show reduced Agrobacterium-mediated DNA transformation of the ro…	-1.35326	-1.05659
RNA.regulation of transcription.JUMONJI family	cs3g09280	(at5g46910 : 906.0) Transcription factor jumonji (jmj) family protein / zinc finger (C5HC2 type) family protein; FUNCTIONS IN: sequence-specific DNA binding transcription factor activity; INVOLVED IN: response to chitin, regulation of transcription; LOCATED IN: nucleus; EXPRESSED IN: 24 plant structures; EXPRESSED DURING: 14 growth stages; CONTAINS InterPro DOMAIN/s: Transcription factor jumonji/…	1.37652	1.6768
RNA.regulation of transcription.JUMONJI family	orange1.1t03148	(at3g20810 : 386.0) 2-oxoglutarate (2OG) and Fe(II)-dependent oxygenase superfamily protein; CONTAINS InterPro DOMAIN/s: Transcription factor jumonji/aspartyl beta-hydroxylase (InterPro:IPR003347); BEST Arabidopsis thaliana protein match is: 2-oxoglutarate (2OG) and Fe(II)-dependent oxygenase superfamily protein (TAIR:AT5G19840.2); Has 35333 Blast hits to 34131 proteins in 2444 species: Archae - …	-1.90382	-1.58897
RNA.regulation of transcription.Nucleosome/chromatin assembly factor group	cs2g12480	(at5g23420 : 144.0) Encodes HMGB6, a protein belonging to the subgroup of HMGB (high mobility group B) proteins. Localized in the nucleus. Binds to supercoiled DNA in vitro. HMGB6 is phosphorylated by protein kinase CK2alpha within its acidic C-terminal domain.; high-mobility group box 6 (HMGB6); FUNCTIONS IN: DNA binding, sequence-specific DNA binding transcription factor activity; LOCATED IN: n…	-1.39062	-1.57845
RNA.regulation of transcription.Nucleosome/chromatin assembly factor group	cs3g27380	(at1g20696 : 103.0) Encodes a protein belonging to the subgroup of HMGB (high mobility group B) proteins that have a distinctive DNA-binding motif, the HMG-box domain. The motif confers non-sequence specific interaction with linear DNA and structure-specific binding to distorted DNA sites. The HMGB proteins are involved in the assembly of nucleoprotein complexes. Can be phosphorylated by CK2alpha…	-1.73138	-1.71799
RNA.regulation of transcription.Nucleosome/chromatin assembly factor group	cs7g31180	(at3g51880 : 85.9) Encodes a protein belonging to the subgroup of HMGB (high mobility group B) proteins that have a distinctive DNA-binding motif, the HMG-box domain. The motif confers non-sequence specific interaction with linear DNA and structure-specific binding to distorted DNA sites. The HMGB proteins are involved in the assembly of nucleoprotein complexes. Can be phosphorylated by CK2alpha.…	-1.23429	-1.20009
RNA.regulation of transcription.PHD finger transcription factor	cs8g20390	(at5g58610 : 441.0) PHD finger transcription factor, putative; FUNCTIONS IN: RNA binding, DNA binding, zinc ion binding; INVOLVED IN: N-terminal protein myristoylation, regulation of transcription, DNA-dependent, response to chitin; LOCATED IN: endomembrane system, nucleus; EXPRESSED IN: 7 plant structures; EXPRESSED DURING: 4 anthesis, F mature embryo stage, petal differentiation and expansion s…	1.41678	1.25391
RNA.regulation of transcription.PHOR1	cs1g21670	(at3g49810 : 656.0) ARM repeat superfamily protein; FUNCTIONS IN: ubiquitin-protein ligase activity, binding; INVOLVED IN: protein ubiquitination; LOCATED IN: ubiquitin ligase complex; EXPRESSED IN: 22 plant structures; EXPRESSED DURING: 13 growth stages; CONTAINS InterPro DOMAIN/s: U box domain (InterPro:IPR003613), Armadillo-like helical (InterPro:IPR011989), Armadillo-type fold (InterPro:IPR01…	-1.25498	-1.0343
RNA.regulation of transcription.Polycomb Group (PcG)	cs4g11260	(loc_os08g04270.3 : 637.0) no description available & (at3g20740 : 628.0) Encodes a protein similar to the transcriptional regular of the animal Polycomb group and is involved in regulation of establishment of anterior-posterior polar axis in the endosperm and repression of flowering during vegetative phase. Mutation leads endosperm to develop in the absence of fertilization and flowers to form i…	-1.26085	-1.18561
RNA.regulation of transcription.Psudo ARR transcription factor family	cs5g16360	(at5g24470 : 216.0) Encodes a pseudo-response regulator whose mutation affects various circadian-associated biological events such as flowering time in the long-day photoperiod conditions, red light sensitivity of seedlings during early photomorphogenesis, and the period of free-running rhythms of certain clock-controlled genes including CCA1 and APRR1/TOC1 in constant white light. Acts as transc…	-1.2629	-2.09757
RNA.regulation of transcription.Psudo ARR transcription factor family	orange1.1t00571	(q689g6|prr95_orysa : 298.0) Two-component response regulator-like PRR95 (Pseudo-response regulator 95) (OsPRR95) - Oryza sativa (Rice) & (loc_os09g36220.1 : 298.0) no description available & (at5g24470 : 234.0) Encodes a pseudo-response regulator whose mutation affects various circadian-associated biological events such as flowering time in the long-day photoperiod conditions, red light sensitiv…	1.43254	1.16705
RNA.regulation of transcription.Psudo ARR transcription factor family	orange1.1t04712	(at5g61380 : 476.0) Pseudo response regulator involved in the generation of circadian rhythms. TOC1 appears to shorten the period of circumnutation speed. TOC1 contributes to the plant fitness (carbon fixation, biomass) by influencing the circadian clock period. PRR3 may increase the stability of TOC1 by preventing interactions between TOC1 and the F-box protein ZTL. Expression of TOC1 is correla…	-2.38478	-2.43594
RNA.regulation of transcription.putative transcription regulator	cs5g03630	(at2g45820 : 98.6) Remorin family protein; FUNCTIONS IN: DNA binding; INVOLVED IN: biological_process unknown; LOCATED IN: plasma membrane; EXPRESSED IN: 25 plant structures; EXPRESSED DURING: 15 growth stages; CONTAINS InterPro DOMAIN/s: Remorin, C-terminal (InterPro:IPR005516), Remorin, N-terminal (InterPro:IPR005518); BEST Arabidopsis thaliana protein match is: Remorin family protein (TAIR:AT3…	-1.5689	-1.00699
RNA.regulation of transcription.putative transcription regulator	cs7g21990	(at5g04290 : 593.0) Encodes SPT5-Like, a member of the nuclear SPT5 (Suppressor of Ty insertion 5) RNA polymerase (RNAP) elongation factor family that is characterized by the presence of a carboxy-terminal extension with more than 40 WG/GW motifs. Interacts with AGO4. Required for RNA-directed DNA methylation.; kow domain-containing transcription factor 1 (KTF1); CONTAINS InterPro DOMAIN/s: KOW (…	1.1433	1.11151
RNA.regulation of transcription.SET-domain transcriptional regulator family	cs2g22110	(at4g15180 : 2427.0) SET domain protein 2 (SDG2); EXPRESSED IN: male gametophyte, cultured cell; EXPRESSED DURING: M germinated pollen stage; CONTAINS InterPro DOMAIN/s: SET domain (InterPro:IPR001214); BEST Arabidopsis thaliana protein match is: histone methyltransferases(H3-K4 specific);histone methyltransferases(H3-K36 specific) (TAIR:AT1G77300.1); Has 30201 Blast hits to 17322 proteins in 780…	1.0175	1.06385
RNA.regulation of transcription.SET-domain transcriptional regulator family	cs9g13790	(at2g35160 : 186.0) Encodes SU(var)3-9 homologue 5 (SUVH5). SUVH5 has histone methyltransferase (MTase) activity in vitro and contributes to the maintenance of H3 mK9 (methylation of histone H3 at Lys-9) and CMT3-mediated non-CG methylation in vivo. This is a member of a subfamily of SET proteins that shares a conserved SRA domain.; SU(VAR)3-9 homolog 5 (SUVH5); FUNCTIONS IN: histone methyltransf…	1.20184	1.49615
RNA.regulation of transcription.Transcriptional Adaptor Zinc Bundle (TAZ) domain family	orange1.1t02119	(loc_os01g66890.2 : 415.0) no description available & (at1g05690 : 391.0) BTB and TAZ domain protein. Acts redunantly with BT1 and BT2 during female gametophyte development. Acts with BT2 during male gametophyte development.; BTB and TAZ domain protein 3 (BT3); FUNCTIONS IN: transcription regulator activity; INVOLVED IN: embryo sac development, pollen development; LOCATED IN: nucleus, chloroplast…	-1.40479	-1.45948
RNA.regulation of transcription.zf-HD	cs3g24930	(at1g75240 : 177.0) homeobox protein 33 (HB33); FUNCTIONS IN: DNA binding, sequence-specific DNA binding transcription factor activity; INVOLVED IN: regulation of transcription; LOCATED IN: cellular_component unknown; EXPRESSED IN: 16 plant structures; EXPRESSED DURING: 9 growth stages; CONTAINS InterPro DOMAIN/s: Homeobox domain, ZF-HD class (InterPro:IPR006455), ZF-HD homeobox protein, Cys/His-…	-2.19505	-2.21354
RNA.regulation of transcription.sigma like plant	cs7g02120	(at5g13730 : 322.0) Encodes sigma 4 factor, involved in regulating the activity of the plastid-encoded RNA polymerase PEP. Regulates the overall quantity of NDH complexes and thus influences NDH activity.; sigma factor 4 (SIG4); FUNCTIONS IN: DNA-directed RNA polymerase activity, sigma factor activity, DNA binding, sequence-specific DNA binding transcription factor activity; INVOLVED IN: regulati…	-1.22403	-1.70163
RNA.regulation of transcription.sigma like plant	orange1.1t02421	(at2g36990 : 502.0) Encodes a general sigma factor in chloroplasts and is probably responsible for the recognition of sigma 70 type standard bacteria-type multi-subunit RNA polymerase (PEP) promoters in young cotyledons. It is a substrate for regulatory phosphorylation by cpCK2, a nuclear-coded plastid-targeted casein kinase 2, that has been implicated as a key component in plant sigma factor pho…	-1.19423	-1.34377
RNA.regulation of transcription.unclassified	cs2g17240	(at2g01650 : 476.0) encodes a peripheral membrane protein that contains UBX domain and interacts with AtCDC48 in vitro and co-fractionates with membrane-associated but not soluble AtCDC48 in vivo.; plant UBX domain-containing protein 2 (PUX2); CONTAINS InterPro DOMAIN/s: PUB domain (InterPro:IPR018997), UBX (InterPro:IPR001012), PUG domain (InterPro:IPR006567); BEST Arabidopsis thaliana protein m…	1.35642	1.31206
RNA.regulation of transcription.unclassified	cs2g24350	(at5g40710 : 336.0) zinc finger (C2H2 type) family protein; FUNCTIONS IN: zinc ion binding, nucleic acid binding; INVOLVED IN: biological_process unknown; LOCATED IN: endomembrane system, intracellular; EXPRESSED IN: 23 plant structures; EXPRESSED DURING: 13 growth stages; CONTAINS InterPro DOMAIN/s: Zinc finger, C2H2-like (InterPro:IPR015880), Zinc finger, C2H2-type (InterPro:IPR007087); BEST Ar…	1.97424	1.47558
RNA.regulation of transcription.unclassified	cs4g02590	(at4g30410 : 107.0) sequence-specific DNA binding transcription factors; BEST Arabidopsis thaliana protein match is: unknown protein (TAIR:AT5G57780.1); Has 35333 Blast hits to 34131 proteins in 2444 species: Archae - 798; Bacteria - 22429; Metazoa - 974; Fungi - 991; Plants - 531; Viruses - 0; Other Eukaryotes - 9610 (source: NCBI BLink). & (reliability: 214.0) & (original description: no origin…	-2.42587	-1.49588
RNA.regulation of transcription.unclassified	cs5g03630	(at2g45820 : 98.6) Remorin family protein; FUNCTIONS IN: DNA binding; INVOLVED IN: biological_process unknown; LOCATED IN: plasma membrane; EXPRESSED IN: 25 plant structures; EXPRESSED DURING: 15 growth stages; CONTAINS InterPro DOMAIN/s: Remorin, C-terminal (InterPro:IPR005516), Remorin, N-terminal (InterPro:IPR005518); BEST Arabidopsis thaliana protein match is: Remorin family protein (TAIR:AT3…	-1.5689	-1.00699
RNA.regulation of transcription.unclassified	cs5g19180	(at3g57170 : 99.8) N-acetylglucosaminyl transferase component family protein / Gpi1 family protein; FUNCTIONS IN: transferase activity, phosphatidylinositol N-acetylglucosaminyltransferase activity; INVOLVED IN: GPI anchor biosynthetic process; LOCATED IN: endomembrane system, integral to membrane; EXPRESSED IN: 23 plant structures; EXPRESSED DURING: 13 growth stages; CONTAINS InterPro DOMAIN/s: …	1.38535	1.56556
RNA.regulation of transcription.unclassified	cs6g02930	(at3g57170 : 120.0) N-acetylglucosaminyl transferase component family protein / Gpi1 family protein; FUNCTIONS IN: transferase activity, phosphatidylinositol N-acetylglucosaminyltransferase activity; INVOLVED IN: GPI anchor biosynthetic process; LOCATED IN: endomembrane system, integral to membrane; EXPRESSED IN: 23 plant structures; EXPRESSED DURING: 13 growth stages; CONTAINS InterPro DOMAIN/s:…	1.40353	1.31579
RNA.regulation of transcription.unclassified	cs6g16210	(at3g56930 : 498.0) DHHC-type zinc finger family protein; FUNCTIONS IN: zinc ion binding; INVOLVED IN: biological_process unknown; EXPRESSED IN: 22 plant structures; EXPRESSED DURING: 12 growth stages; CONTAINS InterPro DOMAIN/s: Zinc finger, DHHC-type (InterPro:IPR001594); BEST Arabidopsis thaliana protein match is: DHHC-type zinc finger family protein (TAIR:AT5G05070.1). & (loc_os12g03730.1 : 4…	-1.44242	-1.14111
RNA.regulation of transcription.unclassified	cs6g17090	(at5g37540 : 574.0) Eukaryotic aspartyl protease family protein; FUNCTIONS IN: aspartic-type endopeptidase activity; INVOLVED IN: proteolysis; LOCATED IN: endomembrane system; EXPRESSED IN: 22 plant structures; EXPRESSED DURING: 13 growth stages; CONTAINS InterPro DOMAIN/s: Peptidase aspartic (InterPro:IPR021109), Peptidase aspartic, catalytic (InterPro:IPR009007), Peptidase A1 (InterPro:IPR00146…	1.16186	1.56184
RNA.regulation of transcription.unclassified	cs7g06720	(at5g10770 : 447.0) Eukaryotic aspartyl protease family protein; FUNCTIONS IN: DNA binding, aspartic-type endopeptidase activity; INVOLVED IN: proteolysis; EXPRESSED IN: 12 plant structures; EXPRESSED DURING: 4 anthesis, C globular stage, petal differentiation and expansion stage, E expanded cotyledon stage; CONTAINS InterPro DOMAIN/s: Peptidase aspartic (InterPro:IPR021109), Peptidase aspartic, …	1.20283	1.76938
RNA.regulation of transcription.unclassified	cs7g10720	(at1g67340 : 513.0) HCP-like superfamily protein with MYND-type zinc finger; FUNCTIONS IN: binding, zinc ion binding; INVOLVED IN: biological_process unknown; LOCATED IN: nucleus; EXPRESSED IN: 23 plant structures; EXPRESSED DURING: 13 growth stages; CONTAINS InterPro DOMAIN/s: Zinc finger, MYND-type (InterPro:IPR002893), Tetratricopeptide-like helical (InterPro:IPR011990), Sel1-like (InterPro:IP…	-1.63165	-1.86738
RNA.regulation of transcription.unclassified	cs7g15810	(at5g33340 : 384.0) Encodes a protein with aspartic protease activity (also known as aspartate-type endopeptidase activity). Overexpression of the gene was shown to lead to salicylic acid (SA)-mediated disease resistance upon exposure to the pathogen Pseudomonas syringae. Moreover, overexpression of this gene led to the upregulation of two pathogenesis-related genes PR1 and PR2. This upregulation…	2.4324	2.28795
RNA.regulation of transcription.unclassified	cs7g22090	(at3g48550 : 103.0) BEST Arabidopsis thaliana protein match is: C2H2-like zinc finger protein (TAIR:AT2G01940.3); Has 78 Blast hits to 78 proteins in 11 species: Archae - 0; Bacteria - 0; Metazoa - 0; Fungi - 0; Plants - 78; Viruses - 0; Other Eukaryotes - 0 (source: NCBI BLink). & (reliability: 206.0) & (original description: no original description)	-2.026	-1.17763
RNA.regulation of transcription.unclassified	cs7g32050	(at2g39830 : 676.0) DA1-related protein 2 (DAR2); FUNCTIONS IN: zinc ion binding; LOCATED IN: chloroplast; EXPRESSED IN: 23 plant structures; EXPRESSED DURING: 13 growth stages; CONTAINS InterPro DOMAIN/s: Zinc finger, LIM-type (InterPro:IPR001781), Protein of unknown function DUF3633 (InterPro:IPR022087); BEST Arabidopsis thaliana protein match is: LIM domain-containing protein (TAIR:AT4G36860.1…	2.05989	2.56485
RNA.regulation of transcription.unclassified	cs8g07000	(at3g18870 : 307.0) Mitochondrial transcription termination factor family protein; FUNCTIONS IN: molecular_function unknown; INVOLVED IN: biological_process unknown; LOCATED IN: chloroplast; EXPRESSED IN: 8 plant structures; EXPRESSED DURING: LP.04 four leaves visible, LP.10 ten leaves visible, LP.02 two leaves visible; CONTAINS InterPro DOMAIN/s: Mitochodrial transcription termination factor-rel…	-1.66459	-1.78212
RNA.regulation of transcription.unclassified	cs8g20120	(at5g58760 : 757.0) Encodes a DDB1a interacting protein DDB2 required for UV-B tolerance and genomic integrity.; damaged DNA binding 2 (DDB2); FUNCTIONS IN: nucleotide binding, zinc ion binding, nucleic acid binding; INVOLVED IN: DNA repair, response to UV-B; LOCATED IN: nucleus, CUL4 RING ubiquitin ligase complex; EXPRESSED IN: 23 plant structures; EXPRESSED DURING: 11 growth stages; CONTAINS In…	2.43652	2.07823
RNA.regulation of transcription.unclassified	orange1.1t01071	(loc_os09g03160.1 : 199.0) no description available & (at1g64260 : 82.4) MuDR family transposase; FUNCTIONS IN: zinc ion binding; INVOLVED IN: biological_process unknown; LOCATED IN: cellular_component unknown; EXPRESSED IN: shoot apex, embryo, leaf whorl, flower, seed; EXPRESSED DURING: F mature embryo stage, petal differentiation and expansion stage, E expanded cotyledon stage, D bilateral stag…	1.81469	1.31456
